# Supplementary material for: Solid-State Study of the Structure, Dynamics, and Thermal Processes of Safinamide Mesylate—A New Generation Drug for the Treatment of Neurodegenerative Diseases
Source: Mol Pharm. 2021 Dec 3;19(1):287–302. doi: 10.1021/acs.molpharmaceut.1c00779 (PMC8728732; doi:10.1021/acs.molpharmaceut.1c00779)
Supplement: Supplementary file 2 — mp1c00779_si_002.zip [file mp1c00779_si_002.zip]

Archive with 2 entries (2 files):
- cif-pxrd/SM_D-LT-PXRD.cif
- cif-pxrd/SM_D-PXRD.cif
