# Supplementary material for: Solid-State Study of the Structure, Dynamics, and Thermal Processes of Safinamide Mesylate—A New Generation Drug for the Treatment of Neurodegenerative Diseases
Source: Mol Pharm. 2021 Dec 3;19(1):287–302. doi: 10.1021/acs.molpharmaceut.1c00779 (PMC8728732; doi:10.1021/acs.molpharmaceut.1c00779)
Supplement: Supplementary file 2 — mp1c00779_si_002.zip [file mp1c00779_si_002.zip › cif-pxrd/SM_D-LT-PXRD.cif]

data_Zprime3-final
_pd_block_id  2021-08-03T10:16|Zprime3-final|noname|PANAlitical
_audit_creation_method  "created in GSAS-II"
_audit_creation_date  2021-08-03T10:16
_audit_author_name  "no name"
_audit_update_record
   "2021-08-03T10:16  Initial software-generated CIF"
# GSAS-II edited template follows Publication_Template
#=============================================================================
# this information describes the project, paper etc. for the CIF             #
# Acta Cryst. Section C papers and editorial correspondence is generated     #
# from the information in this section                                       #
#                                                                            #
#   (from)   CIF submission form for Rietveld refinements (Acta Cryst. C)    #
#                                                 Version 14 December 1998   #
#=============================================================================
# 1. SUBMISSION DETAILS

_publ_contact_author_name            ?   # Name of author for correspondence
_publ_contact_author_address             # Address of author for correspondence
; ?
;
_publ_contact_author_email           ?
_publ_contact_author_fax             ?
_publ_contact_author_phone           ?

_publ_contact_letter
; ?
;
   
_publ_requested_journal              ?
_publ_requested_coeditor_name        ?
_publ_requested_category             ?   # Acta C: one of CI/CM/CO/FI/FM/FO

#==============================================================================

# 2. PROCESSING SUMMARY (IUCr Office Use Only)

_journal_data_validation_number      ?

_journal_date_recd_electronic        ?
_journal_date_to_coeditor            ?
_journal_date_from_coeditor          ?
_journal_date_accepted               ?
_journal_date_printers_first         ?
_journal_date_printers_final         ?
_journal_date_proofs_out             ?
_journal_date_proofs_in              ?
_journal_coeditor_name               ?
_journal_coeditor_code               ?
_journal_coeditor_notes
; ?
;
_journal_techeditor_code             ?
_journal_techeditor_notes
; ?
;
_journal_coden_ASTM                  ?
_journal_name_full                   ?
_journal_year                        ?
_journal_volume                      ?
_journal_issue                       ?
_journal_page_first                  ?
_journal_page_last                   ?
_journal_paper_category              ?
_journal_suppl_publ_number           ?
_journal_suppl_publ_pages            ?

#==============================================================================

# 3. TITLE AND AUTHOR LIST

_publ_section_title
; ?
;
_publ_section_title_footnote
; ?
;         
 
# The loop structure below should contain the names and addresses of all 
# authors, in the required order of publication. Repeat as necessary.

loop_
	_publ_author_name
        _publ_author_footnote
	_publ_author_address
 ?                                   #<--'Last name, first name' 
; ?
;
; ?
;

#==============================================================================

# 4. TEXT

_publ_section_synopsis
;  ?
;
_publ_section_abstract                         
; ?
;          
_publ_section_comment                          
; ?
;
_publ_section_exptl_prep      # Details of the preparation of the sample(s)
                              # should be given here. 
; ?
;
_publ_section_exptl_refinement                  
; ?
;
_publ_section_references
; ?
;
_publ_section_figure_captions
; ?
;
_publ_section_acknowledgements
; ?
;

#=============================================================================
# 5. OVERALL REFINEMENT & COMPUTING DETAILS

_refine_special_details
; ?
;
_pd_proc_ls_special_details
; ?
;

# The following items are used to identify the programs used.
_computing_molecular_graphics     ?
_computing_publication_material   ?

_refine_ls_weighting_scheme       ?        
_refine_ls_weighting_details      ?
_refine_ls_hydrogen_treatment     ?        
_refine_ls_extinction_method      ?        
_refine_ls_extinction_coef        ?         
_refine_ls_number_constraints     ?        

_refine_ls_restrained_S_all       ?        
_refine_ls_restrained_S_obs       ?

#==============================================================================
# 6. SAMPLE PREPARATION DATA

# (In the unusual case where multiple samples are used in a single
#  Rietveld study, this information should be moved into the phase
#  blocks)

# The following three fields describe the preparation of the material.
# The cooling rate is in K/min.  The pressure at which the sample was  
# prepared is in kPa.  The temperature of preparation is in K.
               
_pd_prep_cool_rate                ?        
_pd_prep_pressure                 ?        
_pd_prep_temperature              ?        

_pd_char_colour                   ?       # use ICDD colour descriptions

_pd_proc_info_datetime  2021-08-03T10:16
_pd_calc_method  "Rietveld Refinement"
_computing_structure_refinement
   "GSAS-II (Toby & Von Dreele, J. Appl. Cryst. 46, 544-549, 2013)"
_refine_ls_number_parameters  273
_refine_ls_goodness_of_fit_all  5.691
_refine_ls_shift/su_max  4.8170

# OVERALL WEIGHTED R-FACTOR
_refine_ls_wR_factor_obs  0.09886
_refine_ls_matrix_type  full
# GSAS-II edited template follows Phase_Template
#==============================================================================
# 7. CHEMICAL, STRUCTURAL AND CRYSTAL DATA

_pd_char_particle_morphology      ?

_chemical_name_systematic
; ?
;
_chemical_name_common             ?
_chemical_formula_moiety          ?        
_chemical_formula_structural      ?        
_chemical_formula_analytical      ?
_chemical_melting_point           ?
_chemical_compound_source         ?       # for minerals and 
                                          # natural products
_symmetry_space_group_name_Hall   ?

_exptl_crystal_F_000               ?
_exptl_crystal_density_meas        ?
_exptl_crystal_density_method      ?

_cell_special_details
; ?
;

_geom_special_details             ?

# The following item identifies the program(s) used (if appropriate).
_computing_structure_solution     ?        

#==============================================================================

# 8. Phase information from GSAS-II


# phase info for c5-twofluorines-standarized-cell follows
_pd_phase_name  c5-twofluorines-standarized-cell
_cell_length_a  5.52277(25)
_cell_length_b  46.5689(27)
_cell_length_c  22.3161(11)
_cell_angle_alpha  90
_cell_angle_beta   90
_cell_angle_gamma  90
_cell_volume  5739.5(7)
_exptl_crystal_density_diffrn  1.3029
_symmetry_cell_setting  orthorhombic
_symmetry_space_group_name_H-M  "P 21 21 21"
loop_
    _space_group_symop_id
    _space_group_symop_operation_xyz
     1  x,y,z
     2  1/2+x,1/2-y,-z
     3  -x,1/2+y,1/2-z
     4  1/2-x,-y,1/2+z

# ATOMIC COORDINATES AND DISPLACEMENT PARAMETERS
loop_ 
   _atom_site_label
   _atom_site_type_symbol
   _atom_site_fract_x
   _atom_site_fract_y
   _atom_site_fract_z
   _atom_site_occupancy
   _atom_site_adp_type
   _atom_site_U_iso_or_equiv
   _atom_site_site_symmetry_multiplicity
C1     C    0.912(12)   0.2799(16)  0.1369(29)  1.0000     Uiso 0.052(4)   4   
O2     O    0.752(10)   0.2771(12)  0.2474(16)  1.0000     Uiso 0.052      4   
O3     O    0.513(9)    0.2516(8)   0.1839(29)  1.0000     Uiso 0.052      4   
O4     O    0.515(8)    0.3068(8)   0.1824(26)  1.0000     Uiso 0.052      4   
S5     S    0.652(4)    0.2793(5)   0.1900(11)  1.0000     Uiso 0.052      4   
C6     C    -0.114(10)  0.3667(9)   0.2713(25)  1.0000     Uiso 0.052      4   
C7     C    0.125(7)    0.3554(8)   0.2422(16)  1.0000     Uiso 0.052      4   
C8     C    0.143(13)   0.3588(14)  0.1750(19)  1.0000     Uiso 0.052      4   
C9     C    0.235(10)   0.3225(9)   0.3220(22)  1.0000     Uiso 0.052      4   
C10    C    0.189(12)   0.2935(8)   0.3504(24)  1.0000     Uiso 0.052      4   
C11    C    0.054(17)   0.2919(8)   0.4026(31)  1.0000     Uiso 0.052      4   
C12    C    0.282(17)   0.2680(9)   0.3257(29)  1.0000     Uiso 0.052      4   
C13    C    0.013(15)   0.2659(9)   0.4309(25)  1.0000     Uiso 0.052      4   
C14    C    0.105(10)   0.2404(7)   0.4064(22)  1.0000     Uiso 0.052      4   
C15    C    0.243(15)   0.2417(8)   0.3533(25)  1.0000     Uiso 0.052      4   
C16    C    -0.215(7)   0.2057(9)   0.4472(29)  1.0000     Uiso 0.052      4   
C17    C    -0.245(11)  0.1783(11)  0.4851(23)  1.0000     Uiso 0.052      4   
C18    C    -0.406(13)  0.1560(11)  0.4691(26)  1.0000     Uiso 0.052      4   
C19    C    -0.105(12)  0.1749(11)  0.5373(26)  1.0000     Uiso 0.052      4   
C20    C    -0.418(16)  0.1318(13)  0.5055(28)  1.0000     Uiso 0.052      4   
C21    C    -0.287(14)  0.1282(12)  0.5574(27)  1.0000     Uiso 0.052      4   
C22    C    -0.137(11)  0.1506(11)  0.5728(17)  1.0000     Uiso 0.052      4   
N23    N    -0.170(10)  0.3940(10)  0.2633(26)  1.0000     Uiso 0.052      4   
N24    N    0.164(10)   0.3254(7)   0.2586(18)  1.0000     Uiso 0.052      4   
O25    O    -0.216(9)   0.3513(10)  0.3089(25)  1.0000     Uiso 0.052      4   
O26    O    0.049(6)    0.2145(9)   0.4378(24)  1.0000     Uiso 0.052      4   
F27    F    0.01(3)     0.1474(27)  0.622(6)    0.07       Uiso 0.052      4   
F28    F    -0.568(8)   0.1106(8)   0.4903(20)  0.93       Uiso 0.052      4   
C29    C    0.632(12)   0.0484(16)  0.6367(31)  1.0000     Uiso 0.052      4   
O30    O    0.740(11)   0.0554(12)  0.7431(18)  1.0000     Uiso 0.052      4   
O31    O    0.920(9)    0.0857(8)   0.6800(27)  1.0000     Uiso 0.052      4   
O32    O    1.031(9)    0.0313(10)  0.6884(27)  1.0000     Uiso 0.052      4   
S33    S    0.852(5)    0.0550(6)   0.6903(11)  1.0000     Uiso 0.052      4   
C34    C    0.586(8)    -0.0332(7)  0.7826(21)  1.0000     Uiso 0.052      4   
C35    C    0.333(7)    -0.0223(8)  0.7645(18)  1.0000     Uiso 0.052      4   
C36    C    0.291(13)   -0.0219(13) 0.6981(20)  1.0000     Uiso 0.052      4   
C37    C    0.363(11)   0.0090(7)   0.8505(18)  1.0000     Uiso 0.052      4   
C38    C    0.323(8)    0.0390(9)   0.8736(27)  1.0000     Uiso 0.052      4   
C39    C    0.495(10)   0.0524(12)  0.908(4)    1.0000     Uiso 0.052      4   
C40    C    0.111(9)    0.0538(11)  0.861(4)    1.0000     Uiso 0.052      4   
C41    C    0.457(10)   0.0798(11)  0.930(4)    1.0000     Uiso 0.052      4   
C42    C    0.248(8)    0.0945(8)   0.914(3)    1.0000     Uiso 0.052      4   
C43    C    0.073(11)   0.0813(12)  0.881(4)    1.0000     Uiso 0.052      4   
C44    C    0.472(7)    0.1321(8)   0.957(3)    1.0000     Uiso 0.052      4   
C45    C    0.476(9)    0.1612(9)   0.9856(31)  1.0000     Uiso 0.052      4   
C46    C    0.675(13)   0.1788(12)  0.974(4)    1.0000     Uiso 0.052      4   
C47    C    0.295(10)   0.1710(10)  1.024(4)    1.0000     Uiso 0.052      4   
C48    C    0.688(14)   0.2053(14)  1.001(5)    1.0000     Uiso 0.052      4   
C49    C    0.512(14)   0.2156(12)  1.039(4)    1.0000     Uiso 0.052      4   
C50    C    0.317(14)   0.1978(14)  1.049(5)    1.0000     Uiso 0.052      4   
N51    N    0.595(11)   -0.0605(9)  0.8005(31)  1.0000     Uiso 0.052      4   
N52    N    0.310(11)   0.0068(7)   0.7869(17)  1.0000     Uiso 0.052      4   
O53    O    0.745(8)    -0.0153(10) 0.7949(28)  1.0000     Uiso 0.052      4   
O54    O    0.238(6)    0.1220(8)   0.9386(21)  1.0000     Uiso 0.052      4   
F55    F    0.139(13)   0.2073(15)  1.086(4)    0.52       Uiso 0.052      4   
F56    F    0.880(15)   0.2224(15)  0.988(5)    0.48       Uiso 0.052      4   
C57    C    0.163(12)   0.1302(14)  0.3689(24)  1.0000     Uiso 0.052      4   
O58    O    0.117(8)    0.1156(12)  0.2601(18)  1.0000     Uiso 0.052      4   
O59    O    0.291(10)   0.0824(8)   0.3217(25)  1.0000     Uiso 0.052      4   
O60    O    0.493(7)    0.1282(11)  0.2874(21)  1.0000     Uiso 0.052      4   
S61    S    0.286(4)    0.1132(5)   0.3055(11)  1.0000     Uiso 0.052      4   
C62    C    1.163(7)    0.1945(8)   0.2003(28)  1.0000     Uiso 0.052      4   
C63    C    0.908(7)    0.1828(8)   0.2208(21)  1.0000     Uiso 0.052      4   
C64    C    0.850(13)   0.1908(15)  0.2854(28)  1.0000     Uiso 0.052      4   
C65    C    0.716(10)   0.1445(8)   0.1604(24)  1.0000     Uiso 0.052      4   
C66    C    0.754(10)   0.1145(8)   0.1354(24)  1.0000     Uiso 0.052      4   
C67    C    0.956(10)   0.1083(8)   0.101(4)    1.0000     Uiso 0.052      4   
C68    C    0.590(11)   0.0927(10)  0.147(4)    1.0000     Uiso 0.052      4   
C69    C    0.993(12)   0.0810(11)  0.078(5)    1.0000     Uiso 0.052      4   
C70    C    0.827(12)   0.0597(9)   0.090(5)    1.0000     Uiso 0.052      4   
C71    C    0.624(11)   0.0655(10)  0.124(4)    1.0000     Uiso 0.052      4   
C72    C    1.114(7)    0.0282(9)   0.0416(30)  1.0000     Uiso 0.052      4   
C73    C    1.107(8)    -0.0001(8)  0.0079(25)  1.0000     Uiso 0.052      4   
C74    C    1.294(9)    -0.0203(10) 0.014(4)    1.0000     Uiso 0.052      4   
C75    C    0.901(8)    -0.0075(9)  -0.0252(29) 1.0000     Uiso 0.052      4   
C76    C    1.268(14)   -0.0468(13) -0.013(5)   1.0000     Uiso 0.052      4   
C77    C    1.070(12)   -0.0546(11) -0.046(5)   1.0000     Uiso 0.052      4   
C78    C    0.888(12)   -0.0345(13) -0.050(5)   1.0000     Uiso 0.052      4   
N79    N    1.196(11)   0.2228(9)   0.1996(30)  1.0000     Uiso 0.052      4   
N80    N    0.874(10)   0.1517(7)   0.2119(21)  1.0000     Uiso 0.052      4   
O81    O    1.331(8)    0.1773(11)  0.1977(27)  1.0000     Uiso 0.052      4   
O82    O    0.874(7)    0.0331(8)   0.0670(27)  1.0000     Uiso 0.052      4   
F83    F    0.687(13)   -0.0413(15) -0.083(5)   0.50       Uiso 0.052      4   
F84    F    1.447(12)   -0.0661(13) -0.007(4)   0.50       Uiso 0.052      4   

loop_  _atom_type_symbol _atom_type_number_in_cell
        _atom_type_scat_Cromer_Mann_a1 _atom_type_scat_Cromer_Mann_a2 _atom_type_scat_Cromer_Mann_a3
        _atom_type_scat_Cromer_Mann_a4 _atom_type_scat_Cromer_Mann_b1 _atom_type_scat_Cromer_Mann_b2
        _atom_type_scat_Cromer_Mann_b3 _atom_type_scat_Cromer_Mann_b4 _atom_type_scat_Cromer_Mann_c
        _atom_type_scat_length_neutron _atom_type_scat_source
        _atom_type_scat_dispersion_real _atom_type_scat_dispersion_imag _atom_type_scat_dispersion_source
  C    216    2.31       1.02       1.5886     0.865      20.8439    10.2075    0.5687     51.6512    0.2156     0.6648
      https://subversion.xray.aps.anl.gov/pyGSAS/trunk/atmdata.py
     0.018   0.009   https://subversion.xray.aps.anl.gov/pyGSAS/trunk/atmdata.py
  F    12     3.5392     2.6412     1.517      1.0243     10.2825    4.2944     0.2615     26.1476    0.2776     0.5654
      https://subversion.xray.aps.anl.gov/pyGSAS/trunk/atmdata.py
     0.073   0.053   https://subversion.xray.aps.anl.gov/pyGSAS/trunk/atmdata.py
  N    24     12.2126    3.1322     2.0125     1.1663     0.0057     9.8933     28.9975    0.5826     -11.529    0.936
      https://subversion.xray.aps.anl.gov/pyGSAS/trunk/atmdata.py
     0.031   0.018   https://subversion.xray.aps.anl.gov/pyGSAS/trunk/atmdata.py
  O    60     3.0485     2.2868     1.5463     0.867      13.2771    5.7011     0.3239     32.9089    0.2508     0.5805
      https://subversion.xray.aps.anl.gov/pyGSAS/trunk/atmdata.py
     0.049   0.032   https://subversion.xray.aps.anl.gov/pyGSAS/trunk/atmdata.py
  S    12     6.9053     5.2034     1.4379     1.5863     1.4679     22.2151    0.2536     56.172     0.8669     0.2847
      https://subversion.xray.aps.anl.gov/pyGSAS/trunk/atmdata.py
     0.333   0.557   https://subversion.xray.aps.anl.gov/pyGSAS/trunk/atmdata.py

# Note that Z affects _cell_formula_sum and _weight
_cell_formula_units_Z  4
_chemical_formula_sum  "C54 F3 N6 O15 S3"
_chemical_formula_weight  1125.79

# MOLECULAR GEOMETRY
loop_
   _geom_bond_atom_site_label_1
   _geom_bond_atom_site_label_2
   _geom_bond_distance
   _geom_bond_site_symmetry_1
   _geom_bond_site_symmetry_2
   _geom_bond_publ_flag
  C1     S5     1.86(4)      1_555    1_555 yes
  O2     S5     1.399(21)    1_555    1_555 yes
  O3     S5     1.508(26)    1_555    1_555 yes
  O4     S5     1.498(22)    1_555    1_555 yes
  S5     C1     1.86(4)      1_555    1_555 yes
  S5     O2     1.399(21)    1_555    1_555 yes
  S5     O3     1.508(26)    1_555    1_555 yes
  S5     O4     1.498(22)    1_555    1_555 yes
  C6     C7     1.559(26)    1_555    1_555 yes
  C6     N23    1.322(13)    1_555    1_555 yes
  C6     O25    1.239(10)    1_555    1_555 yes
  C7     C6     1.559(26)    1_555    1_555 yes
  C7     C8     1.512(15)    1_555    1_555 yes
  C7     N24    1.461(8)     1_555    1_555 yes
  C8     C7     1.512(15)    1_555    1_555 yes
  C9     C10    1.511(12)    1_555    1_555 yes
  C9     N24    1.474(16)    1_555    1_555 yes
  C10    C9     1.511(12)    1_555    1_555 yes
  C10    C11    1.384(11)    1_555    1_555 yes
  C10    C12    1.407(11)    1_555    1_555 yes
  C11    C10    1.384(11)    1_555    1_555 yes
  C11    C13    1.387(9)     1_555    1_555 yes
  C12    C10    1.407(11)    1_555    1_555 yes
  C12    C15    1.388(9)     1_555    1_555 yes
  C13    C11    1.387(9)     1_555    1_555 yes
  C13    C14    1.400(10)    1_555    1_555 yes
  C14    C13    1.400(10)    1_555    1_555 yes
  C14    C15    1.411(10)    1_555    1_555 yes
  C14    O26    1.428(13)    1_555    1_555 yes
  C15    C12    1.388(9)     1_555    1_555 yes
  C15    C14    1.411(10)    1_555    1_555 yes
  C16    C17    1.540(13)    1_555    1_555 yes
  C16    O26    1.528(17)    1_555    1_555 yes
  C17    C16    1.540(13)    1_555    1_555 yes
  C17    C18    1.410(9)     1_555    1_555 yes
  C17    C19    1.408(9)     1_555    1_555 yes
  C18    C17    1.410(9)     1_555    1_555 yes
  C18    C20    1.394(9)     1_555    1_555 yes
  C19    C17    1.408(9)     1_555    1_555 yes
  C19    C22    1.395(9)     1_555    1_555 yes
  C20    C18    1.394(9)     1_555    1_555 yes
  C20    C21    1.377(10)    1_555    1_555 yes
  C20    F28    1.331(13)    1_555    1_555 yes
  C21    C20    1.377(10)    1_555    1_555 yes
  C21    C22    1.374(9)     1_555    1_555 yes
  C22    C19    1.395(9)     1_555    1_555 yes
  C22    C21    1.374(9)     1_555    1_555 yes
  C22    F27    1.360(14)    1_555    1_555 yes
  N23    C6     1.322(13)    1_555    1_555 yes
  N24    C7     1.461(8)     1_555    1_555 yes
  N24    C9     1.474(16)    1_555    1_555 yes
  O25    C6     1.239(10)    1_555    1_555 yes
  O26    C14    1.428(13)    1_555    1_555 yes
  O26    C16    1.528(17)    1_555    1_555 yes
  F27    C22    1.360(14)    1_555    1_555 yes
  F28    C20    1.331(13)    1_555    1_555 yes
  C29    S33    1.73(4)      1_555    1_555 yes
  O30    S33    1.332(21)    1_555    1_555 yes
  O31    S33    1.496(26)    1_555    1_555 yes
  O32    S33    1.482(21)    1_555    1_555 yes
  S33    C29    1.73(4)      1_555    1_555 yes
  S33    O30    1.332(21)    1_555    1_555 yes
  S33    O31    1.496(26)    1_555    1_555 yes
  S33    O32    1.482(21)    1_555    1_555 yes
  C34    C35    1.538(28)    1_555    1_555 yes
  C34    N51    1.332(13)    1_555    1_555 yes
  C34    O53    1.242(10)    1_555    1_555 yes
  C35    C34    1.538(28)    1_555    1_555 yes
  C35    C36    1.502(15)    1_555    1_555 yes
  C35    N52    1.451(8)     1_555    1_555 yes
  C36    C35    1.502(15)    1_555    1_555 yes
  C37    C38    1.507(12)    1_555    1_555 yes
  C37    N52    1.451(16)    1_555    1_555 yes
  C38    C37    1.507(12)    1_555    1_555 yes
  C38    C39    1.373(11)    1_555    1_555 yes
  C38    C40    1.389(11)    1_555    1_555 yes
  C39    C38    1.373(11)    1_555    1_555 yes
  C39    C41    1.381(10)    1_555    1_555 yes
  C40    C38    1.389(11)    1_555    1_555 yes
  C40    C43    1.377(9)     1_555    1_555 yes
  C41    C39    1.381(10)    1_555    1_555 yes
  C41    C42    1.384(11)    1_555    1_555 yes
  C42    C41    1.384(11)    1_555    1_555 yes
  C42    C43    1.366(11)    1_555    1_555 yes
  C42    O54    1.388(13)    1_555    1_555 yes
  C43    C40    1.377(9)     1_555    1_555 yes
  C43    C42    1.366(11)    1_555    1_555 yes
  C44    C45    1.498(13)    1_555    1_555 yes
  C44    O54    1.437(17)    1_555    1_555 yes
  C45    C44    1.498(13)    1_555    1_555 yes
  C45    C46    1.394(9)     1_555    1_555 yes
  C45    C47    1.396(9)     1_555    1_555 yes
  C46    C45    1.394(9)     1_555    1_555 yes
  C46    C48    1.375(10)    1_555    1_555 yes
  C47    C45    1.396(9)     1_555    1_555 yes
  C47    C50    1.375(9)     1_555    1_555 yes
  C48    C46    1.375(10)    1_555    1_555 yes
  C48    C49    1.380(9)     1_555    1_555 yes
  C48    F56    1.360(14)    1_555    1_555 yes
  C49    C48    1.380(9)     1_555    1_555 yes
  C49    C50    1.373(10)    1_555    1_555 yes
  C50    C47    1.375(9)     1_555    1_555 yes
  C50    C49    1.373(10)    1_555    1_555 yes
  C50    F55    1.357(14)    1_555    1_555 yes
  N51    C34    1.332(13)    1_555    1_555 yes
  N52    C35    1.451(8)     1_555    1_555 yes
  N52    C37    1.451(16)    1_555    1_555 yes
  O53    C34    1.242(10)    1_555    1_555 yes
  O54    C42    1.388(13)    1_555    1_555 yes
  O54    C44    1.437(17)    1_555    1_555 yes
  F55    C50    1.357(14)    1_555    1_555 yes
  F56    C48    1.360(14)    1_555    1_555 yes
  C57    S61    1.76(4)      1_555    1_555 yes
  O58    S61    1.384(21)    1_555    1_555 yes
  O59    S61    1.480(25)    1_555    1_555 yes
  O60    S61    1.400(21)    1_555    1_555 yes
  S61    C57    1.76(4)      1_555    1_555 yes
  S61    O58    1.384(21)    1_555    1_555 yes
  S61    O59    1.480(25)    1_555    1_555 yes
  S61    O60    1.400(21)    1_555    1_555 yes
  C62    C63    1.581(27)    1_555    1_555 yes
  C62    N79    1.331(13)    1_555    1_555 yes
  C62    O81    1.229(10)    1_555    1_555 yes
  C63    C62    1.581(27)    1_555    1_555 yes
  C63    C64    1.524(15)    1_555    1_555 yes
  C63    N80    1.472(8)     1_555    1_555 yes
  C64    C63    1.524(15)    1_555    1_555 yes
  C65    C66    1.519(12)    1_555    1_555 yes
  C65    N80    1.479(16)    1_555    1_555 yes
  C66    C65    1.519(12)    1_555    1_555 yes
  C66    C67    1.387(11)    1_555    1_555 yes
  C66    C68    1.384(11)    1_555    1_555 yes
  C67    C66    1.387(11)    1_555    1_555 yes
  C67    C69    1.377(9)     1_555    1_555 yes
  C68    C66    1.384(11)    1_555    1_555 yes
  C68    C71    1.377(9)     1_555    1_555 yes
  C69    C67    1.377(9)     1_555    1_555 yes
  C69    C70    1.379(10)    1_555    1_555 yes
  C70    C69    1.379(10)    1_555    1_555 yes
  C70    C71    1.377(10)    1_555    1_555 yes
  C70    O82    1.369(13)    1_555    1_555 yes
  C71    C68    1.377(9)     1_555    1_555 yes
  C71    C70    1.377(10)    1_555    1_555 yes
  C72    C73    1.521(13)    1_555    1_555 yes
  C72    O82    1.461(18)    1_555    1_555 yes
  C73    C72    1.521(13)    1_555    1_555 yes
  C73    C74    1.402(9)     1_555    1_555 yes
  C73    C75    1.398(9)     1_555    1_555 yes
  C74    C73    1.402(9)     1_555    1_555 yes
  C74    C76    1.379(9)     1_555    1_555 yes
  C75    C73    1.398(9)     1_555    1_555 yes
  C75    C78    1.378(9)     1_555    1_555 yes
  C76    C74    1.379(9)     1_555    1_555 yes
  C76    C77    1.372(10)    1_555    1_555 yes
  C76    F84    1.345(14)    1_555    1_555 yes
  C77    C76    1.372(10)    1_555    1_555 yes
  C77    C78    1.375(10)    1_555    1_555 yes
  C78    C75    1.378(9)     1_555    1_555 yes
  C78    C77    1.375(10)    1_555    1_555 yes
  C78    F83    1.363(14)    1_555    1_555 yes
  N79    C62    1.331(13)    1_555    1_555 yes
  N80    C63    1.472(8)     1_555    1_555 yes
  N80    C65    1.479(16)    1_555    1_555 yes
  O81    C62    1.229(10)    1_555    1_555 yes
  O82    C70    1.369(13)    1_555    1_555 yes
  O82    C72    1.461(18)    1_555    1_555 yes
  F83    C78    1.363(14)    1_555    1_555 yes
  F84    C76    1.345(14)    1_555    1_555 yes

loop_
   _geom_angle_atom_site_label_1
   _geom_angle_atom_site_label_2
   _geom_angle_atom_site_label_3
   _geom_angle
   _geom_angle_site_symmetry_1
   _geom_angle_site_symmetry_2
   _geom_angle_site_symmetry_3
   _geom_angle_publ_flag
  C1     S5     O2     106.3(12)     1_555  1_555    1_555 yes
  C1     S5     O3     110.3(27)     1_555  1_555    1_555 yes
  O2     S5     O3     102.7(24)     1_555  1_555    1_555 yes
  C1     S5     O4     107.8(12)     1_555  1_555    1_555 yes
  O2     S5     O4     111.5(22)     1_555  1_555    1_555 yes
  O3     S5     O4     117.6(23)     1_555  1_555    1_555 yes
  C7     C6     N23    117.9(18)     1_555  1_555    1_555 yes
  C7     C6     O25    118.3(21)     1_555  1_555    1_555 yes
  N23    C6     O25    122.5(9)      1_555  1_555    1_555 yes
  C6     C7     C8     115.7(17)     1_555  1_555    1_555 yes
  C6     C7     N24    110.0(17)     1_555  1_555    1_555 yes
  C8     C7     N24    109.8(11)     1_555  1_555    1_555 yes
  C10    C9     N24    116.0(14)     1_555  1_555    1_555 yes
  C9     C10    C11    119.4(9)      1_555  1_555    1_555 yes
  C9     C10    C12    121.9(9)      1_555  1_555    1_555 yes
  C11    C10    C12    118.6(6)      1_555  1_555    1_555 yes
  C10    C11    C13    121.3(6)      1_555  1_555    1_555 yes
  C10    C12    C15    121.1(6)      1_555  1_555    1_555 yes
  C11    C13    C14    120.2(5)      1_555  1_555    1_555 yes
  C13    C14    C15    119.3(6)      1_555  1_555    1_555 yes
  C13    C14    O26    116.5(19)     1_555  1_555    1_555 yes
  C15    C14    O26    124.2(19)     1_555  1_555    1_555 yes
  C12    C15    C14    119.5(5)      1_555  1_555    1_555 yes
  C17    C16    O26    113.7(16)     1_555  1_555    1_555 yes
  C16    C17    C18    122.5(10)     1_555  1_555    1_555 yes
  C16    C17    C19    119.1(10)     1_555  1_555    1_555 yes
  C18    C17    C19    118.4(5)      1_555  1_555    1_555 yes
  C17    C18    C20    118.6(4)      1_555  1_555    1_555 yes
  C17    C19    C22    119.2(4)      1_555  1_555    1_555 yes
  C18    C20    C21    124.2(5)      1_555  1_555    1_555 yes
  C18    C20    F28    118.9(6)      1_555  1_555    1_555 yes
  C21    C20    F28    116.9(6)      1_555  1_555    1_555 yes
  C20    C21    C22    115.8(6)      1_555  1_555    1_555 yes
  C19    C22    C21    123.6(6)      1_555  1_555    1_555 yes
  C19    C22    F27    118.2(7)      1_555  1_555    1_555 yes
  C21    C22    F27    117.9(7)      1_555  1_555    1_555 yes
  C7     N24    C9     111.5(10)     1_555  1_555    1_555 yes
  C14    O26    C16    120.0(14)     1_555  1_555    1_555 yes
  C29    S33    O30    106.5(12)     1_555  1_555    1_555 yes
  C29    S33    O31    103.9(27)     1_555  1_555    1_555 yes
  O30    S33    O31    104.0(24)     1_555  1_555    1_555 yes
  C29    S33    O32    108.4(12)     1_555  1_555    1_555 yes
  O30    S33    O32    110.1(21)     1_555  1_555    1_555 yes
  O31    S33    O32    122.8(22)     1_555  1_555    1_555 yes
  C35    C34    N51    115.4(18)     1_555  1_555    1_555 yes
  C35    C34    O53    118.6(20)     1_555  1_555    1_555 yes
  N51    C34    O53    123.0(9)      1_555  1_555    1_555 yes
  C34    C35    C36    113.9(17)     1_555  1_555    1_555 yes
  C34    C35    N52    107.3(16)     1_555  1_555    1_555 yes
  C36    C35    N52    108.4(11)     1_555  1_555    1_555 yes
  C38    C37    N52    111.7(13)     1_555  1_555    1_555 yes
  C37    C38    C39    120.6(9)      1_555  1_555    1_555 yes
  C37    C38    C40    121.1(9)      1_555  1_555    1_555 yes
  C39    C38    C40    118.3(6)      1_555  1_555    1_555 yes
  C38    C39    C41    120.7(6)      1_555  1_555    1_555 yes
  C38    C40    C43    121.4(6)      1_555  1_555    1_555 yes
  C39    C41    C42    119.9(7)      1_555  1_555    1_555 yes
  C41    C42    C43    120.1(7)      1_555  1_555    1_555 yes
  C41    C42    O54    113.3(18)     1_555  1_555    1_555 yes
  C43    C42    O54    126.5(17)     1_555  1_555    1_555 yes
  C40    C43    C42    119.4(6)      1_555  1_555    1_555 yes
  C45    C44    O54    115.7(15)     1_555  1_555    1_555 yes
  C44    C45    C46    117.5(10)     1_555  1_555    1_555 yes
  C44    C45    C47    122.9(10)     1_555  1_555    1_555 yes
  C46    C45    C47    119.5(5)      1_555  1_555    1_555 yes
  C45    C46    C48    118.7(5)      1_555  1_555    1_555 yes
  C45    C47    C50    118.6(4)      1_555  1_555    1_555 yes
  C46    C48    C49    123.4(5)      1_555  1_555    1_555 yes
  C46    C48    F56    118.2(7)      1_555  1_555    1_555 yes
  C49    C48    F56    118.4(6)      1_555  1_555    1_555 yes
  C48    C49    C50    116.1(6)      1_555  1_555    1_555 yes
  C47    C50    C49    123.6(5)      1_555  1_555    1_555 yes
  C47    C50    F55    118.5(6)      1_555  1_555    1_555 yes
  C49    C50    F55    117.9(6)      1_555  1_555    1_555 yes
  C35    N52    C37    112.6(10)     1_555  1_555    1_555 yes
  C42    O54    C44    112.2(12)     1_555  1_555    1_555 yes
  C57    S61    O58    106.9(12)     1_555  1_555    1_555 yes
  C57    S61    O59    104.4(26)     1_555  1_555    1_555 yes
  O58    S61    O59    105.8(24)     1_555  1_555    1_555 yes
  C57    S61    O60    108.8(12)     1_555  1_555    1_555 yes
  O58    S61    O60    107.4(21)     1_555  1_555    1_555 yes
  O59    S61    O60    122.5(24)     1_555  1_555    1_555 yes
  N79    C62    O81    122.9(9)      1_555  1_555    1_555 yes
  C64    C63    N80    110.1(11)     1_555  1_555    1_555 yes
  C66    C65    N80    114.4(13)     1_555  1_555    1_555 yes
  C65    C66    C67    120.5(9)      1_555  1_555    1_555 yes
  C65    C66    C68    121.2(9)      1_555  1_555    1_555 yes
  C67    C66    C68    118.3(6)      1_555  1_555    1_555 yes
  C66    C67    C69    120.9(6)      1_555  1_555    1_555 yes
  C66    C68    C71    121.3(6)      1_555  1_555    1_555 yes
  C67    C69    C70    119.7(5)      1_555  1_555    1_555 yes
  C69    C70    C71    120.4(6)      1_555  1_555    1_555 yes
  C69    C70    O82    117.1(17)     1_555  1_555    1_555 yes
  C71    C70    O82    122.6(17)     1_555  1_555    1_555 yes
  C68    C71    C70    119.4(5)      1_555  1_555    1_555 yes
  C73    C72    O82    107.6(15)     1_555  1_555    1_555 yes
  C72    C73    C74    121.2(12)     1_555  1_555    1_555 yes
  C72    C73    C75    119.7(10)     1_555  1_555    1_555 yes
  C74    C73    C75    118.9(5)      1_555  1_555    1_555 yes
  C73    C74    C76    118.8(4)      1_555  1_555    1_555 yes
  C73    C75    C78    118.9(5)      1_555  1_555    1_555 yes
  C74    C76    C77    123.7(5)      1_555  1_555    1_555 yes
  C74    C76    F84    118.4(7)      1_555  1_555    1_555 yes
  C77    C76    F84    117.9(6)      1_555  1_555    1_555 yes
  C76    C77    C78    116.1(7)      1_555  1_555    1_555 yes
  C75    C78    C77    123.6(6)      1_555  1_555    1_555 yes
  C75    C78    F83    118.2(7)      1_555  1_555    1_555 yes
  C77    C78    F83    118.2(7)      1_555  1_555    1_555 yes
  C63    N80    C65    113.7(10)     1_555  1_555    1_555 yes
  C70    O82    C72    117.3(12)     1_555  1_555    1_555 yes
_pd_proc_ls_pref_orient_corr
   "March-Dollase correction coef. = 1.000 axis = [0, 0, 1]"
_pd_proc_ls_profile_function
;
Finger-Cox-Jephcoat function parameters U, V, W, X, Y, SH/L:
  peak variance(Gauss) = Utan(Th)^2^+Vtan(Th)+W:
  peak HW(Lorentz) = X/cos(Th)+Ytan(Th); SH/L = S/L+H/L
  U, V, W in (centideg)^2^, X & Y in centideg
    2.000, 0.000, 8.047, 1.017, 3.532, 0.008, 
  Crystallite size in microns with "isotropic" model:
  parameters: Size, G/L mix
    1.000, 1.000, 
  Microstrain, "isotropic" model (10^6^ * delta Q/Q)
    parameters: Mustrain, G/L mix
    1000.000, 1.000, 

;
# GSAS-II edited template follows Instrument_Template
#==============================================================================
# 9. INSTRUMENT CHARACTERIZATION

_exptl_special_details
; ?
;

# if regions of the data are excluded, the reason(s) are supplied here:
_pd_proc_info_excluded_regions
; ?
;

# The following item is used to identify the equipment used to record 
# the powder pattern when the diffractogram was measured at a laboratory 
# other than the authors' home institution, e.g. when neutron or synchrotron
# radiation is used.

_pd_instr_location
; ?
;
_pd_calibration_special_details           # description of the method used
                                          # to calibrate the instrument
; ?
;

_diffrn_source                    ?       
_diffrn_source_target             ?
_diffrn_source_type               ?
_diffrn_measurement_device_type   ?       
_diffrn_detector                  ?       
_diffrn_detector_type             ?       # make or model of detector

_pd_meas_scan_method              ?       # options are 'step', 'cont',
                                          # 'tof', 'fixed' or
                                          # 'disp' (= dispersive)
_pd_meas_special_details
;  ?
;

# The following two items identify the program(s) used (if appropriate).
_computing_data_collection        ?        
_computing_data_reduction         ?                   

# Describe any processing performed on the data, prior to refinement.
# For example: a manual Lp correction or a precomputed absorption correction
_pd_proc_info_data_reduction      ?

# The following item is used for angular dispersive measurements only.

_diffrn_radiation_monochromator   ?        

# The following items are used to define the size of the instrument.
# Not all distances are appropriate for all instrument types.

_pd_instr_dist_src/mono           ?
_pd_instr_dist_mono/spec          ?
_pd_instr_dist_src/spec           ?
_pd_instr_dist_spec/anal          ?
_pd_instr_dist_anal/detc          ?
_pd_instr_dist_spec/detc          ?

# 10. Specimen size and mounting information

# The next three fields give the specimen dimensions in mm.  The equatorial 
# plane contains the incident and diffracted beam.

_pd_spec_size_axial               ?       # perpendicular to 
                                          # equatorial plane

_pd_spec_size_equat               ?       # parallel to 
                                          # scattering vector 
                                          # in transmission

_pd_spec_size_thick               ?       # parallel to 
                                          # scattering vector 
                                          # in reflection

_pd_spec_mounting                         # This field should be
                                          # used to give details of the 
                                          # container.
; ?
;

_pd_spec_mount_mode               ?       # options are 'reflection' 
                                          # or 'transmission'
    
_pd_spec_shape                    ?       # options are 'cylinder' 
                                          # 'flat_sheet' or 'irregular'


_diffrn_radiation_type  K\a~1,2~
loop_
   _diffrn_radiation_wavelength
   _diffrn_radiation_wavelength_wt
   _diffrn_radiation_wavelength_id
  1.54051         1.0             1     
  1.54433         0.5000          2     
_refine_ls_R_F_factor        0.08152
_refine_ls_R_Fsqd_factor     0.06520
_pd_proc_ls_prof_R_factor     0.06828
_pd_proc_ls_prof_wR_factor    0.09370
_gsas_proc_ls_prof_R_B_factor   0.06933
_gsas_proc_ls_prof_wR_B_factor  0.08831
_pd_proc_ls_prof_wR_expected  0.01795
_diffrn_radiation_probe  x-ray
_diffrn_radiation_polarisn_ratio  0.5000
_pd_proc_ls_background_function
;
Background function: "chebyschev-1" function with 12 terms:
    2076(9), -1662(13), 586(12), -313(12), 440(11), -469(11), 
    183(10), 20(10), -47(9), -84(9), 113(8), -96(8), 
;
_diffrn_ambient_temperature  300
_diffrn_ambient_pressure  100

# STRUCTURE FACTOR TABLE
loop_
   _refln_index_h
   _refln_index_k
   _refln_index_l
   _refln_F_squared_meas
   _refln_F_squared_calc
   _refln_phase_calc
   _refln_d_spacing
   _gsas_i100_meas
  0    1    1    334.8120   186.6524   90.0    20.12469 2.44   
  0    2    1    75.1355    65.7220    180.0   16.11132 0.35   
  0    3    1    143.2877   148.5623   -90.0   12.74323 0.42   
  0    4    0    32.7011    228.4274   -0.0    11.64223 0.04   
  0    0    2    32733.6792 27351.2758 180.0   11.15804 36.43  
  0    1    2    306.3733   299.3317   -90.0   10.85091 0.64   
  0    4    1    1742.6588  1119.4186  180.0   10.32201 3.31   
  0    2    2    316.8148   102.0778   -0.0    10.06235 0.57   
  0    3    2    7384.6376  6017.2326  -90.0   9.06025  10.79  
  0    5    1    17.5580    29.0677    -90.0   8.59523  0.02   
  0    4    2    265.1602   607.3071   -0.0    8.05566  0.31   
  0    6    0    333.5955   202.9650   0.0     7.76149  0.18   
  0    1    3    1040.4140  1102.5962  -90.0   7.34557  0.99   
  0    6    1    18161.5677 19211.0151 -0.0    7.33077  17.27  
  0    5    2    348.0636   798.5369   90.0    7.15019  0.31   
  0    2    3    3.7767     4.0785     -0.0    7.08588  0.00   
  0    3    3    10202.0844 9275.4773  90.0    6.70823  8.10   
  0    7    1    29.2014    32.9335    -90.0   6.37544  0.02   
  0    6    2    1969.4668  2315.3842  -0.0    6.37161  1.41   
  0    4    3    630.0500   524.8097   -180.0  6.26841  0.44   
  0    8    0    1217.0309  1491.2280  180.0   5.82112  0.36   
  0    5    3    64.2174    75.7243    90.0    5.81240  0.04   
  0    7    2    214.4903   200.5604   -90.0   5.71414  0.12   
  0    8    1    68.9519    89.2673    180.0   5.63264  0.04   
  0    0    4    72873.7784 75151.1713 -0.0    5.57902  19.82  
  0    1    4    1352.6407  1553.3989  -90.0   5.53941  0.73   
  1    1    0    2262.1308  989.4829   90.0    5.48434  1.19   
  0    2    4    606.7409   570.6628   180.0   5.42546  0.31   
  1    2    0    1205.2574  1193.5221  -90.0   5.37369  0.61   
  0    6    3    28091.3232 28052.7842 180.0   5.37044  14.13  
  1    0    1    5695.7287  5832.2301  90.0    5.36104  2.85   
  1    1    1    6473.7066  5249.0366  -62.0   5.32587  6.40   
  0    3    4    1819.1041  1562.1558  90.0    5.25022  0.87   
  1    2    1    5979.0817  6087.3987  179.6   5.22435  5.68   
  1    3    0    641.1692   495.7875   90.0    5.20327  0.30   
  0    8    2    6540.4183  4109.3174  180.0   5.16100  3.03   
  1    3    1    1982.9148  3318.1377  -17.5   5.06735  1.77   
  0    9    1    20054.9854 20995.0453 -90.0   5.04060  8.85   
  0    4    4    1646.3762  1619.3955  180.0   5.03117  0.72   
  1    4    0    7837.1059  6233.1817  90.0    4.98981  3.39   
  0    7    3    351.8611   355.0491   -90.0   4.95885  0.15   
  1    0    2    99492.3044 100244.1041 -0.0    4.94966  42.26  
  1    1    2    2486.2506  2322.5344  -3.7    4.92193  2.09   
  1    4    1    9886.9602  9832.9059  -7.2    4.86956  8.12   
  1    2    2    11775.5228 11379.3804 -67.6   4.84148  9.56   
  0    5    4    1434.7321  1268.5477  90.0    4.78607  0.57   
  1    5    0    1625.1704  2072.5439  -90.0   4.75041  0.63   
  1    3    2    42226.6944 45138.1414 147.4   4.71573  32.44  
  0    9    2    18577.4915 19884.4942 -90.0   4.69415  7.07   
  0    10   0    365.3235   418.1201   -180.0  4.65689  0.07   
  1    5    1    720.3870   747.3295   164.4   4.64631  0.54   
  0    8    3    1050.4844  1316.7878  -0.0    4.58430  0.38   
  0    10   1    763.8590   696.9127   180.0   4.55869  0.27   
  1    4    2    5182.7331  4713.8025  179.5   4.55508  3.70   
  0    6    4    82624.7064 81328.0829 -0.0    4.53012  29.19  
  1    6    0    49242.5418 50497.1965 90.0    4.49986  17.16  
  0    1    5    8.4037     9.5317     90.0    4.44286  0.00   
  1    0    3    4624.3644  4921.8335  90.0    4.43426  1.56   
  1    1    3    12531.2046 11672.9369 -6.0    4.41429  8.39   
  1    6    1    21740.2744 19790.7818 133.3   4.41107  14.53  
  0    2    5    2.8456     2.6965     -180.0  4.38341  0.00   
  1    5    2    3286.0063  3540.3038  -55.8   4.37079  2.15   
  1    2    3    6128.4181  5969.7504  -155.0  4.35597  3.99   
  0    10   2    569.8639   578.1806   -0.0    4.29762  0.18   
  0    3    5    317245.8014 314599.2465 -90.0   4.28943  100.00 
  0    7    4    1148.0824  1144.6515  90.0    4.27481  0.36   
  1    3    3    76034.9791 75431.7778 47.3    4.26371  47.33  
  1    7    0    58.4111    60.3122    90.0    4.24935  0.02   
  0    9    3    154.4636   160.6893   -90.0   4.24774  0.05   
  1    7    1    1664.1798  1553.4060  -2.7    4.17434  0.99   
  1    6    2    52862.4351 49302.0378 -151.7  4.17327  31.46  
  0    4    5    225.5350   212.4873   180.0   4.16747  0.07   
  0    11   1    496.8381   482.1067   90.0    4.15936  0.15   
  1    4    3    10604.5151 9027.3789  70.7    4.14387  6.22   
  0    8    4    3256.6712  2254.0411  0.0     4.02783  0.90   
  0    5    5    23028.4483 15379.2015 -90.0   4.02494  6.35   
  1    8    0    1872.9122  1457.6041  -90.0   4.00651  0.51   
  1    5    3    9553.0621  7664.0182  131.8   4.00366  5.21   
  1    7    2    3326.6290  3416.1156  -176.5  3.97112  1.78   
  0    11   2    849.2323   1218.8070  90.0    3.95821  0.23   
  0    10   3    124.1170   169.2889   -180.0  3.94720  0.03   
  1    8    1    1769.6030  2237.2493  129.4   3.94346  0.93   
  1    0    4    12763.9511 10717.0643 -180.0  3.92492  3.34   
  1    1    4    3954.9407  3704.2615  124.8   3.91106  2.05   
  0    12   0    57592.2602 59499.3481 180.0   3.88074  7.35   
  1    2    4    8337.8699  8221.5970  -69.9   3.87032  4.23   
  0    6    5    126625.3464 124622.1912 180.0   3.86911  32.12  
  1    6    3    155994.1589 154950.7024 -18.4   3.85020  78.32  
  0    12   1    55336.1738 56702.4788 180.0   3.82336  13.69  
  1    3    4    5496.4157  5150.7874  147.9   3.80517  2.69   
  0    9    4    49506.8747 43997.4634 90.0    3.79381  12.05  
  1    9    0    109492.7339 115536.6630 90.0    3.77598  26.38  
  1    8    2    2257.7294  2414.1294  -3.9    3.77079  1.08   
  1    9    1    11395.5340 12162.3646 29.4    3.72306  5.33   
  0    0    6    18813.1311 19608.3291 -0.0    3.71935  2.19   
  1    4    4    5775.6679  6011.4756  149.8   3.71925  2.69   
  0    1    6    4364.9709  3484.2775  -90.0   3.70754  1.01   
  0    7    5    1467.3489  1152.3603  90.0    3.70638  0.34   
  1    7    3    6201.2290  5528.4782  18.1    3.68975  2.84   
  0    11   3    0.5769     0.4090     -90.0   3.67939  0.00   
  0    2    6    2297.3146  1232.8533  180.0   3.67278  0.52   
  0    12   2    14.6132    6.0927     -180.0  3.66538  0.00   
  0    3    6    34.5659    46.4751    90.0    3.61697  0.01   
  1    5    4    3059.1410  4115.5910  -96.1   3.61689  1.34   
  1    9    2    51963.7138 43722.2158 -106.5  3.57673  22.30  
  0    10   4    3262.6802  2728.4059  -0.0    3.57509  0.70   
  1    10   0    792.1151   676.8659   -90.0   3.56016  0.17   
  0    4    6    2486.4008  1852.7323  -0.0    3.54294  0.52   
  0    8    5    3687.5634  2742.7818  -180.0  3.54193  0.78   
  0    13   1    387.6068   295.1734   90.0    3.53695  0.08   
  1    8    3    2470.3184  2321.6319  168.3   3.52741  1.03   
  1    10   1    159.8418   166.0824   50.3    3.51570  0.07   
  1    6    4    29159.8151 25403.8940 68.4    3.50255  11.97  
  1    0    5    28964.5127 31561.6631 90.0    3.47135  5.83   
  1    1    5    1404.3222  1609.9525  158.0   3.46174  0.56   
  0    5    6    5516.7143  7195.0234  90.0    3.45411  1.10   
  0    12   3    8576.1378  11578.2941 0.0     3.44067  1.69   
  1    2    5    1177.4102  1856.8922  18.8    3.43340  0.46   
  0    13   2    13.5176    88.9177    -90.0   3.41076  0.00   
  1    10   2    905.3847   1250.3752  -150.0  3.39170  0.35   
  1    3    5    8343.2117  9834.7193  -167.4  3.38767  3.19   
  1    7    4    4983.9296  4625.3456  165.6   3.38046  1.90   
  0    9    5    0.3016     0.2714     90.0    3.37965  0.00   
  0    11   4    829.3492   560.1774   90.0    3.37248  0.16   
  1    9    3    354.6599   202.7076   -63.2   3.36702  0.13   
  1    11   0    562.3764   316.9141   90.0    3.35994  0.11   
  0    6    6    6265.2595  4022.4482  -0.0    3.35412  1.17   
  1    4    5    2453.1126  3203.4817  -26.3   3.32662  0.90   
  0    14   0    359.9498   473.8737   0.0     3.32635  0.03   
  1    11   1    1033.5912  1593.3275  91.6    3.32249  0.38   
  0    14   1    23.3847    427.7881   -0.0    3.29001  0.00   
  1    8    4    1126.6614  2486.5517  -10.1   3.25429  0.39   
  1    5    5    966.1400   2001.4559  74.1    3.25276  0.34   
  0    7    6    5.2963     10.6204    90.0    3.24643  0.00   
  0    13   3    101.8411   87.9112    -90.0   3.22748  0.02   
  0    10   5    4275.7354  4183.3577  180.0   3.22226  0.73   
  1    11   2    223.0777   331.1364   129.4   3.21724  0.08   
  1    10   3    155.6533   510.2841   6.3     3.21132  0.05   
  0    14   2    146.6821   387.5359   0.0     3.18772  0.02   
  0    12   4    196.9996   429.0530   -180.0  3.18581  0.03   
  0    1    7    511.0571   728.1238   90.0    3.18057  0.09   
  1    12   0    1164.2158  1274.9842  90.0    3.17523  0.19   
  1    6    5    43353.5327 41275.7368 -157.7  3.16884  14.34  
  0    2    7    844.9577   854.8290   -180.0  3.15854  0.14   
  1    12   1    3759.2487  3506.5310  -123.9  3.14357  1.22   
  0    8    6    1.1859     1.3478     -0.0    3.13421  0.00   
  1    9    4    9120.7649  10214.8351 91.3    3.12708  2.93   
  0    3    7    3189.1124  3258.8356  90.0    3.12283  0.51   
  1    0    6    18043.4546 13478.6524 180.0   3.08498  2.81   
  1    1    6    2299.3397  2205.2296  107.4   3.07823  0.71   
  1    7    5    9379.6390  9235.9441  -38.9   3.07757  2.91   
  0    15   1    5331.8814  5793.1578  90.0    3.07498  0.83   
  0    4    7    914.6824   999.9930   180.0   3.07481  0.14   
  0    11   5    1027.9383  1263.6314  -90.0   3.07155  0.16   
  1    11   3    192.8627   332.4196   149.8   3.06207  0.06   
  1    2    6    868.2236   1688.8487  -76.3   3.05826  0.27   
  1    12   2    511.4488   1010.1474  -163.1  3.05398  0.16   
  0    14   3    20.2642    20.8078    -180.0  3.03658  0.00   
  1    3    6    39237.7136 38394.2155 156.6   3.02581  11.73  
  0    9    6    24820.3082 26238.0133 -90.0   3.02008  3.70   
  0    5    7    16.2456    18.7658    90.0    3.01621  0.00   
  0    13   4    57.7675    70.6793    -90.0   3.01434  0.01   
  1    13   0    112.5277   199.1797   90.0    3.00538  0.02   
  1    10   4    1893.6237  3777.9534  -169.2  3.00116  0.56   
  0    15   2    795.5017   1198.1066  -90.0   2.99098  0.12   
  1    4    6    6030.1137  7876.2241  157.8   2.98206  1.75   
  1    8    5    638.5750   838.0761   -133.9  2.98146  0.18   
  1    13   1    1992.2741  2712.9720  -166.3  2.97849  0.58   
  0    6    7    7257.2503  2323.8165  180.0   2.94894  1.03   
  0    12   5    8652.2167  4600.0829  180.0   2.92853  1.20   
  1    5    6    1751.6038  932.1282   47.5    2.92852  0.49   
  1    12   3    6683.7097  4455.3696  -100.0  2.92031  1.85   
  0    16   0    684.3695   432.1432   -0.0    2.91056  0.05   
  0    10   6    281.6283   174.3961   -0.0    2.90620  0.04   
  1    13   2    1795.8351  1165.8745  -171.9  2.90196  0.49   
  0    16   1    567.3760   516.6419   180.0   2.88612  0.08   
  1    9    5    16054.8884 14578.1433 0.1     2.88272  4.32   
  1    11   4    2613.2109  2391.2751  -29.0   2.87827  0.70   
  0    7    7    6.0176     5.4437     90.0    2.87496  0.00   
  1    6    6    20432.2026 17227.6310 133.9   2.86682  5.43   
  0    15   3    2739.7894  2290.0949  -90.0   2.86508  0.36   
  0    14   4    2179.1188  1989.1412  180.0   2.85707  0.29   
  1    14   0    641.3382   722.3962   90.0    2.84943  0.08   
  1    14   1    868.6708   470.3151   80.2    2.82648  0.22   
  0    16   2    3311.6750  1744.5023  180.0   2.81632  0.42   
  1    7    6    5081.5821  3736.7515  151.7   2.79871  1.28   
  0    8    7    101.3441   79.3160    -0.0    2.79614  0.01   
  0    11   6    71.6975    59.0179    -90.0   2.79418  0.01   
  0    13   5    51.1690    42.6344    -90.0   2.79369  0.01   
  0    0    8    50429.2914 44960.7241 -180.0  2.78951  3.15   
  1    13   3    714.2510   630.6080   69.4    2.78654  0.18   
  0    1    8    5.2119     4.4756     90.0    2.78452  0.00   
  1    10   5    2515.2341  2112.9124  6.5     2.78318  0.63   
  0    2    8    4509.9029  3680.4161  -0.0    2.76970  0.55   
  2    0    0    29423.1709 26595.9930 180.0   2.76139  1.80   
  1    0    7    64345.1531 58425.0227 -90.0   2.76102  7.86   
  1    14   2    887.8775   808.1027   75.6    2.76083  0.22   
  1    12   4    78.7434    72.8363    169.0   2.75959  0.02   
  2    1    0    888.6728   853.0743   180.0   2.75654  0.11   
  1    1    7    5755.4377  5544.8910  -86.9   2.75618  1.40   
  0    3    8    7157.0911  7003.8344  90.0    2.74553  0.86   
  2    2    0    5.4687     5.1308     0.0     2.74217  0.00   
  1    2    7    7116.1846  6643.7286  21.7    2.74181  1.71   
  2    0    1    4.1494     3.8049     -90.0   2.74049  0.00   
  2    1    1    344.2483   300.1092   162.5   2.73575  0.08   
  1    8    6    2733.6853  2471.8810  -14.5   2.72585  0.65   
  2    2    1    41.1209    38.5962    7.3     2.72170  0.01   
  0    17   1    4.6633     4.4724     -90.0   2.71894  0.00   
  2    3    0    15706.9315 15081.4754 -0.0    2.71870  1.85   
  1    3    7    10626.0876 10217.2496 -48.2   2.71836  2.51   
  0    9    7    3600.7847  3408.9000  90.0    2.71420  0.42   
  0    15   4    3697.2490  3442.9510  90.0    2.71284  0.43   
  0    4    8    3538.9531  3290.2674  -180.0  2.71273  0.42   
  0    16   3    802.1579   718.8841   -0.0    2.71047  0.09   
  1    15   0    7396.0221  6108.4714  -90.0   2.70630  0.86   
  2    3    1    8791.8692  6715.7637  165.6   2.69875  2.04   
  2    4    0    10.4490    9.6395     -180.0  2.68684  0.00   
  1    15   1    22970.6590 21230.7249 96.5    2.68662  5.28   
  1    4    7    1332.0726  1232.2071  -106.2  2.68651  0.31   
  0    12   6    9361.2335  8706.1837  -0.0    2.68522  1.07   
  1    11   5    3039.8442  2826.1058  137.1   2.68433  0.70   
  2    0    2    29194.1917 26719.5387 -0.0    2.68052  3.34   
  2    1    2    141.7775   129.5079   104.2   2.67609  0.03   
  0    5    8    381.6002   362.5376   -90.0   2.67223  0.04   
  2    4    1    2596.6512  2616.1470  -68.5   2.66758  0.59   
  0    14   5    705.2426   712.3983   0.0     2.66711  0.08   
  2    2    2    2024.1166  2001.2900  81.9    2.66293  0.46   
  1    14   3    180.6961   171.5644   76.2    2.66089  0.04   
  0    17   2    4089.0190  3833.6423  -90.0   2.66035  0.46   
  1    9    6    10787.6546 9151.8751  -120.7  2.64977  2.40   
  2    5    0    300.1809   262.2821   -180.0  2.64748  0.03   
  1    5    7    2789.8068  2446.8961  -89.9   2.64715  0.62   
  1    13   4    4643.1928  4114.8145  -148.7  2.64589  1.03   
  2    3    2    8532.1159  7394.9907  139.9   2.64143  1.89   
  0    10   7    885.9238   631.9389   0.0     2.63064  0.10   
  1    15   2    5058.6927  3595.9968  116.1   2.63005  1.11   
  2    5    1    4893.2273  3467.3577  23.1    2.62904  1.07   
  0    6    8    1111.2410  788.0477   0.0     2.62511  0.12   
  2    4    2    1183.2590  1038.6555  -62.7   2.61218  0.26   
  2    6    0    7873.1893  7835.1064  180.0   2.60163  0.84   
  1    6    7    9601.5776  9535.9263  29.7    2.60133  2.05   
  2    0    3    22492.8781 19717.5702 -90.0   2.58877  2.38   
  1    12   5    967.7000   860.2210   36.5    2.58729  0.20   
  0    18   0    14177.7580 12620.7228 -0.0    2.58716  0.75   
  2    1    3    7518.6144  6900.0646  -81.5   2.58478  1.59   
  2    6    1    1852.0357  1715.5532  -74.8   2.58413  0.39   
  0    16   4    1554.9729  1529.5012  0.0     2.58050  0.16   
  0    13   6    2596.8514  2570.0026  90.0    2.58013  0.27   
  2    5    2    2739.1774  2833.8273  -107.1  2.57596  0.57   
  1    16   0    0.4752     0.4918     90.0    2.57487  0.00   
  2    2    3    474.0509   482.3057   -35.5   2.57292  0.10   
  0    7    8    374.1079   378.4508   90.0    2.57252  0.04   
  1    10   6    1327.5092  1329.1738  -105.7  2.57185  0.28   
  0    17   3    16.8549    16.5504    90.0    2.57059  0.00   
  0    18   1    8939.7636  8700.3007  180.0   2.56995  0.93   
  1    16   1    291.9145   273.9725   -133.8  2.55790  0.06   
  2    3    3    6392.9730  6458.1929  4.1     2.55350  1.31   
  2    7    0    992.1951   1061.6077  0.0     2.55041  0.10   
  1    7    7    770.0963   828.6485   107.4   2.55012  0.16   
  0    15   5    13051.7549 14498.1922 90.0    2.54865  1.33   
  0    11   7    305.6137   355.6822   90.0    2.54669  0.03   
  1    15   3    8090.9048  10013.5145 -112.5  2.54322  1.64   
  1    14   4    47.3963    55.9091    90.1    2.53761  0.01   
  2    7    1    1018.3378  1067.8006  158.4   2.53391  0.21   
  2    6    2    2633.3902  2737.3443  -138.0  2.53367  0.53   
  2    4    3    1048.6828  914.8244   133.6   2.52705  0.21   
  0    18   2    14.9976    15.6767    180.0   2.52030  0.00   
  0    8    8    623.7723   918.8125   -0.0    2.51559  0.06   
  1    16   2    1366.5045  2620.8138  39.5    2.50893  0.27   
  2    8    0    196.5043   326.0521   180.0   2.49490  0.02   
  1    8    7    991.3573   1657.2319  158.7   2.49463  0.19   
  2    5    3    3597.3200  6079.7775  -175.1  2.49422  0.70   
  1    11   6    1217.0933  2101.6879  -20.1   2.49324  0.24   
  1    13   5    345.8409   600.7554   51.9    2.49289  0.07   
  1    0    8    184.5255   321.5705   0.0     2.48992  0.02   
  1    1    8    264.9584   439.9856   90.7    2.48637  0.05   
  2    7    2    581.2900   963.7483   172.9   2.48629  0.11   
  2    8    1    1666.8392  2191.7826  -90.6   2.47946  0.32   
  0    14   6    250.0795   328.5306   -0.0    2.47943  0.02   
  0    1    9    1.3591     1.5763     90.0    2.47606  0.00   
  1    2    8    5399.9905  6192.7441  -99.6   2.47581  1.03   
  2    0    4    2055.7565  2254.2395  -180.0  2.47483  0.20   
  2    1    4    2761.2157  2595.6806  -31.1   2.47134  0.53   
  0    2    9    506.3082   391.7408   -0.0    2.46562  0.05   
  0    12   7    1739.0809  1316.0662  180.0   2.46338  0.16   
  2    2    4    509.3977   387.8255   -89.9   2.46097  0.10   
  0    17   4    58.7516    45.2751    90.0    2.45893  0.01   
  1    3    8    19108.9802 14766.8632 86.1    2.45849  3.60   
  2    6    3    19739.6954 15581.4421 63.9    2.45577  3.71   
  0    9    8    6138.9312  4860.1776  90.0    2.45542  0.58   
  1    17   0    266.1450   212.8836   90.0    2.45405  0.02   
  0    3    9    5943.3046  4874.2386  -90.0   2.44852  0.55   
  2    3    4    9687.7936  8033.5856  -83.2   2.44396  1.80   
  0    18   3    14156.0291 11749.2358 -0.0    2.44359  1.31   
  1    17   1    1180.8226  972.4364   -64.9   2.43935  0.22   
  0    16   5    1451.0144  1187.7964  180.0   2.43797  0.13   
  0    19   1    28.3813    23.1703    -90.0   2.43635  0.00   
  2    9    0    1852.4224  1512.1310  -180.0  2.43618  0.17   
  1    9    7    9895.7252  8076.3655  99.5    2.43592  1.82   
  1    15   4    3930.0408  3202.1628  -24.8   2.43494  0.72   
  1    4    8    594.9361   484.6208   67.0    2.43486  0.11   
  2    8    2    3037.7994  2473.8679  39.6    2.43478  0.56   
  1    16   3    1763.7799  1420.1276  -163.0  2.43322  0.32   
  0    4    9    374.2876   281.1655   180.0   2.42517  0.03   
  2    9    1    7334.8096  5957.4935  177.3   2.42179  1.33   
  2    4    4    5872.5330  5016.0928  172.4   2.42074  1.07   
  1    12   6    3681.8316  4386.3771  -105.7  2.41491  0.67   
  2    7    3    3527.8281  4774.7421  103.1   2.41255  0.64   
  1    5    8    0.9182     1.2411     -25.7   2.40545  0.00   
  1    14   5    1214.3958  1480.5466  -146.8  2.40171  0.22   
  1    17   2    604.6633   667.7325   46.0    2.39677  0.11   
  0    5    9    2169.5158  2356.8823  90.0    2.39610  0.19   
  0    19   2    474.3871   488.6995   90.0    2.39392  0.04   
  0    10   8    188.4063   191.2559   0.0     2.39303  0.02   
  2    5    4    2213.4256  2212.0521  92.9    2.39183  0.39   
  0    15   6    7805.7101  7010.1870  -90.0   2.38340  0.68   
  0    13   7    2584.8442  2341.6753  -90.0   2.38149  0.23   
  2    9    2    7151.7424  6569.9392  89.0    2.38011  1.25   
  2    10   0    1306.5378  1299.4260  -180.0  2.37521  0.11   
  1    10   7    2123.5955  2119.9678  -21.6   2.37497  0.37   
  1    6    8    13134.7138 14085.2862 -108.6  2.37091  2.28   
  2    8    3    1331.9114  1502.3234  62.8    2.36541  0.23   
  0    6    9    1354.0333  1552.5355  -0.0    2.36196  0.12   
  2    10   1    814.7971   934.1458   82.8    2.36187  0.14   
  2    6    4    173.0409   199.2040   112.9   2.35787  0.03   
  2    0    5    19527.1860 23466.5093 90.0    2.34828  1.65   
  0    18   4    8040.9344  9922.9579  -0.0    2.34708  0.68   
  2    1    5    1032.0439  1327.3085  94.9    2.34530  0.17   
  1    18   0    105.9068   144.4016   -90.0   2.34284  0.01   
  1    16   4    59.1763    88.1547    22.3    2.33789  0.01   
  1    13   6    293.9240   437.4020   -171.7  2.33761  0.05   
  2    2    5    4754.9820  6929.1651  -175.0  2.33642  0.80   
  0    17   5    370.3379   499.4482   -90.0   2.33468  0.03   
  1    7    8    1712.2279  1988.8215  121.1   2.33194  0.29   
  1    17   3    662.8135   728.1256   -55.0   2.33051  0.11   
  1    18   1    338.5278   366.1458   88.7    2.33003  0.06   
  0    11   8    220.9691   233.8864   90.0    2.32932  0.02   
  0    20   0    2351.7620  2430.6882  180.0   2.32845  0.10   
  0    19   3    368.7160   376.0995   -90.0   2.32789  0.03   
  0    7    9    1276.4313  1306.1821  90.0    2.32343  0.11   
  2    10   2    469.9127   483.9194   -61.0   2.32315  0.08   
  2    3    5    949.0542   1012.8424  -96.1   2.32186  0.16   
  2    7    4    1361.2891  1573.2991  -143.6  2.31953  0.22   
  0    20   1    949.7656   1266.7136  180.0   2.31587  0.08   
  2    9    3    2578.7452  3527.2326  59.5    2.31518  0.42   
  1    15   5    506.5919   719.8402   32.5    2.31412  0.08   
  2    11   0    2630.6181  3912.0424  180.0   2.31287  0.22   
  1    11   7    39.6248    59.3830    21.9    2.31266  0.01   
  2    4    5    1105.5900  2136.8382  143.5   2.30192  0.18   
  0    14   7    90.4950    174.6842   180.0   2.30162  0.01   
  2    11   1    716.6193   1364.0007  -91.9   2.30055  0.12   
  1    18   2    5910.1121  7338.0162  8.2     2.29284  0.95   
  0    16   6    896.5869   1065.1264  0.0     2.29215  0.07   
  1    8    8    4.3399     4.4523     19.3    2.28929  0.00   
  0    8    9    124.9989   132.3807   -0.0    2.28123  0.01   
  0    20   2    4.1149     4.7028     0.0     2.27935  0.00   
  2    8    4    4919.4148  5850.7838  26.5    2.27754  0.78   
  2    5    5    82.0139    97.8755    -74.1   2.27702  0.01   
  0    12   8    1164.8424  1462.9682  -0.0    2.26506  0.09   
  2    11   2    2085.0631  2646.7794  61.5    2.26473  0.33   
  2    10   3    3087.8314  4135.2197  116.8   2.26266  0.48   
  1    0    9    332.1611   449.9301   90.0    2.26204  0.03   
  1    14   6    609.7621   827.3740   -75.5   2.26193  0.09   
  1    1    9    480.9677   673.4774   31.0    2.25937  0.07   
  1    2    9    3107.8445  4011.2256  -14.8   2.25144  0.48   
  2    12   0    1111.6062  1348.6738  -0.0    2.24993  0.09   
  1    12   7    1137.6464  1369.0154  75.2    2.24973  0.17   
  2    6    5    10092.9119 11263.7584 -74.6   2.24765  1.55   
  1    17   4    271.2565   291.7838   137.6   2.24634  0.04   
  0    19   4    1111.1926  1137.5391  -90.0   2.24399  0.08   
  1    9    8    4323.5931  4400.5444  -129.2  2.24366  0.66   
  1    19   0    303.0464   295.5922   -90.0   2.24029  0.02   
  2    12   1    9452.5771  9162.5851  10.2    2.23858  1.43   
  1    3    9    8006.6188  7757.1436  176.0   2.23840  1.21   
  0    18   5    13959.8707 13521.1482 -0.0    2.23830  1.06   
  0    9    9    10288.6884 9762.1468  -90.0   2.23608  0.78   
  1    18   3    284.2931   262.5985   -62.5   2.23462  0.04   
  2    9    4    3721.2744  3352.3560  -145.2  2.23260  0.56   
  0    0    10   20161.1151 18076.8618 -0.0    2.23161  0.76   
  1    16   5    1560.9318  1387.5115  -4.7    2.23033  0.23   
  1    19   1    613.6300   534.5290   -72.0   2.22908  0.09   
  0    1    10   6477.4697  5638.3263  -90.0   2.22905  0.49   
  0    15   7    147.5394   107.8552   -90.0   2.22419  0.01   
  0    20   3    1037.4404  697.4284   180.0   2.22213  0.08   
  0    2    10   1239.5759  807.2592   0.0     2.22143  0.09   
  1    4    9    1326.6712  827.0486   -139.0  2.22051  0.20   
  2    0    6    2587.6862  1435.9381  180.0   2.21713  0.19   
  2    1    6    76.8883    42.9067    -53.7   2.21462  0.01   
  2    7    5    410.2356   230.1775   -137.9  2.21437  0.06   
  0    3    10   2287.2153  1776.3431  -90.0   2.20890  0.17   
  2    11   3    866.2953   690.3821   98.8    2.20858  0.13   
  2    2    6    6095.6976  5420.3435  61.1    2.20715  0.90   
  0    21   1    2866.4986  2626.8429  -90.0   2.20670  0.21   
  0    17   6    2083.7191  2025.9345  -90.0   2.20567  0.15   
  2    12   2    4321.5682  4230.8585  -68.7   2.20554  0.63   
  0    13   8    927.1212   1076.7465  -90.0   2.20091  0.07   
  1    5    9    1675.9201  2104.2554  -174.2  2.19814  0.24   
  1    19   2    280.9399   361.9871   104.3   2.19645  0.04   
  1    10   8    593.2145   770.5737   -108.0  2.19577  0.09   
  2    3    6    1611.5256  2114.4419  94.2    2.19486  0.23   
  0    4    10   374.6029   493.5815   -0.0    2.19171  0.03   
  0    10   9    21.0908    29.6674    0.0     2.18865  0.00   
  1    15   6    317.3281   450.7634   -79.0   2.18831  0.05   
  2    13   0    1790.6511  2589.5376  -0.0    2.18702  0.13   
  1    13   7    886.7044   1281.6778  -123.4  2.18684  0.13   
  2    10   4    1103.8196  1555.1363  -172.9  2.18539  0.16   
  2    4    6    3121.5537  2905.6708  -92.8   2.17799  0.44   
  2    8    5    2390.0308  2201.0717  -4.8    2.17775  0.34   
  2    13   1    1560.6789  1363.7747  146.5   2.17659  0.22   
  0    21   2    47.4006    38.1999    90.0    2.17503  0.00   
  1    6    9    1675.3656  1185.6583  120.1   2.17169  0.24   
  0    5    10   1860.4395  1306.5562  -90.0   2.17018  0.13   
  1    18   4    5996.6466  7143.2853  -174.0  2.16010  0.84   
  2    5    6    20.6764    25.3238    -113.1  2.15686  0.00   
  2    12   3    9092.7047  11057.1252 163.7   2.15358  1.26   
  1    17   5    906.1180   1088.1815  24.3    2.15043  0.13   
  0    16   7    3.2486     3.8661     -0.0    2.14948  0.00   
  0    20   4    6209.7345  7301.6124  180.0   2.14881  0.43   
  0    19   5    2723.2773  3166.6612  -90.0   2.14837  0.19   
  1    11   8    2080.6042  2219.7249  -98.1   2.14624  0.29   
  2    13   2    110.5089   117.6031   -90.4   2.14618  0.02   
  1    20   0    684.4310   706.5025   -90.0   2.14555  0.05   
  1    19   3    499.0985   504.5148   91.3    2.14511  0.07   
  0    6    10   46.9678    46.5976    -180.0  2.14472  0.00   
  1    7    9    4784.2015  4063.0042  -69.2   2.14162  0.65   
  0    11   9    12831.0335 9649.0743  -90.0   2.13959  0.88   
  2    9    5    4075.2792  2914.0502  173.1   2.13837  0.56   
  0    14   8    329.4788   229.6772   -180.0  2.13740  0.02   
  2    11   4    2123.9372  1453.8638  -132.1  2.13655  0.29   
  1    20   1    196.1931   132.0183   48.6    2.13570  0.03   
  2    6    6    3613.8587  2418.5348  97.0    2.13186  0.49   
  0    21   3    947.5082   692.8296   -90.0   2.12515  0.06   
  2    14   0    1695.0018  1247.5402  0.0     2.12467  0.11   
  1    14   7    6338.9588  4675.2486  98.3    2.12451  0.85   
  0    18   6    431.9324   320.8328   0.0     2.12387  0.03   
  1    16   6    558.9259   464.7122   -1.2    2.11705  0.07   
  0    22   0    1063.3809  893.3505   -0.0    2.11677  0.04   
  0    7    10   2150.1216  1856.7334  -90.0   2.11575  0.14   
  2    14   1    550.4733   479.2336   12.3    2.11511  0.07   
  1    8    9    4083.1583  3774.7861  128.5   2.10844  0.54   
  0    22   1    1023.3280  960.8344   -0.0    2.10731  0.07   
  1    20   2    235.5090   222.0960   -108.3  2.10695  0.03   
  2    7    6    2044.8068  2164.8925  -161.2  2.10340  0.27   
  2    13   3    5357.0866  6689.8623  -156.7  2.09822  0.70   
  2    10   5    2075.4726  2559.1783  167.1   2.09678  0.27   
  1    12   8    1531.3575  1852.4458  -178.3  2.09566  0.20   
  0    12   9    1733.0501  2060.5806  -0.0    2.08947  0.11   
  2    0    7    1680.5817  2078.9670  -90.0   2.08725  0.11   
  2    14   2    5171.7476  6403.7182  14.2    2.08717  0.67   
  2    12   4    7020.8528  8725.5189  100.3   2.08663  0.90   
  2    1    7    800.0428   982.1025   121.9   2.08516  0.10   
  0    8    10   537.3328   638.5419   -180.0  2.08373  0.03   
  0    22   2    1514.3979  1671.9525  180.0   2.07968  0.10   
  1    19   4    2374.6368  2592.9780  65.9    2.07894  0.30   
  2    2    7    3220.1072  3515.1138  18.7    2.07892  0.41   
  0    17   7    2327.5899  2488.9747  -90.0   2.07769  0.15   
  0    15   8    455.8925   481.5948   -90.0   2.07496  0.03   
  1    18   5    18787.8618 20005.4034 -152.9  2.07441  2.38   
  1    9    9    6994.8539  7689.1150  -29.4   2.07264  0.89   
  2    8    6    1071.7768  1188.5260  73.1    2.07193  0.14   
  1    0    10   4871.6013  5529.8108  180.0   2.06908  0.31   
  2    3    7    7628.6357  8690.3655  -124.6  2.06864  0.96   
  1    1    10   1778.8181  2031.9285  134.7   2.06704  0.22   
  0    20   5    797.1068   875.6672   180.0   2.06440  0.05   
  2    15   0    7556.5675  8123.7401  180.0   2.06331  0.47   
  1    15   7    5994.9088  6424.0543  78.5    2.06316  0.75   
  1    20   3    3093.5025  3186.0655  -28.6   2.06151  0.39   
  1    2    10   2874.3792  2917.4538  59.2    2.06096  0.36   
  0    21   4    6082.1676  6140.1109  -90.0   2.06074  0.38   
  1    21   0    8473.0677  8159.9838  -90.0   2.05787  0.53   
  2    15   1    624.8979   588.0829   166.9   2.05455  0.08   
  2    4    7    404.0119   380.3224   -69.8   2.05450  0.05   
  2    11   5    259.8014   247.2838   -16.1   2.05352  0.03   
  1    3    10   19063.1239 19136.4910 -24.6   2.05094  2.36   
  1    21   1    308.1775   319.5269   12.2    2.04918  0.04   
  0    9    10   1280.8626  1328.6380  90.0    2.04915  0.08   
  1    17   6    792.3878   833.6220   172.0   2.04836  0.10   
  0    19   6    6681.2859  7239.8720  -90.0   2.04658  0.41   
  1    13   8    2992.5455  3362.6189  172.5   2.04454  0.37   
  2    14   3    7386.6473  8471.0814  -114.0  2.04297  0.90   
  0    13   9    0.1697     0.1780     90.0    2.03879  0.00   
  2    9    6    4800.1391  4941.1616  114.6   2.03793  0.58   
  1    4    10   955.5748   967.7224   77.9    2.03715  0.12   
  2    5    7    1802.1490  1807.9591  115.6   2.03674  0.22   
  2    13   4    1172.6515  1159.8900  -143.6  2.03616  0.14   
  0    22   3    540.4247   531.4495   180.0   2.03594  0.03   
  1    10   9    3218.4346  3047.1894  -14.5   2.03470  0.39   
  2    15   2    4161.6598  3540.4555  -77.0   2.02891  0.50   
  0    1    11   869.2780   745.8803   90.0    2.02681  0.05   
  1    21   2    6294.0815  5773.9628  75.2    2.02374  0.75   
  0    2    11   12597.8965 12554.7411 180.0   2.02108  0.75   
  1    5    10   3940.3816  3943.1955  5.4     2.01984  0.47   
  0    23   1    419.5283   389.5421   -90.0   2.01645  0.02   
  2    6    7    110.1942   100.5377   93.8    2.01564  0.01   
  0    16   8    2160.3092  1918.2643  -0.0    2.01392  0.13   
  0    10   10   557.5874   483.2738   0.0     2.01247  0.03   
  0    3    11   13528.9263 11477.4266 -90.0   2.01163  0.80   
  2    12   5    9111.4998  7201.1382  -84.5   2.00909  1.07   
  0    18   7    6019.9578  4739.0585  0.0     2.00889  0.35   
  2    16   0    51.2816    37.1278    -180.0  2.00326  0.00   
  1    16   7    1735.1753  1256.0781  7.2     2.00312  0.20   
  1    20   4    743.1360   538.5809   160.9   2.00257  0.09   
  1    19   5    956.5830   694.8339   -87.1   2.00221  0.11   
  2    10   6    592.7849   432.1042   -94.6   2.00183  0.07   
  1    6    10   11857.0142 8873.9121  82.2    1.99926  1.38   
  0    4    11   1332.0158  999.6096   -0.0    1.99862  0.08   
  2    16   1    2908.8630  2210.8364  18.9    1.99523  0.34   
  1    11   9    1693.7428  1287.5771  60.5    1.99510  0.20   
  1    14   8    180.5085   136.4990   -18.6   1.99333  0.02   
  0    23   2    5311.3638  4019.0463  -90.0   1.99220  0.31   
  2    7    7    172.5935   131.4377   129.2   1.99153  0.02   
  2    15   3    7086.7930  5764.9688  73.0    1.98824  0.81   
  0    14   9    445.1430   364.0086   180.0   1.98800  0.03   
  0    21   5    3191.9542  2743.9572  -90.0   1.98595  0.18   
  2    14   4    785.6191   682.2661   72.6    1.98556  0.09   
  1    21   3    1873.8677  1714.7650  -5.5    1.98338  0.21   
  1    18   6    9333.6443  8602.0770  17.8    1.98234  1.06   
  0    5    11   262.6046   241.9153   -90.0   1.98225  0.01   
  0    22   4    98.3892    82.8331    -180.0  1.97911  0.01   
  1    22   0    48.1053    37.7933    -90.0   1.97656  0.00   
  1    7    10   585.3313   448.4208   67.5    1.97573  0.07   
  0    11   10   2307.3378  1697.2421  90.0    1.97413  0.13   
  0    20   6    164.9490   121.3139   -0.0    1.97360  0.01   
  2    16   2    3841.4123  2985.5252  -143.3  1.97173  0.43   
  1    22   1    2559.6692  2218.7116  -15.7   1.96885  0.29   
  2    8    7    524.2675   450.0017   -173.7  1.96477  0.06   
  2    11   6    1926.0657  1630.7348  107.1   1.96409  0.21   
  2    13   5    2006.2712  1691.5248  100.5   1.96392  0.22   
  0    6    11   3419.3935  2770.6536  0.0     1.96279  0.19   
  2    0    8    316.0960   252.1784   -0.0    1.96246  0.02   
  2    1    8    2201.0769  1612.3072  -142.8  1.96072  0.24   
  2    2    8    1341.4883  883.3053   -63.5   1.95553  0.15   
  0    17   8    521.1687   349.1127   -90.0   1.95451  0.03   
  1    12   9    1284.1470  863.7240   -82.9   1.95428  0.14   
  0    23   3    10917.1327 7421.5888  -90.0   1.95366  0.60   
  1    8    10   461.0378   324.9594   -103.5  1.94958  0.05   
  2    3    8    29616.7737 22439.4630 175.8   1.94697  3.23   
  1    22   2    2291.1798  1769.1723  -58.9   1.94626  0.25   
  2    17   0    1588.6072  1257.8058  -180.0  1.94476  0.09   
  1    17   7    1429.0553  1132.9479  51.7    1.94463  0.16   
  0    19   7    282.2180   228.2461   90.0    1.94311  0.02   
  1    15   8    346.8786   285.3019   -102.8  1.94239  0.04   
  0    7    11   23.8190    20.7371    90.0    1.94051  0.00   
  0    24   0    58.8574    51.4645    180.0   1.94037  0.00   
  0    15   9    4192.6497  4049.4559  90.0    1.93747  0.23   
  2    17   1    454.0776   439.2796   101.2   1.93741  0.05   
  2    9    7    6156.8306  6070.6350  11.3    1.93570  0.66   
  2    15   4    1329.2014  1298.2621  179.0   1.93520  0.14   
  2    4    8    9045.1552  8825.0056  -164.4  1.93516  0.97   
  0    12   10   924.5452   884.0571   0.0     1.93456  0.05   
  2    16   3    2024.6149  1918.8719  139.0   1.93434  0.22   
  1    20   5    1280.6948  1179.0185  -126.1  1.93372  0.14   
  0    24   1    27144.7135 24163.1154 0.0     1.93308  1.46   
  1    21   4    2691.4268  2129.3969  -110.2  1.93072  0.29   
  2    12   6    2723.7758  1817.5441  -107.0  1.92510  0.29   
  1    9    10   2427.3995  1716.3972  146.0   1.92117  0.26   
  2    5    8    581.5233   421.2717   -129.3  1.92030  0.06   
  1    19   6    1068.7480  800.2851   21.8    1.91905  0.11   
  2    14   5    189.5886   144.2602   17.8    1.91840  0.02   
  2    17   2    4019.0504  3106.6388  -157.1  1.91587  0.42   
  0    8    11   0.0598     0.0461     0.0     1.91572  0.00   
  1    13   9    743.1302   543.4916   25.6    1.91263  0.08   
  0    22   5    501.4482   366.9259   0.0     1.91257  0.03   
  0    24   2    25394.7646 18826.2648 0.0     1.91168  1.33   
  1    22   3    420.9342   317.7923   34.1    1.91027  0.04   
  0    21   6    5612.2577  4877.3390  90.0    1.90471  0.29   
  2    10   7    1263.8354  1099.6513  116.8   1.90469  0.13   
  1    0    11   8288.1132  7326.0268  -90.0   1.90432  0.43   
  0    23   4    2693.7709  2458.3013  -90.0   1.90327  0.14   
  1    1    11   603.8095   555.1768   -163.3  1.90273  0.06   
  2    6    8    2746.0265  2527.2631  59.3    1.90259  0.28   
  1    23   0    76.3432    70.1894    90.0    1.90101  0.00   
  1    2    11   74.0221    72.5754    41.5    1.89798  0.01   
  0    18   8    7700.3594  7824.6149  -0.0    1.89691  0.39   
  1    23   1    1827.7756  2022.4300  132.8   1.89415  0.19   
  0    13   10   336.4497   372.4324   -90.0   1.89413  0.02   
  1    16   8    1.4971     1.7369     27.0    1.89204  0.00   
  1    10   10   1182.0355  1405.1386  -166.1  1.89084  0.12   
  1    3    11   4741.2617  5684.4075  -164.5  1.89015  0.48   
  0    9    11   69.6752    84.1820    -90.0   1.88875  0.00   
  2    18   0    5282.8011  6423.4840  180.0   1.88799  0.27   
  1    18   7    2013.2527  2451.0276  -45.5   1.88787  0.20   
  0    16   9    243.7354   298.0721   -180.0  1.88749  0.01   
  2    16   4    287.4235   362.0299   12.1    1.88540  0.03   
  2    13   6    658.5500   831.3533   -15.8   1.88525  0.07   
  2    7    8    3678.8403  4955.2660  -148.3  1.88228  0.37   
  2    17   3    1077.5850  1467.4218  -48.6   1.88152  0.11   
  2    18   1    721.8566   985.5341   46.6    1.88127  0.07   
  0    20   7    1772.8243  2438.3765  180.0   1.88032  0.09   
  1    4    11   286.9124   396.3547   -18.1   1.87934  0.03   
  0    24   3    650.6232   889.5445   180.0   1.87755  0.03   
  1    23   2    778.8382   1005.2841  -91.2   1.87401  0.08   
  2    15   5    1306.0557  1663.5374  -78.7   1.87286  0.13   
  2    11   7    222.1144   278.7504   162.7   1.87209  0.02   
  1    14   9    2841.0761  3405.3647  -140.0  1.87051  0.28   
  1    21   5    1253.8579  1455.6982  -49.9   1.86879  0.12   
  1    5    11   1289.4923  1501.5779  0.9     1.86572  0.13   
  1    22   4    23.5926    25.5860    156.7   1.86309  0.00   
  2    18   2    12845.1608 13333.8719 7.0     1.86153  1.26   
  0    10   11   39.8981    37.2743    180.0   1.85991  0.00   
  0    0    12   74.4916    68.1787    180.0   1.85967  0.00   
  2    8    8    2853.2381  2600.7628  13.3    1.85963  0.28   
  1    11   10   437.5832   373.7615   129.1   1.85894  0.04   
  1    20   6    1812.7599  1482.4445  -110.9  1.85850  0.18   
  0    1    12   139.0205   110.3555   90.0    1.85819  0.01   
  0    25   1    212.4658   140.9044   -90.0   1.85630  0.01   
  0    2    12   1177.7693  655.6574   180.0   1.85377  0.06   
  0    14   10   40.6631    22.1282    -180.0  1.85319  0.00   
  1    6    11   1867.6839  1073.1957  81.2    1.84946  0.18   
  0    3    12   5449.6978  4299.4329  90.0    1.84647  0.26   
  2    0    9    1219.1434  1133.5597  -90.0   1.84493  0.06   
  2    14   6    1093.0564  1021.6550  126.5   1.84488  0.10   
  0    23   5    149.1276   150.9495   90.0    1.84387  0.01   
  2    1    9    3425.5778  3555.0070  -144.7  1.84349  0.33   
  1    17   8    11.8912    13.0172    -80.2   1.84252  0.00   
  1    23   3    737.0884   837.4010   -92.4   1.84182  0.07   
  0    19   8    1635.8987  1919.1511  -90.0   1.84123  0.08   
  0    22   6    447.1193   570.9204   0.0     1.83969  0.02   
  3    1    0    1580.7255  2039.0156  -90.0   1.83949  0.08   
  2    2    9    502.2911   657.3000   141.2   1.83917  0.05   
  0    17   9    5233.1910  7036.8809  -90.0   1.83832  0.25   
  2    12   7    7687.4792  10352.9107 46.8    1.83824  0.73   
  0    25   2    1685.5466  2280.8933  -90.0   1.83733  0.08   
  0    4    12   124.5298   166.6729   180.0   1.83639  0.01   
  2    17   4    211.7795   283.4180   118.2   1.83638  0.02   
  3    2    0    36.2393    47.9209    90.0    1.83520  0.00   
  2    9    8    1701.6087  2246.8394  -68.0   1.83492  0.16   
  3    0    1    4922.1632  6491.7774  -90.0   1.83469  0.23   
  3    1    1    652.4438   844.9243   96.7    1.83327  0.06   
  2    19   0    3.6510     4.7021     180.0   1.83307  0.00   
  1    19   7    2219.2632  2848.5249  -26.5   1.83297  0.21   
  0    24   4    2771.0469  3521.6254  180.0   1.83269  0.13   
  2    3    9    257.3569   317.5877   73.3    1.83204  0.02   
  1    7    11   1159.6190  1339.2965  113.2   1.83079  0.11   
  1    24   0    3477.8653  3992.7196  -90.0   1.83067  0.16   
  2    18   3    40.4497    44.9227    106.3   1.82997  0.00   
  0    11   11   609.8078   664.8818   90.0    1.82952  0.03   
  3    2    1    6.4269     6.8829     -97.8   1.82902  0.00   
  1    15   9    1199.4885  1250.0886  -11.2   1.82823  0.11   
  3    3    0    256.8160   266.5323   90.0    1.82811  0.01   
  2    16   5    162.3749   165.1458   26.4    1.82761  0.02   
  2    19   1    1232.1376  1212.5913  -119.1  1.82692  0.12   
  1    12   10   4511.6806  4166.2422  -127.9  1.82578  0.42   
  1    24   1    3850.4896  3352.6423  -149.9  1.82454  0.36   
  0    5    12   2245.7197  1914.6454  90.0    1.82368  0.10   
  2    4    9    2020.2137  1683.1759  154.8   1.82219  0.19   
  3    3    1    711.7647   590.7511   138.8   1.82201  0.07   
  0    21   7    2053.8566  1642.7510  90.0    1.82046  0.10   
  3    4    0    520.9104   420.0895   -90.0   1.81833  0.02   
  3    0    2    2768.1830  2330.5182  0.0     1.81637  0.13   
  3    1    2    623.9501   542.8303   93.9    1.81499  0.06   
  3    4    1    197.8475   196.0531   -140.8  1.81233  0.02   
  0    15   10   324.1541   327.9253   90.0    1.81205  0.01   
  3    2    2    1005.2774  1120.9548  -94.6   1.81087  0.09   
  1    8    11   1116.8735  1342.5783  -33.8   1.80993  0.10   
  2    5    9    58.0885    70.6449    -174.4  1.80977  0.01   
  2    19   2    367.8170   474.3574   -43.0   1.80883  0.03   
  0    6    12   4934.8158  6467.5145  180.0   1.80849  0.23   
  2    10   8    2062.9913  2708.4591  -42.8   1.80844  0.19   
  1    22   5    99.6622    135.0533   -177.2  1.80727  0.01   
  0    25   3    377.0600   513.3256   90.0    1.80696  0.02   
  1    24   2    1373.3860  1880.8274  43.8    1.80652  0.13   
  3    5    0    852.7109   1174.8953  90.0    1.80598  0.04   
  2    15   6    600.1387   834.6580   -145.4  1.80427  0.05   
  3    3    2    753.7801   1047.3843  -130.4  1.80406  0.07   
  2    13   7    1428.9152  1971.5492  -170.1  1.80345  0.13   
  1    21   6    180.0378   240.6043   -35.9   1.80063  0.02   
  3    5    1    1407.7339  1875.9984  82.1    1.80010  0.13   
  1    23   4    1374.6392  1811.6498  -79.0   1.79942  0.12   
  0    12   11   367.8229   464.6951   -180.0  1.79788  0.02   
  2    6    9    4722.8070  6063.5635  178.9   1.79492  0.42   
  3    4    2    1116.7384  1433.2347  -12.9   1.79466  0.10   
  1    18   8    3709.0914  4725.4110  118.3   1.79403  0.33   
  1    13   10   424.4911   513.8065   -179.2  1.79168  0.04   
  3    6    0    4472.6786  5405.4505  -90.0   1.79123  0.20   
  0    26   0    928.4499   1122.4223  180.0   1.79111  0.02   
  0    7    12   141.4397   171.0712   90.0    1.79101  0.01   
  0    18   9    1103.9506  1349.4186  -0.0    1.79015  0.05   
  2    18   4    643.7892   811.3489   152.8   1.78836  0.06   
  0    20   8    441.8037   559.9038   0.0     1.78755  0.02   
  1    9    11   13074.2739 16561.0577 7.6     1.78713  1.16   
  3    0    3    4229.7349  5355.0830  90.0    1.78701  0.19   
  1    16   9    761.6703   955.7755   127.5   1.78606  0.07   
  3    1    3    1364.1554  1703.8895  -119.1  1.78570  0.12   
  3    6    1    5558.6021  6923.0580  -95.2   1.78549  0.49   
  0    26   1    94.7388    117.8101   0.0     1.78537  0.00   
  2    17   5    105.1198   125.3552   6.0     1.78286  0.01   
  3    5    2    1365.0696  1625.2063  -34.9   1.78278  0.12   
  3    2    3    2837.0234  3293.0506  -16.2   1.78177  0.25   
  2    11   8    6753.8239  7475.3146  -17.9   1.78047  0.59   
  2    20   0    257.8789   280.5193   -0.0    1.78008  0.01   
  1    20   7    572.7552   620.2521   -78.6   1.77998  0.05   
  2    19   3    591.7358   636.3544   -5.0    1.77983  0.05   
  0    24   5    1194.3128  1264.0070  -0.0    1.77948  0.05   
  0    23   6    524.1641   530.2065   90.0    1.77831  0.02   
  2    7    9    1860.9693  1858.2241  128.9   1.77783  0.16   
  1    24   3    18733.0452 18616.9209 29.6    1.77763  1.64   
  3    3    3    1062.1431  1002.3777  162.8   1.77529  0.09   
  2    20   1    1561.8200  1453.3702  124.5   1.77444  0.14   
  3    7    0    327.0395   303.8986   -90.0   1.77425  0.01   
  0    8    12   0.9717     0.9653     0.0     1.77147  0.00   
  0    16   10   937.6482   945.3166   0.0     1.77097  0.04   
  3    7    1    430.7869   468.7674   58.3    1.76867  0.04   
  3    6    2    1441.1988  1573.5296  112.2   1.76858  0.12   
  0    26   2    28.0251    30.7374    -180.0  1.76847  0.00   
  2    14   7    2000.1059  2234.5490  -69.8   1.76801  0.17   
  0    25   4    791.4978   910.5899   90.0    1.76687  0.03   
  3    4    3    2260.7593  2603.4132  -52.0   1.76633  0.19   
  0    13   11   519.3609   588.2325   -90.0   1.76530  0.02   
  1    25   0    1982.0486  2230.3242  90.0    1.76506  0.09   
  2    16   6    591.9005   626.5913   -48.2   1.76370  0.05   
  0    22   7    18.3732    19.1598    -0.0    1.76344  0.00   
  1    10   11   436.9192   435.6603   -61.4   1.76264  0.04   
  1    0    12   2810.5028  2775.8237  180.0   1.76244  0.12   
  1    1    12   186.0529   176.9150   -118.2  1.76118  0.02   
  1    25   1    3283.6536  3052.6432  -45.6   1.75957  0.28   
  2    8    9    529.3881   481.8438   -1.0    1.75871  0.05   
  2    20   2    666.1837   596.1572   -119.1  1.75785  0.06   
  1    2    12   4.6755     4.1768     138.8   1.75741  0.00   
  1    14   10   463.3364   416.4670   74.2    1.75692  0.04   
  3    8    0    146.4268   141.6349   90.0    1.75524  0.01   
  3    5    3    161.1930   157.8808   -31.9   1.75500  0.01   
  3    7    2    1772.2213  2009.6684  -79.0   1.75223  0.15   
  2    12   8    370.5415   428.2222   94.8    1.75127  0.03   
  1    3    12   6678.6385  7718.9543  154.9   1.75119  0.56   
  0    9    12   405.9203   459.9125   -90.0   1.75007  0.02   
  3    8    1    3496.2340  3926.5608  -129.8  1.74984  0.29   
  1    23   5    571.3254   617.3504   -65.3   1.74897  0.05   
  3    0    4    845.8383   882.6701   -0.0    1.74821  0.04   
  3    1    4    41.0170    40.7381    62.8    1.74698  0.00   
  1    19   8    455.5234   447.9246   -149.0  1.74672  0.04   
  1    22   6    383.8515   350.1612   65.9    1.74540  0.03   
  1    17   9    174.7116   146.4890   -154.4  1.74423  0.01   
  1    25   2    758.6002   617.5588   -11.1   1.74338  0.06   
  3    2    4    859.5771   699.0667   -168.4  1.74330  0.07   
  0    19   9    11.9999    9.7496     -90.0   1.74313  0.00   
  1    4    12   660.9202   539.9615   133.5   1.74258  0.06   
  2    19   4    655.9511   552.2564   -148.2  1.74148  0.05   
  3    6    3    906.2974   763.6144   107.1   1.74145  0.08   
  0    26   3    2693.2674  2275.2109  -0.0    1.74135  0.11   
  1    24   4    1472.0682  1276.4401  -179.6  1.73942  0.12   
  2    18   5    1746.7887  1536.5466  122.4   1.73882  0.14   
  2    9    9    5678.6464  5214.4560  169.9   1.73777  0.47   
  3    3    4    3489.2684  3303.2044  159.6   1.73723  0.29   
  1    11   11   2593.8169  2531.6365  -55.6   1.73671  0.21   
  0    21   8    195.8704   199.2209   -90.0   1.73588  0.01   
  2    0    10   54.4308    55.8061    -0.0    1.73567  0.00   
  2    1    10   1436.1471  1505.4835  -60.9   1.73447  0.12   
  3    9    0    537.5199   563.6055   90.0    1.73442  0.02   
  3    8    2    3619.7275  3800.5107  -145.7  1.73392  0.30   
  2    15   7    516.0227   551.6158   98.7    1.73217  0.04   
  0    14   11   523.9357   562.3225   -0.0    1.73202  0.02   
  1    5    12   460.5211   498.5634   -78.6   1.73171  0.04   
  2    20   3    131.8736   144.8131   142.8   1.73120  0.01   
  2    2    10   332.1945   367.5593   -177.0  1.73087  0.03   
  0    17   10   20.2331    22.5706    90.0    1.73016  0.00   
  3    9    1    820.5051   911.1200   -144.9  1.72921  0.07   
  2    21   0    842.6631   933.5677   -0.0    1.72904  0.03   
  1    21   7    2084.8731  2306.4885  67.8    1.72895  0.17   
  3    4    4    323.0965   356.6487   -111.3  1.72883  0.03   
  0    10   12   0.3031     0.3223     0.0     1.72706  0.00   
  3    7    3    1597.0529  1706.6666  -161.6  1.72584  0.13   
  2    3    10   10591.4890 11427.9048 -3.5    1.72492  0.86   
  2    21   1    296.1919   314.3828   -148.1  1.72388  0.02   
  2    17   6    139.0774   144.7470   138.7   1.72339  0.01   
  1    15   10   1658.0064  1629.4290  -60.8   1.72174  0.13   
  2    13   8    203.2480   200.4416   3.5     1.72111  0.02   
  0    24   6    283.0489   284.7134   180.0   1.72033  0.01   
  0    27   1    153.6447   158.2179   -90.0   1.71965  0.01   
  0    25   5    243.0987   255.0286   90.0    1.71905  0.01   
  1    6    12   9830.1016  10398.1765 176.1   1.71868  0.79   
  3    5    4    3276.9115  3491.2795  -106.1  1.71820  0.26   
  1    25   3    29.4836    31.6702    -126.6  1.71738  0.00   
  2    4    10   868.9051   945.6218   -129.1  1.71670  0.07   
  0    1    13   2147.0724  2470.8796  -90.0   1.71546  0.09   
  2    10   9    1903.2813  2222.1925  124.5   1.71523  0.15   
  3    9    2    49.4715    63.5586    38.0    1.71384  0.00   
  3    10   0    5676.8973  7933.3486  -90.0   1.71201  0.23   
  0    2    13   3501.0550  4895.5500  0.0     1.71197  0.14   
  1    12   11   564.9335   767.3404   45.6    1.70958  0.04   
  0    23   7    1.5879     2.1328     90.0    1.70916  0.00   
  2    21   2    886.7047   1174.0729  -153.0  1.70865  0.07   
  3    8    3    5368.8421  7040.1430  159.7   1.70833  0.43   
  3    10   1    135.3672   168.1008   -21.0   1.70699  0.01   
  2    5    10   5732.9337  6867.5826  103.6   1.70630  0.45   
  0    3    13   8638.2464  10303.9812 90.0    1.70622  0.34   
  3    6    4    428.5973   490.1003   -160.8  1.70548  0.03   
  0    26   4    185.7093   211.1301   -180.0  1.70538  0.01   
  0    27   2    378.2836   409.9546   -90.0   1.70453  0.01   
  1    26   0    3755.5602  3918.3364  -90.0   1.70375  0.15   
  1    7    12   75.4301    78.4136    -83.0   1.70367  0.01   
  1    18   9    248.5694   251.5855   -41.6   1.70292  0.02   
  0    11   12   389.6048   391.2775   -90.0   1.70264  0.02   
  3    0    5    450.4878   444.9107   -90.0   1.70184  0.02   
  3    1    5    3388.6407  3292.7129  -85.2   1.70071  0.27   
  1    20   8    267.2744   259.6187   -66.7   1.70068  0.02   
  1    26   1    3042.9908  2853.9840  163.0   1.69881  0.24   
  0    15   11   9.7311     8.9905     90.0    1.69829  0.00   
  0    4    13   4477.9895  4133.4556  180.0   1.69826  0.18   
  0    20   9    484.3261   433.7902   -0.0    1.69737  0.02   
  3    2    5    1464.6453  1309.2664  -144.4  1.69731  0.11   
  2    16   7    402.2578   346.1489   160.5   1.69618  0.03   
  2    20   4    56.5972    48.1667    -34.7   1.69585  0.00   
  2    19   5    991.2604   837.4678   -156.7  1.69563  0.08   
  2    6    10   7029.1617  5584.8075  -112.4  1.69384  0.55   
  1    24   5    12134.7798 9604.7896  179.5   1.69373  0.94   
  1    23   6    210.5204   159.9310   -58.4   1.69272  0.02   
  3    10   2    5.2232     3.8788     147.6   1.69221  0.00   
  3    3    5    2840.0400  2066.2294  58.4    1.69171  0.22   
  2    11   9    78.8040    56.5321    -8.3    1.69131  0.01   
  3    7    4    1886.5323  1334.3359  -11.3   1.69080  0.15   
  2    14   8    1167.2731  817.0949   -37.9   1.69023  0.09   
  0    18   10   2472.5771  1724.2301  -0.0    1.68982  0.10   
  3    9    3    1857.7475  1293.9966  13.7    1.68912  0.14   
  3    11   0    5.6558     3.9659     -90.0   1.68822  0.00   
  0    5    13   39.6318    27.8024    -90.0   1.68819  0.00   
  1    8    12   1437.4951  1050.4274  -149.6  1.68682  0.11   
  1    16   10   417.4075   312.2376   31.1    1.68638  0.03   
  0    22   8    3.0958     2.3362     0.0     1.68624  0.00   
  1    26   2    469.2912   406.4806   -69.7   1.68423  0.04   
  2    21   3    6657.8942  5791.7851  -84.6   1.68415  0.51   
  3    4    5    2411.1445  2116.3026  160.3   1.68395  0.18   
  2    18   6    1985.1192  1765.8200  -86.7   1.68351  0.15   
  3    11   1    1822.3705  1624.3580  -10.7   1.68341  0.14   
  1    25   4    497.4587   445.7985   -2.9    1.68285  0.04   
  1    13   11   2.5789     2.3086     -60.8   1.68149  0.00   
  0    27   3    802.2126   721.9601   90.0    1.68020  0.03   
  2    22   0    266.2938   239.9323   -180.0  1.67997  0.01   
  1    22   7    107.8703   97.2194    29.8    1.67989  0.01   
  2    7    10   499.3002   449.9209   -2.0    1.67946  0.04   
  0    12   12   2302.4276  1987.0603  0.0     1.67706  0.09   
  0    6    13   7389.0115  6279.2419  -0.0    1.67612  0.28   
  2    22   1    15.3906    12.9048    20.8    1.67523  0.00   
  3    8    4    656.8804   535.7755   -174.6  1.67433  0.05   
  3    5    5    1531.9265  1239.4888  -63.8   1.67412  0.12   
  3    11   2    352.2252   251.7771   87.8    1.66922  0.03   
  3    10   3    497.9446   370.0371   131.0   1.66839  0.04   
  1    9    12   731.6199   546.5845   109.8   1.66832  0.05   
  2    12   9    4392.1240  3777.1280  -151.2  1.66622  0.33   
  0    25   6    1028.0015  901.6518   -90.0   1.66555  0.04   
  0    16   11   2055.7888  1839.4674  0.0     1.66433  0.08   
  2    8    10   151.0162   137.6951   56.7    1.66331  0.01   
  3    12   0    9701.4079  8850.0441  90.0    1.66327  0.36   
  0    28   0    895.7884   817.9753   0.0     1.66318  0.02   
  3    6    5    512.2576   467.3650   23.6    1.66235  0.04   
  1    19   9    1076.5349  981.5628   58.4    1.66230  0.08   
  0    26   5    1.1092     1.0109     -0.0    1.66226  0.00   
  0    7    13   363.6141   330.9996   90.0    1.66218  0.01   
  2    22   2    192.7448   171.3440   109.3   1.66124  0.01   
  1    26   3    485.2285   422.8932   -84.9   1.66075  0.04   
  2    17   7    572.5248   487.9724   -34.3   1.66023  0.04   
  2    15   8    3980.3303  3247.1394  6.4     1.65884  0.29   
  3    12   1    970.4117   788.6019   34.5    1.65867  0.07   
  0    28   1    167.3907   135.7604   -0.0    1.65858  0.01   
  0    24   7    16.2993    12.9697    180.0   1.65750  0.00   
  3    9    4    368.1600   283.6161   -6.7    1.65623  0.03   
  1    21   8    2948.9067  2256.3152  74.2    1.65601  0.22   
  2    20   5    1172.6286  870.5721   139.7   1.65343  0.09   
  0    21   9    1.4826     1.1158     -90.0   1.65295  0.00   
  1    14   11   583.5351   444.0210   -162.8  1.65265  0.04   
  2    21   4    2472.7607  1958.1969  73.7    1.65155  0.18   
  1    17   10   592.1866   472.3950   -73.3   1.65104  0.04   
  0    13   12   0.2152     0.1714     90.0    1.65051  0.00   
  0    19   10   609.6425   483.0306   90.0    1.65011  0.02   
  3    0    6    13.7089    10.8248    -180.0  1.64989  0.00   
  3    1    6    343.1899   266.8606   -71.8   1.64885  0.02   
  3    7    5    2528.8456  1964.4710  87.1    1.64875  0.18   
  1    10   12   851.8545   659.5924   46.1    1.64834  0.06   
  0    27   4    1963.1168  1513.7971  90.0    1.64783  0.07   
  0    8    13   38.0002    28.8546    0.0     1.64652  0.00   
  1    27   0    6012.2765  4553.2749  90.0    1.64636  0.22   
  3    11   3    558.8734   423.2241   -59.7   1.64635  0.04   
  3    2    6    4797.9273  3584.3058  151.1   1.64576  0.35   
  2    9    10   2049.8126  1521.2572  -56.7   1.64556  0.15   
  3    12   2    1513.7110  1100.3363  -59.0   1.64509  0.11   
  0    28   2    411.0108   297.3437   0.0     1.64500  0.01   
  2    19   6    3622.9698  2491.9862  13.2    1.64423  0.26   
  1    24   6    2721.7359  1673.4347  52.9    1.64249  0.20   
  1    27   1    1969.7542  1193.7475  4.7     1.64189  0.14   
  1    25   5    38.3934    23.2648    34.9    1.64137  0.00   
  3    3    6    906.7209   556.0403   -56.3   1.64064  0.07   
  2    13   9    738.5292   458.2289   76.3    1.64018  0.05   
  1    0    13   1272.5269  810.2908   -90.0   1.63926  0.05   
  2    22   3    993.6131   641.7972   -43.7   1.63870  0.07   
  0    23   8    421.3246   272.8759   90.0    1.63859  0.02   
  1    1    13   2112.1046  1381.5201  -69.7   1.63825  0.15   
  3    13   0    410.1882   278.0653   -90.0   1.63736  0.01   
  3    10   4    1515.9620  1070.9433  -96.7   1.63668  0.11   
  1    2    13   1025.7867  796.3639   34.4    1.63521  0.07   
  2    0    11   9975.8479  7863.6809  90.0    1.63493  0.36   
  2    1    11   180.9500   149.4850   78.6    1.63392  0.01   
  3    4    6    77.7353    65.0767    -5.7    1.63356  0.01   
  3    8    5    66.6088    55.9463    43.2    1.63346  0.00   
  3    13   1    641.9555   547.1746   135.7   1.63298  0.05   
  2    23   0    1760.7539  1506.5810  0.0     1.63284  0.06   
  1    23   7    264.1426   226.4834   -78.5   1.63276  0.02   
  2    2    11   2276.9486  2069.7860  -9.8    1.63092  0.16   
  0    17   11   0.3153     0.2925     90.0    1.63032  0.00   
  1    3    13   2341.2980  2181.3115  -90.3   1.63020  0.17   
  1    26   4    1833.4682  1755.9232  -126.1  1.62946  0.13   
  0    9    13   176.3252   170.0028   -90.0   1.62930  0.01   
  1    27   2    10088.7043 9945.7028  -103.5  1.62872  0.71   
  2    23   1    343.5043   341.3286   -1.6    1.62848  0.02   
  2    16   8    34.3930    34.9345    39.2    1.62715  0.00   
  1    11   12   2482.0564  2521.9311  130.0   1.62707  0.17   
  2    10   10   1623.5415  1654.2047  -127.6  1.62638  0.11   
  2    3    11   2729.3902  2793.6739  153.7   1.62594  0.19   
  3    5    6    3931.8411  4176.5366  47.6    1.62459  0.28   
  2    18   7    535.0896   570.2185   -74.3   1.62449  0.04   
  1    15   11   3991.3048  4331.5917  71.8    1.62327  0.28   
  1    4    13   2281.1777  2475.2818  -97.6   1.62325  0.16   
  0    14   12   191.5394   207.7911   0.0     1.62322  0.01   
  3    12   3    1737.0842  1884.0126  127.5   1.62319  0.12   
  0    28   3    2340.6442  2536.4028  -0.0    1.62310  0.08   
  1    20   9    1767.8433  1893.0119  -38.8   1.62247  0.12   
  3    13   2    778.7965   805.2649   43.1    1.62002  0.05   
  2    4    11   580.4879   587.1908   138.5   1.61904  0.04   
  3    9    5    5634.7282  5395.8231  159.6   1.61665  0.39   
  1    18   10   93.7299    90.1186    -88.0   1.61588  0.01   
  3    11   4    1928.9529  1854.7801  46.1    1.61586  0.13   
  2    23   2    454.9458   437.7693   130.5   1.61563  0.03   
  1    5    13   373.9446   355.7339   -129.0  1.61444  0.03   
  3    6    6    1130.1951  1060.5905  26.3    1.61383  0.08   
  0    26   6    21.8687    20.4877    -180.0  1.61374  0.00   
  2    14   9    149.6024   139.4176   -78.7   1.61339  0.01   
  1    22   8    444.6885   414.7004   3.6     1.61274  0.03   
  2    21   5    6138.9659  5778.5950  61.6    1.61229  0.42   
  0    20   10   231.1418   225.8936   -0.0    1.61113  0.01   
  3    14   0    212.6284   209.9068   90.0    1.61070  0.01   
  0    10   13   495.4845   489.4009   0.0     1.61068  0.02   
  2    5    11   1053.6353  1046.9582  -155.7  1.61031  0.07   
  0    22   9    959.1613   959.7295   -180.0  1.60992  0.03   
  0    27   5    697.5804   725.8289   -90.0   1.60882  0.02   
  2    22   4    243.7040   256.2478   -170.3  1.60862  0.02   
  0    25   7    5.0424     5.3850     90.0    1.60833  0.00   
  1    27   3    70.6201    78.5927    56.7    1.60746  0.00   
  3    14   1    819.7577   926.1184   123.1   1.60653  0.06   
  2    11   10   757.4970   856.0261   -172.6  1.60595  0.05   
  2    20   6    637.4924   721.0375   22.0    1.60566  0.04   
  1    12   12   711.7634   819.8520   -161.1  1.60470  0.05   
  1    6    13   5649.7458  6685.1899  0.7     1.60388  0.38   
  0    29   1    118.0080   127.7465   -90.0   1.60168  0.00   
  3    7    6    279.6245   295.2744   77.8    1.60137  0.02   
  2    6    11   260.5076   257.4831   14.0    1.59982  0.02   
  3    13   3    540.9679   525.6136   119.8   1.59908  0.04   
  3    10   5    38.5969    37.1149    -108.1  1.59845  0.00   
  0    18   11   7155.5784  6594.3385  -180.0  1.59644  0.24   
  0    15   12   846.9697   771.4517   90.0    1.59536  0.03   
  2    17   8    2636.4320  2401.8265  169.4   1.59533  0.18   
  2    23   3    341.7166   313.8580   165.1   1.59487  0.02   
  1    25   6    533.4354   493.9586   127.1   1.59461  0.04   
  3    0    7    4201.8915  3951.6375  90.0    1.59422  0.14   
  3    14   2    2374.6778  2236.5482  -33.9   1.59418  0.16   
  0    0    14   9.4496     8.9618     -0.0    1.59401  0.00   
  3    12   4    382.5441   363.6795   -159.5  1.59394  0.03   
  0    28   4    509.1474   485.4581   0.0     1.59386  0.02   
  1    16   11   953.8597   918.0679   17.9    1.59354  0.06   
  3    1    7    1502.5313  1452.4962  65.5    1.59328  0.10   
  0    1    14   79.2993    76.7643    -90.0   1.59307  0.00   
  0    24   8    2.5135     2.4326     180.0   1.59290  0.00   
  1    28   0    258.3198   249.1426   90.0    1.59253  0.01   
  1    26   5    40.5472    38.8180    0.5     1.59172  0.00   
  1    7    13   778.9833   745.9104   -91.3   1.59165  0.05   
  0    11   13   1638.3314  1599.5079  -90.0   1.59082  0.05   
  3    2    7    486.3460   481.5970   158.2   1.59049  0.03   
  0    2    14   1714.5324  1714.3807  -0.0    1.59028  0.06   
  0    29   2    1312.8723  1351.2759  90.0    1.58945  0.04   
  2    19   7    437.8590   451.7161   160.1   1.58911  0.03   
  1    28   1    1151.8880  1179.2761  87.1    1.58849  0.08   
  2    7    11   69.6632    70.5359    132.4   1.58769  0.00   
  2    24   0    2464.6802  2494.6985  -0.0    1.58761  0.08   
  1    24   7    1123.5567  1137.0316  -14.7   1.58754  0.07   
  3    8    6    952.7940   964.3383   119.4   1.58736  0.06   
  2    15   9    1246.5353  1297.4642  0.7     1.58602  0.08   
  3    3    7    1524.1507  1594.9899  -113.2  1.58588  0.10   
  0    3    14   974.0976   1027.6479  -90.0   1.58567  0.03   
  2    12   10   1627.6891  1804.7391  112.7   1.58442  0.11   
  2    24   1    5295.3880  5983.7825  -161.3  1.58361  0.35   
  1    21   9    198.9832   224.9862   97.0    1.58355  0.01   
  3    15   0    2018.7454  2283.7026  90.0    1.58347  0.07   
  1    13   12   137.2889   148.7174   118.6   1.58140  0.01   
  1    19   10   338.5885   367.3661   147.1   1.58104  0.02   
  3    15   1    1073.4650  1280.5495  -84.2   1.57950  0.07   
  3    4    7    641.1145   766.7380   -70.4   1.57948  0.04   
  0    4    14   39.6138    48.5384    0.0     1.57927  0.00   
  1    27   4    1468.2419  1853.9342  61.5    1.57904  0.10   
  3    11   5    1108.8377  1400.7498  -53.1   1.57903  0.07   
  1    8    13   3.2234     4.7645     -34.8   1.57789  0.00   
  1    28   2    616.1847   1036.3184  -120.8  1.57655  0.04   
  3    14   3    822.9586   1887.1817  166.1   1.57422  0.05   
  2    8    11   133.1856   315.6396   145.3   1.57403  0.01   
  0    21   10   155.4475   419.3191   -90.0   1.57300  0.01   
  2    22   5    172.7930   497.4574   36.0    1.57228  0.01   
  3    9    6    189.4097   561.8273   64.3    1.57191  0.01   
  2    24   2    1458.8225  4369.6852  161.9   1.57178  0.09   
  3    5    7    2.1578     6.6536     147.9   1.57136  0.00   
  0    5    14   127.3589   397.3831   -90.0   1.57116  0.00   
  3    13   4    288.1839   902.0882   -92.0   1.57110  0.02   
  1    23   8    46.9045    148.1051   -18.0   1.57091  0.00   
  0    12   13   12.1217    38.0204    -0.0    1.56989  0.00   
  0    29   3    1501.3556  4633.9965  -90.0   1.56967  0.05   
  0    23   9    15.5140    41.7734    90.0    1.56830  0.00   
  2    21   6    565.3686   1470.4261  -61.9   1.56790  0.04   
  3    15   2    28.4107    73.0140    83.6    1.56776  0.00   
  0    16   12   326.1722   789.9164   180.0   1.56710  0.01   
  2    23   4    89.3629    216.3147   -17.4   1.56710  0.01   
  0    27   6    758.1819   1268.9732  -90.0   1.56472  0.02   
  1    17   11   1330.8811  1886.8270  105.2   1.56362  0.08   
  2    18   8    1207.8906  1694.5103  5.9     1.56354  0.08   
  0    19   11   123.5418   158.1076   -90.0   1.56282  0.00   
  1    9    13   539.8356   682.3946   -177.1  1.56271  0.03   
  2    13   10   46.9557    55.5919    6.8     1.56198  0.00   
  3    6    7    310.4041   358.3849   -125.8  1.56162  0.02   
  0    26   7    2.3658     2.7186     0.0     1.56154  0.00   
  0    6    14   537.9288   613.6316   -0.0    1.56142  0.02   
  2    9    11   1651.8401  1699.7287  24.0    1.55896  0.10   
  3    12   5    372.5614   379.6731   64.0    1.55856  0.02   
  0    28   5    673.8400   685.6334   180.0   1.55849  0.02   
  2    16   9    102.7677   104.0832   21.9    1.55825  0.01   
  1    14   12   120.4258   119.5196   -96.6   1.55734  0.01   
  1    28   3    271.2463   268.5879   -24.9   1.55724  0.02   
  3    16   0    546.3633   521.4508   90.0    1.55583  0.02   
  3    10   6    15.8725    14.6950    -65.8   1.55517  0.00   
  2    20   7    827.5502   743.1043   -172.1  1.55421  0.05   
  2    24   3    2778.5774  2471.7753  52.8    1.55264  0.17   
  0    30   0    13289.1076 11698.9658 180.0   1.55230  0.21   
  3    16   1    1523.3543  1328.2236  -148.8  1.55207  0.10   
  3    7    7    674.3690   542.2183   -87.0   1.55032  0.04   
  0    7    14   476.1613   381.7383   -90.0   1.55013  0.01   
  0    25   8    430.0649   347.8247   90.0    1.54912  0.01   
  1    26   6    638.1441   516.9716   -0.9    1.54897  0.04   
  3    15   3    5094.6785  4132.2416  139.5   1.54877  0.32   
  0    30   1    416.9534   337.9900   -180.0  1.54856  0.01   
  0    13   13   28.7861    23.0781    -90.0   1.54805  0.00   
  3    14   4    1136.4040  885.8302   -150.6  1.54750  0.07   
  1    20   10   2587.7701  1905.8469  -30.2   1.54666  0.16   
  1    10   13   1423.9329  1026.0616  -43.4   1.54626  0.09   
  1    22   9    334.4206   236.7064   97.3    1.54559  0.02   
  1    27   5    3659.3035  2569.5971  25.9    1.54462  0.23   
  2    25   0    1004.0619  702.0588   -180.0  1.54425  0.03   
  1    25   7    83.8896    58.6078    61.7    1.54419  0.01   
  0    29   4    277.9574   192.0775   90.0    1.54317  0.01   
  2    10   11   805.2512   556.5981   59.4    1.54262  0.05   
  2    0    12   1.5129     1.0467     0.0     1.54249  0.00   
  1    29   0    2256.9583  1567.3388  -90.0   1.54197  0.07   
  2    1    12   2095.5091  1456.1178  158.1   1.54165  0.13   
  3    16   2    1224.5244  846.8457   155.3   1.54093  0.08   
  2    25   1    915.5848   631.3691   134.3   1.54057  0.06   
_reflns_number_total  1048
_reflns_limit_h_min  0
_reflns_limit_h_max  3
_reflns_limit_k_min  0
_reflns_limit_k_max  30
_reflns_limit_l_min  0
_reflns_limit_l_max  14
_reflns_d_resolution_low    20.125
_reflns_d_resolution_high   1.541

# POWDER DATA TABLE
_pd_meas_2theta_range_min  4.00657
_pd_meas_2theta_range_max  79.99151
_pd_meas_2theta_range_inc  0.01313
_pd_proc_2theta_range_min  4.01692
_pd_proc_2theta_range_max  80.00187
_pd_proc_2theta_range_inc  0.01313
_pd_proc_number_of_points  5788

loop_
   _pd_meas_intensity_total
   _pd_calc_intensity_total
   _pd_proc_intensity_bkg_calc
   _pd_proc_ls_weight
  5804         5956.42821   5952.72643  0.000172295 
  5889         5929.70536   5925.77905  0.000169808 
  5820         5903.2589    5899.08268  0.000171821 
  5832         5877.09075   5872.63518  0.000171468 
  5525         5851.20367   5846.43444  0.000180995 
  5689         5825.6015    5820.47837  0.000175778 
  5730         5800.28942   5794.76488  0.00017452 
  5559         5775.27433   5769.2919   0.000179888 
  5748         5750.56535   5744.05737  0.000173974 
  5729         5726.1745    5719.05926  0.000174551 
  5532         5702.11764   5694.29552  0.000180766 
  5799         5678.41578   5669.76415  0.000172444 
  5796         5655.09688   5645.46313  0.000172533 
  5524         5632.19859   5621.39049  0.000181028 
  5659         5609.77239   5597.54424  0.00017671 
  5623         5587.89069   5573.92242  0.000177841 
  5634         5566.66342   5550.52308  0.000177494 
  5606         5546.28519   5527.34429  0.00017838 
  5559         5527.17998   5504.38411  0.000179888 
  5615         5510.40096   5481.64064  0.000178094 
  5734         5498.54189   5459.11198  0.000174398 
  5645         5497.29172   5436.79625  0.000177148 
  5783         5517.01034   5414.69156  0.000172921 
  5870         5572.26874   5392.79607  0.000170358 
  5959         5676.44826   5371.10792  0.000167813 
  5877         5830.56707   5349.62528  0.000170155 
  6289         6010.48761   5328.34632  0.000159008 
  6293         6160.87375   5307.26923  0.000158907 
  6444         6210.63526   5286.39222  0.000155183 
  6421         6122.8117    5265.71351  0.000155739 
  5980         5932.16377   5245.23131  0.000167224 
  5851         5710.19558   5224.94386  0.000170911 
  5572         5513.27786   5204.84943  0.000179469 
  5523         5366.26195   5184.94626  0.000181061 
  5570         5268.51411   5165.23264  0.000179533 
  5435         5206.69915   5145.70685  0.000183993 
  5296         5166.10468   5126.36719  0.000188822 
  5004         5136.22143   5107.21197  0.00019984 
  5157         5111.27341   5088.23951  0.000193911 
  5175         5088.62985   5069.44814  0.000193237 
  5223         5067.22438   5050.83622  0.000191461 
  5091         5046.62766   5032.40209  0.000196425 
  5000         5026.64094   5014.14414  0.0002    
  4893         5007.15039   4996.06072  0.000204374 
  5045         4988.07962   4978.15024  0.000198216 
  4747         4969.37342   4960.41111  0.000210659 
  5194         4950.99037   4942.84172  0.00019253 
  4939         4932.89877   4925.44052  0.00020247 
  4843         4915.07396   4908.20592  0.000206484 
  4836         4897.49645   4891.13639  0.000206782 
  4786         4880.22871   4874.23038  0.000208943 
  4761         4863.10213   4857.48635  0.00021004 
  5013         4846.22306   4840.90279  0.000199481 
  4940         4829.5047    4824.47819  0.000202429 
  4765         4812.97853   4808.21105  0.000209864 
  4762         4796.63819   4792.09988  0.000209996 
  4815         4780.47817   4776.14321  0.000207684 
  4753         4764.49364   4760.33956  0.000210393 
  4812         4748.68034   4744.68749  0.000207814 
  4813         4733.03446   4729.18554  0.000207771 
  4726         4717.55256   4713.83229  0.000211595 
  4820         4702.23151   4698.6263   0.000207469 
  4720         4687.06846   4683.56617  0.000211864 
  4756         4672.06076   4668.65048  0.000210261 
  4658         4657.20596   4653.87785  0.000214684 
  4647         4642.50177   4639.2469   0.000215193 
  4695         4627.94603   4624.75624  0.000212993 
  4681         4613.53671   4610.40451  0.00021363 
  4596         4599.2719    4596.19037  0.000217581 
  4611         4585.14975   4582.11246  0.000216873 
  4640         4571.16853   4568.16946  0.000215517 
  4572         4557.32657   4554.36003  0.000218723 
  4588         4543.62228   4540.68288  0.00021796 
  4672         4530.05413   4527.13669  0.000214041 
  4421         4516.62066   4513.72016  0.000226193 
  4483         4503.32048   4500.43202  0.000223065 
  4621         4490.15225   4487.27098  0.000216403 
  4660         4477.11468   4474.23579  0.000214592 
  4485         4464.20659   4461.32518  0.000222965 
  4489         4451.42681   4448.53791  0.000222767 
  4425         4438.77429   4435.87275  0.000225989 
  4489         4426.24804   4423.32845  0.000222767 
  4527         4413.84715   4410.90381  0.000220897 
  4459         4401.57083   4398.59761  0.000224266 
  4390         4389.41841   4386.40866  0.00022779 
  4468         4377.38933   4374.33576  0.000223814 
  4507         4365.48323   4362.37773  0.000221877 
  4453         4353.69995   4350.5334   0.000224568 
  4393         4342.03955   4338.8016   0.000227635 
  4497         4330.50276   4327.18118  0.00022237 
  4356         4319.08968   4315.67099  0.000229568 
  4406         4307.8021    4304.26989  0.000226963 
  4332         4296.64159   4292.97675  0.00023084 
  4274         4285.61109   4281.79046  0.000233973 
  4491         4274.71451   4270.70991  0.000222668 
  4385         4263.95724   4259.73398  0.00022805 
  4311         4253.34682   4248.86158  0.000231965 
  4376         4242.8937    4238.09164  0.000228519 
  4233         4232.61272   4227.42307  0.000236239 
  4175         4222.52623   4216.8548   0.000239521 
  4150         4212.6724    4206.38578  0.000240964 
  4301         4203.13118   4196.01494  0.000232504 
  4103         4194.09851   4185.74126  0.000243724 
  4149         4186.06331   4175.56368  0.000241022 
  4159         4180.12981   4165.48119  0.000240442 
  4262         4178.39137   4155.49276  0.000234632 
  4029         4183.95362   4145.59739  0.000248201 
  4226         4199.9669    4135.79407  0.00023663 
  4081         4227.37256   4126.0818   0.000245038 
  4221         4262.06817   4116.4596   0.000236911 
  4216         4293.03044   4106.9265   0.000237192 
  4180         4304.20194   4097.48151  0.000239234 
  4130         4285.10514   4088.12367  0.000242131 
  4146         4241.15587   4078.85204  0.000241196 
  4054         4187.66737   4069.66565  0.00024667 
  4078         4138.01093   4060.56358  0.000245218 
  4125         4098.81142   4051.54488  0.000242424 
  3959         4070.75515   4042.60864  0.000252589 
  4055         4051.25222   4033.75394  0.000246609 
  3962         4037.03022   4024.97986  0.000252398 
  3873         4025.58677   4016.28551  0.000258198 
  3989         4015.47256   4007.66999  0.000250689 
  3894         4005.99813   3999.1324   0.000256805 
  4148         3996.87546   3990.67189  0.00024108 
  3877         3987.98792   3982.28756  0.000257931 
  3937         3979.28277   3973.97855  0.000254001 
  3944         3970.7308    3965.74401  0.00025355 
  3849         3962.31271   3957.58308  0.000259808 
  3926         3954.01456   3949.49492  0.000254712 
  3874         3945.82583   3941.4787   0.000258131 
  3988         3937.73842   3933.53358  0.000250752 
  3950         3929.7459    3925.65874  0.000253165 
  3965         3921.84313   3917.85336  0.000252207 
  3986         3914.02592   3910.11665  0.000250878 
  3872         3906.29078   3902.44778  0.000258264 
  3905         3898.63475   3894.84597  0.000256082 
  3787         3891.05532   3887.31044  0.000264061 
  3824         3883.55029   3879.84039  0.000261506 
  3816         3876.11773   3872.43505  0.000262055 
  3893         3868.76221   3865.09367  0.000256871 
  3875         3861.46962   3857.81546  0.000258065 
  3886         3854.24795   3850.59969  0.000257334 
  3958         3847.08963   3843.44559  0.000252653 
  4008         3839.99657   3836.35244  0.000249501 
  3922         3832.96766   3829.31948  0.000254972 
  3924         3826.00183   3822.34601  0.000254842 
  3882         3819.09806   3815.43128  0.000257599 
  3836         3812.25542   3808.57459  0.000260688 
  3746         3805.47298   3801.77523  0.000266951 
  3870         3798.74987   3795.03249  0.000258398 
  3772         3792.08524   3788.34568  0.000265111 
  3651         3785.47828   3781.7141   0.000273898 
  3714         3778.9282    3775.13707  0.000269251 
  3756         3772.43424   3768.61391  0.000266241 
  3792         3765.99564   3762.14395  0.000263713 
  3756         3759.61168   3755.72652  0.000266241 
  3724         3753.28167   3749.36097  0.000268528 
  3724         3747.0049    3743.04663  0.000268528 
  3627         3740.7807    3736.78286  0.00027571 
  3706         3734.60842   3730.56902  0.000269833 
  3640         3728.48741   3724.40446  0.000274725 
  3640         3722.41703   3718.28857  0.000274725 
  3738         3716.39668   3712.22071  0.000267523 
  3755         3710.42574   3706.20026  0.000266312 
  3767         3704.50363   3700.22661  0.000265463 
  3613         3698.62976   3694.29916  0.000276778 
  3554         3692.80357   3688.4173   0.000281373 
  3635         3687.02451   3682.58043  0.000275103 
  3656         3681.29202   3676.78796  0.000273523 
  3559         3675.60559   3671.03932  0.000280978 
  3666         3669.96568   3665.33391  0.000272777 
  3667         3664.36982   3659.67116  0.000272702 
  3444         3658.819     3654.05051  0.00029036 
  3613         3653.31175   3648.47139  0.000276778 
  3664         3647.84811   3642.93325  0.000272926 
  3575         3642.42763   3637.43552  0.00027972 
  3475         3637.04988   3631.97767  0.00028777 
  3505         3631.71445   3626.55915  0.000285307 
  3488         3626.42094   3621.17942  0.000286697 
  3551         3621.16898   3615.83796  0.000281611 
  3535         3615.95822   3610.53423  0.000282885 
  3488         3610.78833   3605.26772  0.000286697 
  3389         3605.65901   3600.0379   0.000295072 
  3449         3600.56997   3594.84427  0.000289939 
  3515         3595.52098   3589.68633  0.000284495 
  3502         3590.51184   3584.56356  0.000285551 
  3462         3585.54236   3579.47548  0.00028885 
  3604         3580.61243   3574.42159  0.000277469 
  3418         3575.72199   3569.4014   0.000292569 
  3498         3570.87101   3564.41444  0.000285878 
  3436         3566.05957   3559.46024  0.000291036 
  3597         3561.2878    3554.5383   0.000278009 
  3424         3556.55594   3549.64818  0.000292056 
  3437         3551.86435   3544.78941  0.000290951 
  3394         3547.21352   3539.96153  0.000294638 
  3424         3542.60408   3535.16408  0.000292056 
  3438         3538.03693   3530.39663  0.000290867 
  3460         3533.51314   3525.65872  0.000289017 
  3383         3529.03413   3520.94993  0.000295596 
  3382         3524.6017    3516.2698   0.000295683 
  3417         3520.21813   3511.61792  0.000292654 
  3289         3515.88629   3506.99386  0.000304044 
  3406         3511.60988   3502.3972   0.0002936 
  3387         3507.39364   3497.82752  0.000295247 
  3436         3503.24364   3493.28441  0.000291036 
  3348         3499.16783   3488.76747  0.000298686 
  3265         3495.17663   3484.27628  0.000306279 
  3381         3491.28398   3479.81046  0.00029577 
  3366         3487.50874   3475.36961  0.000297089 
  3396         3483.87761   3470.95333  0.000294464 
  3362         3480.43192   3466.56124  0.000297442 
  3447         3477.2473    3462.19296  0.000290107 
  3399         3474.49239   3457.84812  0.000294204 
  3491         3472.58079   3453.52633  0.000286451 
  3433         3472.4874    3449.22724  0.00029129 
  3401         3476.22349   3444.95047  0.000294031 
  3532         3487.18964   3440.69566  0.000283126 
  3478         3509.73522   3436.46246  0.000287522 
  3443         3547.15585   3432.25051  0.000290444 
  3516         3598.57145   3428.05947  0.000284414 
  3679         3654.77273   3423.88899  0.000271813 
  3818         3698.07304   3419.73873  0.000261917 
  3857         3707.98798   3415.60835  0.000259269 
  3803         3678.28463   3411.49752  0.00026295 
  3706         3621.71854   3407.40591  0.000269833 
  3407         3558.38409   3403.33319  0.000293513 
  3301         3503.38207   3399.27904  0.000302939 
  3271         3462.96029   3395.24315  0.000305717 
  3249         3436.54808   3391.2252   0.000307787 
  3301         3420.33485   3387.22488  0.000302939 
  3184         3410.22654   3383.24188  0.00031407 
  3173         3403.27423   3379.27589  0.000315159 
  3202         3397.81739   3375.32663  0.000312305 
  3147         3393.07329   3371.39379  0.000317763 
  3132         3388.7121    3367.47709  0.000319285 
  3205         3384.59712   3363.57622  0.000312012 
  3209         3380.66501   3359.69091  0.000311624 
  3294         3376.88047   3355.82088  0.000303582 
  3167         3373.22071   3351.96585  0.000315756 
  3234         3369.67004   3348.12553  0.000309215 
  3281         3366.21749   3344.29967  0.000304785 
  3220         3362.86202   3340.48799  0.000310559 
  3266         3359.58541   3336.69023  0.000306185 
  3098         3356.39441   3332.90612  0.000322789 
  3227         3353.2809    3329.13542  0.000309885 
  3058         3350.24797   3325.37786  0.000327011 
  3036         3347.29661   3321.63319  0.000329381 
  3029         3344.42878   3317.90117  0.000330142 
  3184         3341.64755   3314.18155  0.00031407 
  3052         3338.95701   3310.47408  0.000327654 
  3117         3336.36218   3306.77854  0.000320821 
  3061         3333.8694    3303.09468  0.000326691 
  3025         3331.4863    3299.42228  0.000330579 
  3047         3329.22188   3295.76109  0.000328192 
  3050         3327.08712   3292.11091  0.000327869 
  3094         3325.09511   3288.4715   0.000323206 
  3097         3323.26162   3284.84264  0.000322893 
  3122         3321.60604   3281.22413  0.000320307 
  3113         3320.15232   3277.61573  0.000321234 
  3083         3318.93099   3274.01726  0.000324359 
  3058         3317.98394   3270.42848  0.000327011 
  3039         3317.37706   3266.84921  0.000329056 
  3098         3317.23708   3263.27924  0.000322789 
  3102         3317.84637   3259.71836  0.000322373 
  3075         3319.83765   3256.16639  0.000325203 
  3052         3324.48516   3252.62313  0.000327654 
  3104         3333.91961   3249.08839  0.000322165 
  3057         3350.86456   3245.56197  0.000327118 
  3133         3377.45731   3242.04371  0.000319183 
  3126         3413.21767   3238.53341  0.000319898 
  3206         3452.9381    3235.03089  0.000311915 
  3256         3485.7656    3231.53598  0.000307125 
  3153         3499.12248   3228.0485   0.000317158 
  3221         3488.6995    3224.56828  0.000310463 
  3292         3461.74833   3221.09516  0.000303767 
  3135         3430.63261   3217.62896  0.000318979 
  3109         3405.36159   3214.16952  0.000321647 
  3063         3390.60058   3210.71669  0.000326477 
  3051         3386.69617   3207.27029  0.000327761 
  3079         3391.86937   3203.83019  0.000324781 
  3146         3404.12051   3200.39621  0.000317864 
  3101         3422.2504    3196.96822  0.000322477 
  3260         3446.09232   3193.54607  0.000306748 
  3313         3476.39371   3190.1296   0.000301841 
  3393         3514.72701   3186.71867  0.000294724 
  3555         3563.73602   3183.31315  0.000281294 
  3688         3628.25989   3179.91289  0.00027115 
  3969         3718.80844   3176.51775  0.000251953 
  4373         3860.75373   3173.12761  0.000228676 
  4924         4113.80456   3169.74234  0.000203087 
  5665         4602.412     3166.36179  0.000176523 
  6714         5541.67219   3162.98585  0.000148943 
  7962         7217.73756   3159.61439  0.000125597 
  10285        9874.96278   3156.24728  0.000097229 
  13090        13507.18296  3152.88442  0.000076394 
  17258        17624.15931  3149.52567  0.000057944 
  21900        21120.59935  3146.17092  0.000045662 
  24474        22596.32326  3142.82007  0.00004086 
  23655        21399.39347  3139.47299  0.000042274 
  19079        18135.71567  3136.12958  0.000052414 
  13351        14079.87879  3132.78972  0.000074901 
  8934         10367.16989  3129.45333  0.000111932 
  6585         7569.17458   3126.12028  0.00015186 
  5822         5752.37807   3122.79049  0.000171762 
  5926         4704.44432   3119.46385  0.000168748 
  6539         4146.69123   3116.14026  0.000152929 
  7332         3856.87698   3112.81964  0.000136388 
  7532         3700.84983   3109.50188  0.000132767 
  6862         3613.89594   3106.1869   0.00014573 
  5899         3571.29223   3102.8746   0.00016952 
  4514         3565.47771   3099.56491  0.000221533 
  3868         3591.33146   3096.25772  0.000258532 
  3506         3637.02026   3092.95297  0.000285225 
  3337         3679.29449   3089.65057  0.00029967 
  3359         3687.95499   3086.35044  0.000297708 
  3331         3646.05291   3083.05251  0.00030021 
  3142         3562.5342    3079.75669  0.000318269 
  3096         3461.91388   3076.46291  0.000322997 
  3111         3367.96067   3073.17111  0.00032144 
  2961         3293.58738   3069.8812   0.000337724 
  2881         3241.00133   3066.59313  0.000347102 
  2922         3206.14148   3063.30682  0.000342231 
  2921         3183.13796   3060.02222  0.000342349 
  2993         3167.06216   3056.73925  0.000334113 
  2984         3154.77124   3053.45785  0.000335121 
  2891         3144.60549   3050.17797  0.000345901 
  2895         3135.78955   3046.89955  0.000345423 
  2897         3127.97723   3043.62253  0.000345185 
  2923         3121.00681   3040.34685  0.000342114 
  2943         3114.79826   3037.07246  0.000339789 
  2978         3109.3176    3033.79932  0.000335796 
  2879         3104.56657   3030.52736  0.000347343 
  2906         3100.58426   3027.25655  0.000344116 
  2938         3097.45668   3023.98683  0.000340368 
  3009         3095.34624   3020.71816  0.000332336 
  3012         3094.58036   3017.45049  0.000332005 
  3086         3095.9096    3014.18379  0.000324044 
  3183         3101.17065   3010.91801  0.000314169 
  3302         3114.65896   3007.65311  0.000302847 
  3410         3145.18921   3004.38906  0.000293255 
  3531         3207.70114   3001.12581  0.000283206 
  3748         3321.63596   2997.86334  0.000266809 
  4204         3502.96128   2994.60161  0.000237869 
  4776         3750.0583    2991.34058  0.00020938 
  4988         4028.17378   2988.08023  0.000200481 
  4839         4260.94438   2984.82053  0.000206654 
  4466         4354.32137   2981.56145  0.000223914 
  4021         4267.74859   2978.30296  0.000248694 
  3519         4042.31316   2975.04503  0.000284172 
  3363         3761.88553   2971.78765  0.000297354 
  3205         3503.13175   2968.53079  0.000312012 
  3043         3305.71075   2965.27443  0.000328623 
  3037         3175.08496   2962.01855  0.000329272 
  3061         3097.57818   2958.76313  0.000326691 
  3030         3054.68522   2955.50815  0.000330033 
  3047         3031.5185    2952.2536   0.000328192 
  3011         3019.3233    2948.99946  0.000332116 
  3098         3014.5257    2945.74572  0.000322789 
  3102         3016.5753    2942.49237  0.000322373 
  3058         3025.76369   2939.23938  0.000327011 
  3112         3041.21152   2935.98676  0.000321337 
  3116         3059.25166   2932.7345   0.000320924 
  3122         3072.7784    2929.48258  0.000320307 
  3108         3073.87788   2926.231    0.00032175 
  3024         3059.99254   2922.97976  0.000330688 
  3313         3035.23271   2919.72884  0.000301841 
  3147         3006.81262   2916.47826  0.000317763 
  3123         2980.94929   2913.22799  0.000320205 
  3251         2960.6375    2909.97805  0.000307598 
  3249         2946.08241   2906.72843  0.000307787 
  3206         2935.99624   2903.47913  0.000311915 
  3203         2928.78323   2900.23016  0.000312207 
  3287         2923.16932   2896.98152  0.000304229 
  3241         2918.3741    2893.7332   0.000308547 
  3311         2913.99613   2890.48523  0.000302024 
  3387         2909.85246   2887.2376   0.000295247 
  3357         2905.86241   2883.99031  0.000297885 
  3438         2901.98735   2880.74339  0.000290867 
  3512         2898.20529   2877.49683  0.000284738 
  3452         2894.50149   2874.25065  0.000289687 
  3546         2890.86527   2871.00486  0.000282008 
  3586         2887.28854   2867.75946  0.000278862 
  3582         2883.7651    2864.51448  0.000279174 
  3599         2880.29017   2861.26992  0.000277855 
  3691         2876.86004   2858.02579  0.000270929 
  3658         2873.47192   2854.78213  0.000273373 
  3717         2870.1237    2851.53893  0.000269034 
  3770         2866.81385   2848.29622  0.000265252 
  3853         2863.54139   2845.05402  0.000259538 
  3873         2860.30578   2841.81234  0.000258198 
  3899         2857.10687   2838.5712   0.000256476 
  3939         2853.9449    2835.33063  0.000253872 
  3941         2850.82048   2832.09064  0.000253743 
  3754         2847.73459   2828.85125  0.000266383 
  3916         2844.68857   2825.6125   0.000255363 
  3888         2841.68415   2822.3744   0.000257202 
  3795         2838.72349   2819.13697  0.000263505 
  3743         2835.80916   2815.90025  0.000267165 
  3653         2832.94424   2812.66425  0.000273748 
  3750         2830.13238   2809.429    0.000266667 
  3603         2827.37779   2806.19454  0.000277546 
  3533         2824.68543   2802.96088  0.000283046 
  3698         2822.06107   2799.72806  0.000270416 
  3536         2819.51143   2796.4961   0.000282805 
  3381         2817.04424   2793.26504  0.00029577 
  3251         2814.66867   2790.03491  0.000307598 
  3377         2812.39533   2786.80573  0.000296121 
  3241         2810.23664   2783.57754  0.000308547 
  3177         2808.20731   2780.35037  0.000314762 
  3056         2806.32467   2777.12426  0.000327225 
  2901         2804.60918   2773.89923  0.000344709 
  3029         2803.08545   2770.67532  0.000330142 
  2965         2801.78289   2767.45257  0.000337268 
  2981         2800.73689   2764.23102  0.000335458 
  2887         2799.99073   2761.01069  0.00034638 
  2925         2799.59723   2757.79163  0.00034188 
  2898         2799.62147   2754.57386  0.000345066 
  2703         2800.14478   2751.35744  0.000369959 
  2836         2801.26921   2748.1424   0.000352609 
  2805         2803.12414   2744.92877  0.000356506 
  2754         2805.8763    2741.7166   0.000363108 
  2726         2809.74221   2738.50592  0.000366838 
  2766         2815.00734   2735.29678  0.000361533 
  2803         2822.05749   2732.08921  0.000356761 
  2792         2831.43255   2728.88326  0.000358166 
  2769         2843.96032   2725.67898  0.000361141 
  2806         2861.12522   2722.47639  0.000356379 
  2825         2886.12288   2719.27555  0.000353982 
  2936         2926.49927   2716.0765   0.000340599 
  2949         2999.48182   2712.87927  0.000339098 
  3155         3139.83318   2709.68393  0.000316957 
  3413         3405.77919   2706.4905   0.000292997 
  3771         3872.50449   2703.29904  0.000265182 
  4296         4602.17424   2700.10958  0.000232775 
  5043         5591.09079   2696.92219  0.000198295 
  6198         6710.312     2693.73689  0.000161342 
  7466         7669.60991   2690.55374  0.000133941 
  8263         8103.48547   2687.37279  0.000121021 
  8201         7845.38425   2684.19408  0.000121936 
  7062         7028.50417   2681.01766  0.000141603 
  5505         5948.0601    2677.84358  0.000181653 
  4057         4908.20259   2674.67188  0.000246488 
  3409         4087.99445   2671.50262  0.000293341 
  2975         3529.08941   2668.33584  0.000336134 
  2804         3189.68457   2665.17159  0.000356633 
  2704         2999.6828    2662.00993  0.000369822 
  2633         2896.37995   2658.8509   0.000379795 
  2723         2837.73477   2655.69455  0.000367242 
  2683         2800.66918   2652.54093  0.000372717 
  2648         2774.21797   2649.3901   0.000377644 
  2610         2753.59568   2646.2421   0.000383142 
  2568         2736.67516   2643.09699  0.000389408 
  2624         2722.37825   2639.95482  0.000381098 
  2618         2710.06073   2636.81564  0.000381971 
  2655         2699.28079   2633.6795   0.000376648 
  2785         2689.71793   2630.54645  0.000359066 
  2790         2681.13119   2627.41655  0.000358423 
  2950         2673.3365    2624.28985  0.000338983 
  3030         2666.19181   2621.1664   0.000330033 
  3178         2659.58574   2618.04626  0.000314663 
  3030         2653.43024   2614.92948  0.000330033 
  2908         2647.65528   2611.81612  0.000343879 
  2847         2642.2048    2608.70622  0.000351247 
  2577         2637.0336    2605.59984  0.000388048 
  2647         2632.10549   2602.49704  0.000377786 
  2472         2627.39201   2599.39786  0.000404531 
  2520         2622.87207   2596.30237  0.000396825 
  2480         2618.53448   2593.21063  0.000403226 
  2489         2614.38591   2590.12267  0.000401768 
  2555         2610.47001   2587.03857  0.000391389 
  2482         2606.89357   2583.95837  0.000402901 
  2440         2603.8628    2580.88213  0.000409836 
  2518         2601.67263   2577.80991  0.000397141 
  2415         2600.61182   2574.74176  0.000414079 
  2512         2600.76975   2571.67774  0.000398089 
  2530         2601.78451   2568.6179   0.000395257 
  2508         2602.63834   2565.5623   0.000398724 
  2441         2601.78332   2562.51099  0.000409668 
  2426         2598.13651   2559.46404  0.000412201 
  2479         2591.89982   2556.4215   0.000403388 
  2548         2584.11446   2553.38342  0.000392465 
  2502         2576.09921   2550.34986  0.00039968 
  2466         2568.83283   2547.32088  0.000405515 
  2655         2562.68824   2544.29653  0.000376648 
  2576         2557.59495   2541.27688  0.000388199 
  2720         2553.28257   2538.26197  0.000367647 
  2595         2549.46449   2535.25187  0.000385356 
  2540         2545.92531   2532.24662  0.000393701 
  2467         2542.53709   2529.2463   0.000405351 
  2462         2539.23481   2526.25095  0.000406174 
  2486         2535.98807   2523.26064  0.000402253 
  2473         2532.78366   2520.27541  0.000404367 
  2400         2529.61498   2517.29533  0.000416667 
  2427         2526.47825   2514.32046  0.000412031 
  2555         2523.37095   2511.35085  0.000391389 
  2532         2520.29139   2508.38655  0.000394945 
  2619         2517.2384    2505.42763  0.000381825 
  2683         2514.40455   2502.47414  0.000372717 
  2711         2511.40379   2499.52614  0.000368868 
  2706         2508.42842   2496.58368  0.000369549 
  2822         2505.57533   2493.64683  0.000354359 
  2750         2502.65227   2490.71564  0.000363636 
  2630         2499.75629   2487.79017  0.000380228 
  2485         2496.88858   2484.87047  0.000402414 
  2432         2494.05079   2481.95661  0.000411184 
  2467         2491.25286   2479.04863  0.000405351 
  2407         2488.4817    2476.14659  0.000415455 
  2406         2485.74846   2473.25056  0.000415628 
  2347         2483.06124   2470.36059  0.000426076 
  2436         2480.41732   2467.47673  0.000410509 
  2300         2477.8272    2464.59905  0.000434783 
  2268         2475.29916   2461.72759  0.000440917 
  2389         2472.84371   2458.86242  0.000418585 
  2314         2470.47454   2456.0036   0.000432152 
  2374         2468.20942   2453.15117  0.00042123 
  2412         2466.07178   2450.30519  0.000414594 
  2394         2464.09344   2447.46572  0.000417711 
  2355         2462.32419   2444.63283  0.000424628 
  2299         2460.82352   2441.80655  0.000434972 
  2339         2459.72313   2438.98695  0.000427533 
  2451         2459.29957   2436.17409  0.000407997 
  2382         2460.18616   2433.36802  0.000419815 
  2447         2463.80925   2430.5688   0.000408664 
  2365         2472.96017   2427.77647  0.000422833 
  2383         2492.16067   2424.9911   0.000419639 
  2392         2527.03899   2422.21275  0.00041806 
  2351         2581.97078   2419.44146  0.000425351 
  2283         2656.14141   2416.67729  0.00043802 
  2389         2739.2752    2413.92031  0.000418585 
  2406         2809.06828   2411.17055  0.000415628 
  2420         2838.58522   2408.42808  0.000413223 
  2463         2817.14963   2405.69295  0.000406009 
  2363         2754.80886   2402.96521  0.000423191 
  2414         2671.5672    2400.24493  0.00041425 
  2469         2589.51152   2397.53214  0.000405022 
  2311         2522.84321   2394.82692  0.000432713 
  2318         2475.58074   2392.1293   0.000431406 
  2426         2445.24744   2389.43935  0.000412201 
  2417         2426.87739   2386.75712  0.000413736 
  2460         2415.72666   2384.08266  0.000406504 
  2547         2408.44781   2381.41602  0.000392619 
  2815         2403.10785   2378.75726  0.00035524 
  2711         2398.86539   2376.10643  0.000368868 
  2796         2395.02665   2373.46358  0.000357654 
  2815         2391.56096   2370.82876  0.00035524 
  2598         2388.39001   2368.20203  0.000384911 
  2401         2385.35012   2365.58344  0.000416493 
  2375         2382.49188   2362.97304  0.000421053 
  2369         2379.76685   2360.37087  0.000422119 
  2310         2377.17712   2357.777    0.0004329 
  2295         2374.72037   2355.19148  0.00043573 
  2334         2372.4087    2352.61435  0.000428449 
  2324         2370.33421   2350.04566  0.000430293 
  2240         2368.51057   2347.48547  0.000446429 
  2380         2367.23864   2344.93383  0.000420168 
  2323         2367.02196   2342.39078  0.000430478 
  2288         2368.5488    2339.85637  0.000437063 
  2350         2372.69271   2337.33067  0.000425532 
  2352         2379.99921   2334.8137   0.00042517 
  2347         2390.08864   2332.30553  0.000426076 
  2473         2401.02817   2329.80621  0.000404367 
  2512         2409.10616   2327.31577  0.000398089 
  2498         2410.49865   2324.83427  0.00040032 
  2476         2404.37423   2322.36177  0.000403877 
  2515         2392.636     2319.89829  0.000397614 
  2502         2378.37385   2317.44391  0.00039968 
  2365         2364.7855    2314.99865  0.000422833 
  2292         2353.76243   2312.56257  0.0004363 
  2312         2345.7279    2310.13571  0.000432526 
  2295         2340.22937   2307.71813  0.00043573 
  2262         2336.52132   2305.30987  0.000442087 
  2242         2333.90587   2302.91097  0.00044603 
  2316         2331.92041   2300.52148  0.000431779 
  2300         2330.30449   2298.14144  0.000434783 
  2251         2328.92612   2295.77091  0.000444247 
  2313         2327.73845   2293.40993  0.000432339 
  2272         2326.78021   2291.05853  0.000440141 
  2343         2325.94051   2288.71678  0.000426803 
  2356         2325.28077   2286.3847   0.000424448 
  2280         2324.83936   2284.06235  0.000438596 
  2255         2324.57675   2281.74976  0.000443459 
  2211         2324.54206   2279.44699  0.000452284 
  2221         2324.75399   2277.15408  0.000450248 
  2245         2325.24338   2274.87106  0.000445434 
  2202         2326.04566   2272.59798  0.000454133 
  2366         2327.19861   2270.33488  0.000422654 
  2289         2328.75213   2268.08181  0.000436872 
  2268         2330.76478   2265.83881  0.000440917 
  2384         2333.30573   2263.60592  0.000419463 
  2399         2336.46004   2261.38317  0.00041684 
  2328         2340.33136   2259.17062  0.000429553 
  2332         2345.06313   2256.96829  0.000428816 
  2384         2350.77592   2254.77624  0.000419463 
  2411         2357.68328   2252.5945   0.000414766 
  2472         2366.02955   2250.42311  0.000404531 
  2382         2376.13596   2248.26211  0.000419815 
  2290         2388.38742   2246.11155  0.000436681 
  2338         2403.31563   2243.97145  0.000427716 
  2388         2421.61726   2241.84185  0.00041876 
  2301         2444.24894   2239.72281  0.000434594 
  2350         2472.59922   2237.61434  0.000425532 
  2344         2508.94931   2235.5165   0.000426621 
  2371         2557.68907   2233.42932  0.000421763 
  2547         2628.35508   2231.35283  0.000392619 
  2644         2742.24548   2229.28707  0.000378215 
  2888         2943.76606   2227.23208  0.00034626 
  3294         3313.71038   2225.1879   0.000303582 
  3760         3973.61271   2223.15455  0.000265957 
  4732         5062.0252    2221.13208  0.000211327 
  6061         6667.75221   2219.12052  0.000164989 
  7912         8730.33388   2217.1199   0.00012639 
  10396        10944.6522   2215.13027  0.000096191 
  12571        12730.28812  2213.15165  0.000079548 
  14254        13442.54541  2211.18407  0.000070156 
  13845        12878.78092  2209.22758  0.000072228 
  11672        11322.45906  2207.2822   0.000085675 
  8955         9240.57535   2205.34796  0.000111669 
  6284         7163.48873   2203.42491  0.000159134 
  4468         5459.8683    2201.51306  0.000223814 
  3385         4247.17676   2199.61246  0.000295421 
  2841         3474.59976   2197.72313  0.000351989 
  2618         3022.5219    2195.84511  0.000381971 
  2435         2770.45983   2193.97843  0.000410678 
  2442         2628.73593   2192.12311  0.0004095 
  2346         2543.39037   2190.27919  0.000426257 
  2300         2486.5802    2188.44669  0.000434783 
  2366         2445.4127    2186.62565  0.000422654 
  2284         2414.58033   2184.8161   0.000437828 
  2238         2392.41839   2183.01806  0.000446828 
  2357         2379.70416   2181.23156  0.000424268 
  2343         2379.39278   2179.45663  0.000426803 
  2274         2396.01915   2177.6933   0.000439754 
  2252         2433.71847   2175.9416   0.00044405 
  2309         2492.79803   2174.20155  0.000433088 
  2342         2565.65484   2172.47318  0.000426985 
  2252         2633.47668   2170.75651  0.00044405 
  2311         2669.65588   2169.05158  0.000432713 
  2363         2658.72839   2167.3584   0.000423191 
  2357         2606.40001   2165.677    0.000424268 
  2301         2527.68104   2164.00742  0.000434594 
  2247         2442.13196   2162.34966  0.000445038 
  2205         2366.85024   2160.70376  0.000453515 
  2202         2309.63685   2159.06975  0.000454133 
  2177         2270.48411   2157.44763  0.000459348 
  2277         2245.41974   2155.83745  0.000439174 
  2325         2230.004     2154.23921  0.000430108 
  2185         2219.5001    2152.65295  0.000457666 
  2236         2211.81774   2151.07868  0.000447227 
  2127         2205.63474   2149.51643  0.000470146 
  2271         2200.56634   2147.96622  0.000440335 
  2100         2195.95286   2146.42806  0.00047619 
  2232         2191.86391   2144.90199  0.000448029 
  2120         2188.20311   2143.38802  0.000471698 
  2127         2184.91022   2141.88616  0.000470146 
  2119         2181.88414   2140.39645  0.000471921 
  2185         2179.09588   2138.9189   0.000457666 
  2255         2176.52075   2137.45353  0.000443459 
  2175         2174.11603   2136.00036  0.00045977 
  2190         2171.87416   2134.5594   0.000456621 
  2138         2169.78296   2133.13067  0.000467727 
  2275         2167.83341   2131.7142   0.00043956 
  2126         2166.01916   2130.31     0.000470367 
  2215         2164.33602   2128.91808  0.000451467 
  2115         2162.78164   2127.53846  0.000472813 
  2189         2161.35544   2126.17116  0.00045683 
  2137         2160.05865   2124.8162   0.000467946 
  2216         2158.89416   2123.47359  0.000451264 
  2183         2157.94439   2122.14334  0.000458085 
  2078         2157.06098   2120.82547  0.000481232 
  2152         2156.33015   2119.52     0.000464684 
  2119         2155.80193   2118.22693  0.000471921 
  2152         2155.41326   2116.94629  0.000464684 
  2156         2155.22035   2115.67808  0.000463822 
  2144         2155.24476   2114.42232  0.000466418 
  2141         2155.5133    2113.17902  0.000467071 
  2223         2156.14788   2111.94819  0.000449843 
  2161         2157.01103   2110.72985  0.000462749 
  2118         2158.24164   2109.52401  0.000472144 
  2124         2159.94688   2108.33068  0.00047081 
  2165         2162.1159    2107.14986  0.000461894 
  2183         2164.89243   2105.98157  0.000458085 
  2110         2168.40373   2104.82583  0.000473934 
  2168         2172.81277   2103.68263  0.000461255 
  2151         2178.33449   2102.55199  0.0004649 
  2113         2185.25547   2101.43393  0.000473261 
  2157         2193.96661   2100.32843  0.000463607 
  2113         2205.04334   2099.23553  0.000473261 
  2192         2219.44121   2098.15521  0.000456204 
  2152         2239.04487   2097.0875   0.000464684 
  2298         2268.05368   2096.0324   0.000435161 
  2351         2315.94472   2094.98991  0.000425351 
  2471         2402.24867   2093.96005  0.000404694 
  2631         2561.43441   2092.94281  0.000380084 
  2892         2842.56685   2091.93821  0.000345781 
  3412         3296.37192   2090.94625  0.000293083 
  3946         3946.53021   2089.96694  0.000253421 
  4844         4752.01227   2089.00027  0.000206441 
  6016         5570.08619   2088.04627  0.000166223 
  6923         6154.98674   2087.10492  0.000144446 
  7267         6297.53286   2086.17623  0.000137608 
  6747         5997.62476   2085.26021  0.000148214 
  5681         5378.637     2084.35686  0.000176025 
  4595         4602.9419    2083.46618  0.000217628 
  3557         3853.60451   2082.58818  0.000281136 
  3038         3249.67694   2081.72286  0.000329164 
  2642         2822.95596   2080.87022  0.000378501 
  2332         2551.14447   2080.03025  0.000428816 
  2308         2391.08036   2079.20297  0.000433276 
  2313         2300.62564   2078.38837  0.000432339 
  2227         2248.78412   2077.58646  0.000449035 
  2211         2216.79863   2076.79723  0.000452284 
  2228         2195.24851   2076.02068  0.000448833 
  2197         2178.88091   2075.25681  0.000455166 
  2189         2165.9299    2074.50563  0.00045683 
  2163         2155.52247   2073.76712  0.000462321 
  2199         2146.7275    2073.0413   0.000454752 
  2149         2139.31717   2072.32815  0.000465333 
  2110         2133.08072   2071.62768  0.000473934 
  2270         2127.66102   2070.93987  0.000440529 
  2045         2122.9703    2070.26474  0.000488998 
  2139         2118.88401   2069.60227  0.000467508 
  2200         2115.34233   2068.95247  0.000454545 
  2049         2112.19654   2068.31532  0.000488043 
  2178         2109.42309   2067.69083  0.000459137 
  2119         2106.97495   2067.07898  0.000471921 
  2053         2104.81521   2066.47978  0.000487092 
  2191         2102.91481   2065.89322  0.000456413 
  2157         2101.2519    2065.31929  0.000463607 
  2134         2099.8114    2064.75799  0.000468604 
  2302         2098.5811    2064.20931  0.000434405 
  2256         2097.55642   2063.67325  0.000443262 
  2293         2096.74257   2063.14979  0.00043611 
  2329         2096.13425   2062.63894  0.000429369 
  2206         2095.74732   2062.14067  0.000453309 
  2253         2095.601     2061.65499  0.000443853 
  2121         2095.72521   2061.18189  0.000471476 
  2261         2096.15378   2060.72136  0.000442282 
  2151         2096.94425   2060.27339  0.0004649 
  2146         2098.17315   2059.83796  0.000465983 
  2073         2099.95318   2059.41508  0.000482393 
  2111         2102.46689   2059.00473  0.000473709 
  2172         2106.05837   2058.60689  0.000460405 
  2139         2111.47724   2058.22157  0.000467508 
  2167         2120.41718   2057.84875  0.000461467 
  2179         2136.46416   2057.48841  0.000458926 
  2350         2166.2223    2057.14056  0.000425532 
  2196         2219.71346   2056.80517  0.000455373 
  2365         2308.45558   2056.48223  0.000422833 
  2443         2440.15944   2056.17173  0.000409333 
  2609         2610.94652   2055.87366  0.000383289 
  2614         2796.97514   2055.588    0.000382555 
  2750         2949.84327   2055.31475  0.000363636 
  2703         3015.84548   2055.05388  0.000369959 
  2570         2980.73594   2054.80539  0.000389105 
  2488         2867.40606   2054.56926  0.000401929 
  2351         2706.06214   2054.34548  0.000425351 
  2366         2534.68861   2054.13402  0.000422654 
  2225         2386.43891   2053.93488  0.000449438 
  2201         2275.7893    2053.74804  0.000454339 
  2150         2202.22757   2053.57349  0.000465116 
  2157         2158.09584   2053.4112   0.000463607 
  2137         2134.31542   2053.26117  0.000467946 
  2204         2124.04397   2053.12337  0.000453721 
  2103         2123.79444   2052.99779  0.000475511 
  2174         2132.95968   2052.88441  0.000459982 
  2175         2152.32755   2052.78322  0.00045977 
  2131         2181.87244   2052.69419  0.000469263 
  2239         2218.84129   2052.61731  0.000446628 
  2293         2254.79381   2052.55255  0.00043611 
  2305         2277.91492   2052.49991  0.000433839 
  2311         2279.82531   2052.45936  0.000432713 
  2276         2262.527     2052.43089  0.000439367 
  2225         2231.60891   2052.41446  0.000449438 
  2142         2194.16575   2052.41007  0.000466853 
  2189         2158.29378   2052.41769  0.00045683 
  2178         2129.30808   2052.43731  0.000459137 
  2116         2108.61816   2052.4689   0.00047259 
  2122         2095.37853   2052.51243  0.000471254 
  2189         2087.28825   2052.5679   0.00045683 
  2122         2082.57983   2052.63527  0.000471254 
  2220         2079.79812   2052.71454  0.00045045 
  2188         2078.12932   2052.80566  0.000457038 
  2067         2076.92394   2052.90863  0.000483793 
  2100         2076.03662   2053.02342  0.00047619 
  2143         2075.35896   2053.15     0.000466636 
  2109         2074.83598   2053.28835  0.000474158 
  2200         2074.43542   2053.43846  0.000454545 
  2076         2074.13547   2053.60029  0.000481696 
  2067         2073.92019   2053.77382  0.000483793 
  2071         2073.77746   2053.95903  0.000482859 
  2081         2073.69785   2054.1559   0.000480538 
  2115         2073.67388   2054.36439  0.000472813 
  2184         2073.69963   2054.58448  0.000457875 
  2125         2073.77028   2054.81615  0.000470588 
  2045         2073.88191   2055.05938  0.000488998 
  2044         2074.0313    2055.31413  0.000489237 
  2095         2074.21585   2055.58038  0.000477327 
  2024         2074.43326   2055.8581   0.000494071 
  2042         2074.68048   2056.14728  0.000489716 
  2148         2074.97408   2056.44787  0.000465549 
  2088         2075.28037   2056.75985  0.000478927 
  2077         2075.61376   2057.0832   0.000481464 
  2076         2075.98144   2057.41789  0.000481696 
  2031         2076.36651   2057.76389  0.000492368 
  2088         2076.77637   2058.12117  0.000478927 
  2063         2077.28663   2058.48971  0.000484731 
  2082         2077.8738    2058.86947  0.000480307 
  2081         2078.3563    2059.26042  0.000480538 
  2050         2078.86209   2059.66255  0.000487805 
  2069         2079.42908   2060.07581  0.000483325 
  2103         2080.04562   2060.50018  0.000475511 
  2068         2080.62099   2060.93562  0.000483559 
  2073         2081.21938   2061.38212  0.000482393 
  2121         2081.84086   2061.83963  0.000471476 
  2070         2082.48563   2062.30813  0.000483092 
  2096         2083.1539    2062.78759  0.000477099 
  2012         2083.84598   2063.27797  0.000497018 
  2095         2084.56225   2063.77924  0.000477327 
  2127         2085.30317   2064.29138  0.000470146 
  2098         2086.06929   2064.81435  0.000476644 
  2109         2086.88394   2065.34812  0.000474158 
  2157         2087.70266   2065.89265  0.000463607 
  2136         2088.54888   2066.44792  0.000468165 
  2028         2089.42368   2067.01389  0.000493097 
  2093         2090.3396    2067.59053  0.000477783 
  2154         2091.17604   2068.1778   0.000464253 
  2093         2092.07665   2068.77568  0.000477783 
  2049         2093.08117   2069.38412  0.000488043 
  2132         2094.12283   2070.0031   0.000469043 
  2081         2095.22341   2070.63258  0.000480538 
  2152         2096.34833   2071.27253  0.000464684 
  2165         2097.52044   2071.92291  0.000461894 
  2111         2098.74463   2072.58369  0.000473709 
  2116         2100.02689   2073.25483  0.00047259 
  2033         2101.37457   2073.9363   0.000491884 
  2104         2102.79701   2074.62806  0.000475285 
  2070         2104.30608   2075.33008  0.000483092 
  2122         2105.91701   2076.04232  0.000471254 
  2118         2107.64998   2076.76475  0.000472144 
  2166         2109.53254   2077.49733  0.000461681 
  2174         2111.60478   2078.24002  0.000459982 
  2068         2113.93378   2078.99279  0.000483559 
  2224         2116.6514    2079.7556   0.00044964 
  2078         2120.0422    2080.52841  0.000481232 
  2126         2124.73731   2081.31119  0.000470367 
  2112         2131.98153   2082.1039   0.000473485 
  2151         2143.88642   2082.9065   0.0004649 
  2111         2163.33936   2083.71895  0.000473709 
  2134         2194.1767    2084.54122  0.000468604 
  2222         2235.67377   2085.37327  0.000450045 
  2246         2286.25628   2086.21506  0.000445236 
  2270         2337.54279   2087.06656  0.000440529 
  2296         2375.91025   2087.92771  0.00043554 
  2284         2388.99866   2088.79849  0.000437828 
  2246         2377.67523   2089.67886  0.000445236 
  2237         2347.94356   2090.56877  0.000447027 
  2398         2306.83116   2091.46819  0.000417014 
  2243         2263.62943   2092.37708  0.000445831 
  2260         2226.6432    2093.2954   0.000442478 
  2133         2198.60256   2094.2231   0.000468823 
  2103         2180.12449   2095.16015  0.000475511 
  2213         2169.45293   2096.10652  0.000451875 
  2179         2164.50732   2097.06215  0.000458926 
  2157         2162.80077   2098.027    0.000463607 
  2263         2163.16107   2099.00105  0.000441891 
  2199         2164.81874   2099.98424  0.000454752 
  2144         2167.51054   2100.97653  0.000466418 
  2158         2171.37595   2101.97789  0.000463392 
  2133         2176.88552   2102.98827  0.000468823 
  2229         2184.72122   2104.00764  0.000448632 
  2134         2195.49581   2105.03594  0.000468604 
  2186         2209.30583   2106.07314  0.000457457 
  2394         2225.2191    2107.11919  0.000417711 
  2275         2240.811     2108.17406  0.00043956 
  2263         2252.523     2109.2377   0.000441891 
  2307         2258.26509   2110.31007  0.000433463 
  2166         2259.03755   2111.39113  0.000461681 
  2218         2256.60853   2112.48082  0.000450857 
  2182         2252.73341   2113.57912  0.000458295 
  2310         2249.68501   2114.68598  0.0004329 
  2310         2249.24334   2115.80135  0.0004329 
  2303         2252.12228   2116.9252   0.000434216 
  2318         2258.33419   2118.05747  0.000431406 
  2253         2267.64028   2119.19812  0.000443853 
  2185         2279.87529   2120.34712  0.000457666 
  2148         2295.14018   2121.50441  0.000465549 
  2213         2313.85984   2122.66995  0.000451875 
  2245         2336.6997    2123.84371  0.000445434 
  2355         2364.38606   2125.02562  0.000424628 
  2333         2397.53594   2126.21566  0.000428633 
  2283         2436.57657   2127.41377  0.00043802 
  2458         2482.42559   2128.61992  0.000406835 
  2394         2537.24902   2129.83405  0.000417711 
  2461         2609.75135   2131.05612  0.000406339 
  2559         2718.81351   2132.28608  0.000390778 
  2733         2903.2403    2133.5239   0.000365898 
  3021         3233.80005   2134.76952  0.000331016 
  3576         3819.10769   2136.0229   0.000279642 
  4368         4786.66538   2137.284    0.000228938 
  5757         6230.68253   2138.55277  0.000173702 
  7673         8131.47282   2139.82916  0.000130327 
  9934         10265.35343  2141.11312  0.000100664 
  12475        12138.17188  2142.40462  0.00008016 
  13645        13128.49746  2143.7036   0.000073287 
  13230        13001.94833  2145.01002  0.000075586 
  12186        12014.60729  2146.32383  0.000082061 
  10278        10454.75146  2147.64499  0.000097295 
  8217         8618.39559   2148.97345  0.000121699 
  6222         6881.59095   2150.30917  0.00016072 
  4662         5498.43368   2151.65208  0.0002145 
  3801         4528.37408   2153.00216  0.000263089 
  3373         3904.11152   2154.35935  0.000296472 
  3036         3510.79704   2155.72361  0.000329381 
  2956         3251.34069   2157.09488  0.000338295 
  2788         3064.09768   2158.47313  0.00035868 
  2707         2912.41738   2159.85829  0.000369413 
  2672         2783.89993   2161.25034  0.000374251 
  2689         2681.96282   2162.64921  0.000371885 
  2674         2611.41212   2164.05486  0.000373972 
  2763         2573.69797   2165.46725  0.000361925 
  2967         2566.95632   2166.88632  0.000337041 
  3204         2585.72647   2168.31203  0.00031211 
  3384         2620.01223   2169.74433  0.000295508 
  3607         2654.1752    2171.18317  0.000277239 
  3671         2670.52785   2172.62851  0.000272405 
  3611         2661.96589   2174.08029  0.000276932 
  3398         2634.37773   2175.53846  0.000294291 
  3283         2594.59517   2177.00299  0.000304599 
  2997         2549.48869   2178.47381  0.000333667 
  2658         2508.56802   2179.95089  0.000376223 
  2719         2479.27686   2181.43416  0.000367782 
  2445         2465.01675   2182.9236   0.000408998 
  2482         2466.71173   2184.41913  0.000402901 
  2461         2484.01163   2185.92073  0.000406339 
  2468         2515.45543   2187.42833  0.000405186 
  2443         2557.91038   2188.94189  0.000409333 
  2550         2605.59021   2190.46136  0.000392157 
  2682         2650.18007   2191.98669  0.000372856 
  2702         2686.22423   2193.51783  0.000370096 
  2733         2717.45631   2195.05473  0.000365898 
  2846         2753.50327   2196.59735  0.00035137 
  2940         2809.11275   2198.14562  0.000340136 
  3021         2912.92259   2199.69952  0.000331016 
  3239         3115.30804   2201.25897  0.000308737 
  3452         3492.33147   2202.82395  0.000289687 
  4123         4139.50453   2204.39438  0.000242542 
  5091         5142.85291   2205.97023  0.000196425 
  6526         6526.71459   2207.55145  0.000153233 
  8192         8187.89789   2209.13799  0.00012207 
  10150        9831.66287   2210.72979  0.000098522 
  11375        11006.63114  2212.3268   0.000087912 
  11625        11409.07685  2213.92899  0.000086022 
  10950        11088.19431  2215.53629  0.000091324 
  9574         10201.00841  2217.14866  0.00010445 
  8207         8944.23401   2218.76604  0.000121847 
  6532         7625.97036   2220.38839  0.000153092 
  5651         6525.9113    2222.01566  0.00017696 
  5040         5799.21838   2223.64779  0.000198413 
  5376         5475.22699   2225.28474  0.000186012 
  5683         5460.50873   2226.92645  0.000175963 
  6202         5560.52563   2228.57288  0.000161238 
  6622         5561.04716   2230.22398  0.000151012 
  6495         5374.86492   2231.87969  0.000153965 
  6062         5040.38725   2233.53997  0.000164962 
  5700         4601.17805   2235.20476  0.000175439 
  4865         4109.3484    2236.87401  0.00020555 
  4367         3645.93278   2238.54768  0.00022899 
  3767         3269.59994   2240.22571  0.000265463 
  3307         2996.61887   2241.90805  0.000302389 
  2993         2816.49364   2243.59465  0.000334113 
  2886         2707.78363   2245.28547  0.0003465 
  2756         2648.66463   2246.98045  0.000362845 
  2637         2623.12656   2248.67953  0.000379219 
  2602         2622.98894   2250.38268  0.00038432 
  2634         2646.63965   2252.08984  0.000379651 
  2743         2695.70627   2253.80095  0.000364564 
  2921         2772.01995   2255.51597  0.000342349 
  3091         2875.44103   2257.23485  0.00032352 
  3236         3003.74905   2258.95753  0.000309023 
  3478         3157.51703   2260.68397  0.000287522 
  3681         3355.85295   2262.41412  0.000271665 
  3863         3638.55325   2264.14792  0.000258866 
  4057         4032.82401   2265.88532  0.000246488 
  4373         4523.60422   2267.62628  0.000228676 
  4687         5037.09068   2269.37073  0.000213356 
  5047         5429.00606   2271.11864  0.000198138 
  5234         5558.47002   2272.86995  0.000191058 
  4975         5424.44195   2274.62461  0.000201005 
  4663         5113.6432    2276.38257  0.000214454 
  4237         4683.50105   2278.14378  0.000236016 
  3780         4196.27566   2279.90818  0.00026455 
  3573         3736.52371   2281.67574  0.000279877 
  3184         3361.69088   2283.44638  0.00031407 
  3246         3090.48049   2285.22008  0.000308071 
  3288         2916.84203   2286.99677  0.000304136 
  3459         2826.79038   2288.7764   0.000289101 
  3791         2810.12832   2290.55892  0.000263783 
  4192         2861.43993   2292.34429  0.00023855 
  4299         2974.58516   2294.13245  0.000232612 
  4531         3134.45561   2295.92335  0.000220702 
  4576         3308.13394   2297.71695  0.000218531 
  4340         3441.53293   2299.51318  0.000230415 
  4103         3485.84609   2301.312    0.000243724 
  3803         3441.26078   2303.11336  0.00026295 
  3606         3336.93796   2304.91721  0.000277316 
  3296         3192.59122   2306.7235   0.000303398 
  3106         3030.12826   2308.53217  0.000321958 
  2837         2879.31176   2310.34318  0.000352485 
  2739         2759.61549   2312.15648  0.000365097 
  2469         2675.8266    2313.97201  0.000405022 
  2542         2623.75525   2315.78973  0.000393391 
  2505         2595.91217   2317.60958  0.000399202 
  2363         2584.59602   2319.43152  0.000423191 
  2412         2583.8965    2321.25549  0.000414594 
  2454         2590.63255   2323.08144  0.000407498 
  2523         2602.53571   2324.90933  0.000396354 
  2423         2620.32792   2326.7391   0.000412712 
  2478         2646.44718   2328.5707   0.000403551 
  2432         2686.54586   2330.40409  0.000411184 
  2425         2751.04163   2332.23921  0.000412371 
  2521         2855.06331   2334.07601  0.000396668 
  2529         3016.68687   2335.91444  0.000395413 
  2567         3249.42068   2337.75446  0.00038956 
  2800         3553.427     2339.59601  0.000357143 
  2992         3903.19091   2341.43904  0.000334225 
  3113         4247.46384   2343.2835   0.000321234 
  3360         4532.52798   2345.12935  0.000297619 
  3560         4777.54258   2346.97652  0.000280899 
  3843         5077.36558   2348.82499  0.000260213 
  4437         5513.21271   2350.67468  0.000225378 
  5210         6110.08843   2352.52556  0.000191939 
  6180         6827.49949   2354.37757  0.000161812 
  7574         7506.86848   2356.23066  0.000132031 
  8100         7896.40126   2358.08479  0.000123457 
  8274         7869.33769   2359.93991  0.000120861 
  7642         7511.34777   2361.79596  0.000130856 
  7091         6919.91772   2363.65289  0.000141024 
  6263         6164.91622   2365.51067  0.000159668 
  5410         5377.67672   2367.36923  0.000184843 
  4552         4694.29338   2369.22853  0.000219684 
  4237         4188.63509   2371.08851  0.000236016 
  4051         3885.82013   2372.94914  0.000246853 
  4079         3780.4971    2374.81036  0.000245158 
  4280         3847.22218   2376.67212  0.000233645 
  4763         4045.49812   2378.53438  0.000209952 
  5239         4317.76685   2380.39707  0.000190876 
  5587         4585.28146   2382.26017  0.000178987 
  5841         4774.76441   2384.12361  0.000171204 
  5929         4887.27718   2385.98735  0.000168663 
  5905         5002.92147   2387.85133  0.000169348 
  5831         5236.17655   2389.71552  0.000171497 
  6048         5757.8491    2391.57986  0.000165344 
  6767         6821.14332   2393.44431  0.000147776 
  8123         8696.04389   2395.30881  0.000123107 
  10503        11543.84333  2397.17331  0.000095211 
  14058        15271.83044  2399.03778  0.000071134 
  18666        19379.63291  2400.90216  0.000053573 
  22348        22853.92649  2402.7664   0.000044747 
  24208        24535.19089  2404.63045  0.000041309 
  23836        24147.28402  2406.49428  0.000041953 
  22260        22331.02416  2408.35782  0.000044924 
  19552        19607.45039  2410.22103  0.000051146 
  16114        16316.31285  2412.08387  0.000062058 
  12658        13023.59303  2413.94628  0.000079001 
  10215        10237.18464  2415.80822  0.000097895 
  8054         8129.87014   2417.66965  0.000124162 
  6860         6636.1787    2419.5305   0.000145773 
  6088         5620.92488   2421.39075  0.000164258 
  5333         4945.74128   2423.25033  0.000187512 
  4965         4480.19086   2425.10921  0.00020141 
  4374         4136.45819   2426.96733  0.000228624 
  4230         3883.16826   2428.82465  0.000236407 
  3861         3718.80259   2430.68112  0.000259  
  3820         3654.4506    2432.5367   0.00026178 
  3700         3713.03768   2434.39134  0.00027027 
  3771         3927.54347   2436.24498  0.000265182 
  3982         4329.6034    2438.0976   0.00025113 
  4554         4926.84906   2439.94913  0.000219587 
  5377         5673.98151   2441.79953  0.000185977 
  6078         6444.31544   2443.64877  0.000164528 
  6866         7030.25055   2445.49678  0.000145645 
  7185         7276.29817   2447.34352  0.000139179 
  7355         7251.38667   2449.18896  0.000135962 
  7454         7134.75376   2451.03304  0.000134156 
  7370         7044.55462   2452.87571  0.000135685 
  7864         7071.62109   2454.71694  0.000127162 
  7829         7289.21239   2456.55667  0.00012773 
  8412         7645.50858   2458.39486  0.000118878 
  8453         7926.05752   2460.23147  0.000118301 
  8136         7901.32011   2462.06645  0.000122911 
  7668         7555.51401   2463.89975  0.000130412 
  7127         7008.41327   2465.73134  0.000140311 
  6337         6321.72736   2467.56116  0.000157803 
  5388         5549.10088   2469.38917  0.000185598 
  4549         4805.00592   2471.21532  0.000219829 
  4098         4186.46391   2473.03958  0.000244021 
  3455         3727.51062   2474.86189  0.000289436 
  3290         3418.41482   2476.68222  0.000303951 
  3243         3229.50629   2478.50051  0.000308356 
  2983         3127.32726   2480.31673  0.000335233 
  3084         3084.01264   2482.13082  0.000324254 
  3053         3080.2195    2483.94276  0.000327547 
  3152         3102.68725   2485.75248  0.000317259 
  3317         3139.52214   2487.55995  0.000301477 
  3315         3176.36706   2489.36513  0.000301659 
  3503         3198.73546   2491.16797  0.00028547 
  3485         3203.27825   2492.96843  0.000286944 
  3397         3198.4517    2494.76647  0.000294377 
  3270         3192.39973   2496.56203  0.00030581 
  3278         3191.8152    2498.35508  0.000305064 
  3184         3207.4479    2500.14558  0.00031407 
  2997         3250.80714   2501.93349  0.000333667 
  3165         3328.15772   2503.71875  0.000315956 
  3151         3438.2278    2505.50133  0.00031736 
  3308         3571.26634   2507.28119  0.000302297 
  3390         3710.9376    2509.05828  0.000294985 
  3365         3850.38518   2510.83256  0.000297177 
  3539         4018.72636   2512.60399  0.000282566 
  3879         4286.71358   2514.37253  0.000257798 
  4220         4766.56461   2516.13814  0.000236967 
  4731         5623.01625   2517.90076  0.000211372 
  6217         7054.95121   2519.66037  0.000160849 
  8076         9215.42364   2521.41692  0.000123824 
  10864        12094.89747  2523.17038  0.000092047 
  14562        15399.94176  2524.92068  0.000068672 
  18200        18447.48807  2526.66781  0.000054945 
  20317        20314.42635  2528.41171  0.00004922 
  20332        20600.17317  2530.15235  0.000049184 
  18808        19773.47973  2531.88969  0.000053169 
  17394        18354.87278  2533.62368  0.000057491 
  15504        16525.60376  2535.35428  0.000064499 
  13343        14506.31274  2537.08146  0.000074946 
  11939        12569.7772   2538.80517  0.000083759 
  10287        10805.00385  2540.52537  0.00009721 
  8918         9250.57628   2542.24203  0.000112133 
  7634         7960.92073   2543.9551   0.000130993 
  6878         6896.15719   2545.66455  0.000145391 
  5817         5972.38886   2547.37034  0.00017191 
  5045         5176.45486   2549.07241  0.000198216 
  4272         4535.92129   2550.77075  0.000234082 
  3694         4058.62644   2552.46531  0.000270709 
  3364         3729.59805   2554.15604  0.000297265 
  3312         3522.09222   2555.84291  0.000301932 
  3238         3405.45214   2557.52589  0.000308833 
  3170         3350.74867   2559.20493  0.000315457 
  3158         3333.97687   2560.87999  0.000316656 
  3206         3335.57742   2562.55104  0.000311915 
  3296         3336.12574   2564.21804  0.000303398 
  3144         3318.87158   2565.88095  0.000318066 
  3228         3281.69397   2567.53973  0.000309789 
  3298         3233.62784   2569.19435  0.000303214 
  3233         3180.42263   2570.84476  0.00030931 
  3020         3124.55632   2572.49094  0.000331126 
  3073         3071.82545   2574.13284  0.000325415 
  3179         3027.90405   2575.77042  0.000314564 
  3255         2995.56433   2577.40365  0.00030722 
  3208         2974.56961   2579.0325   0.000311721 
  3187         2963.33549   2580.65692  0.000313775 
  3339         2960.10017   2582.27688  0.000299491 
  3260         2963.38053   2583.89235  0.000306748 
  3217         2972.97446   2585.50328  0.000310849 
  3208         2990.17746   2587.10964  0.000311721 
  3026         3017.09741   2588.7114   0.000330469 
  3013         3056.09414   2590.30852  0.000331895 
  2871         3108.47478   2591.90096  0.000348311 
  3000         3172.59172   2593.48869  0.000333333 
  2895         3242.53668   2595.07167  0.000345423 
  3003         3308.21182   2596.64987  0.000333  
  3064         3363.02716   2598.22325  0.000326371 
  3131         3415.73242   2599.79179  0.000319387 
  3208         3486.78592   2601.35543  0.000311721 
  3475         3598.15651   2602.91415  0.00028777 
  3516         3772.40663   2604.46792  0.000284414 
  4071         4030.11211   2606.0167   0.00024564 
  4593         4376.38081   2607.56045  0.000217723 
  5317         4787.96828   2609.09915  0.000188076 
  5853         5211.4793    2610.63275  0.000170853 
  6458         5595.47616   2612.16123  0.000154847 
  6894         5979.30091   2613.68456  0.000145054 
  7081         6528.59653   2615.20269  0.000141223 
  7552         7442.07342   2616.71559  0.000132415 
  8723         8866.23017   2618.22324  0.000114639 
  10386        10849.93733  2619.7256   0.000096283 
  12980        13254.59339  2621.22263  0.000077042 
  16226        15625.88922  2622.71431  0.000061629 
  18433        17222.86173  2624.20059  0.000054251 
  18739        17545.65576  2625.68146  0.000053365 
  17563        16846.82889  2627.15688  0.000056938 
  15917        15634.40106  2628.62681  0.000062826 
  14295        14157.26324  2630.09123  0.000069955 
  12135        12641.80234  2631.5501   0.000082406 
  10517        11496.15768  2633.00339  0.000095084 
  9999         11033.22486  2634.45107  0.00010001 
  10423        11269.93408  2635.89311  0.000095942 
  11860        11917.71625  2637.32947  0.000084317 
  12786        12446.16821  2638.76014  0.000078211 
  12924        12402.05783  2640.18507  0.000077375 
  12211        11791.96793  2641.60423  0.000081893 
  11061        10855.96066  2643.01761  0.000090408 
  9921         9694.35398   2644.42515  0.000100796 
  8172         8357.22288   2645.82685  0.000122369 
  6611         7020.77294   2647.22266  0.000151263 
  5241         5870.23742   2648.61256  0.000190803 
  4370         4986.91801   2649.99651  0.000228833 
  3918         4368.05801   2651.37449  0.000255232 
  3583         3967.65885   2652.74647  0.000279096 
  3477         3725.07906   2654.11242  0.000287604 
  3362         3584.64089   2655.47232  0.000297442 
  3327         3506.07819   2656.82612  0.000300571 
  3285         3465.96326   2658.17381  0.000304414 
  3341         3454.09408   2659.51535  0.000299312 
  3288         3469.88152   2660.85072  0.000304136 
  3231         3518.77904   2662.17989  0.000309502 
  3301         3609.075     2663.50284  0.000302939 
  3647         3747.93955   2664.81952  0.000274198 
  3666         3937.41467   2666.12993  0.000272777 
  3976         4172.6519    2667.43402  0.000251509 
  4283         4444.35725   2668.73177  0.000233481 
  4713         4759.58612   2670.02317  0.000212179 
  5168         5185.73362   2671.30817  0.000193498 
  5629         5848.19424   2672.58675  0.000177651 
  6668         6858.99837   2673.85888  0.00014997 
  7826         8251.28417   2675.12455  0.000127779 
  9643         9933.2629    2676.38372  0.000103702 
  11876        11627.23138  2677.63637  0.000084203 
  13682        12879.92406  2678.88247  0.000073089 
  14503        13314.50232  2680.12199  0.000068951 
  14228        12940.7336   2681.35492  0.000070284 
  13521        12048.31374  2682.58122  0.000073959 
  12168        10842.38668  2683.80087  0.000082183 
  10862        9419.09513   2685.01384  0.000092064 
  9188         7941.19687   2686.22012  0.000108838 
  7590         6621.99256   2687.41967  0.000131752 
  6323         5594.38045   2688.61247  0.000158153 
  5507         4890.69499   2689.79851  0.000181587 
  4959         4484.44881   2690.97774  0.000201654 
  4489         4322.6912    2692.15015  0.000222767 
  4522         4345.34175   2693.31572  0.000221141 
  4440         4493.62812   2694.47443  0.000225225 
  4354         4707.91276   2695.62624  0.000229674 
  4485         4928.26319   2696.77113  0.000222965 
  4523         5127.55188   2697.90909  0.000221092 
  4814         5332.06462   2699.04009  0.000207727 
  4961         5561.24517   2700.1641   0.000201572 
  5337         5773.00909   2701.28111  0.000187371 
  5590         5880.20654   2702.39109  0.000178891 
  5560         5823.23795   2703.49403  0.000179856 
  5632         5637.03401   2704.58989  0.000177557 
  5564         5400.73201   2705.67865  0.000179727 
  5520         5150.11663   2706.7603   0.000181159 
  5418         4888.69178   2707.83482  0.00018457 
  5413         4641.02516   2708.90217  0.00018474 
  5242         4444.91007   2709.96235  0.000190767 
  5077         4321.27027   2711.01532  0.000196967 
  4784         4273.61114   2712.06108  0.00020903 
  4660         4296.68424   2713.09959  0.000214592 
  4488         4382.69935   2714.13084  0.000222816 
  4342         4526.39571   2715.15481  0.000230309 
  4616         4730.05201   2716.17147  0.000216638 
  4643         5009.71514   2717.18081  0.000215378 
  4943         5408.00345   2718.18281  0.000202306 
  5611         6019.46185   2719.17745  0.000178221 
  6755         7031.26316   2720.16471  0.000148038 
  8356         8763.98736   2721.14457  0.000119674 
  10917        11670.51446  2722.117    0.0000916 
  14629        16236.25802  2723.082    0.000068357 
  20727        22756.184    2724.03955  0.000048246 
  29178        31027.43815  2724.98961  0.000034272 
  40149        40034.06468  2725.93218  0.000024907 
  49541        47705.18814  2726.86725  0.000020185 
  55096        51620.85158  2727.79478  0.00001815 
  53584        51262.23559  2728.71476  0.000018662 
  49322        48340.3307   2729.62718  0.000020275 
  44854        44371.50896  2730.53201  0.000022295 
  39673        39829.89183  2731.42925  0.000025206 
  34421        35349.84297  2732.31886  0.000029052 
  30181        32058.0911   2733.20084  0.000033133 
  28875        30559.4441   2734.07518  0.000034632 
  29793        30460.26304  2734.94184  0.000033565 
  31477        30532.88452  2735.80082  0.000031769 
  30894        29567.23996  2736.6521   0.000032369 
  28116        27472.2558   2737.49566  0.000035567 
  25330        24824.76854  2738.33149  0.000039479 
  22606        21838.63573  2739.15957  0.000044236 
  18841        18458.41046  2739.97989  0.000053076 
  14849        14955.23059  2740.79243  0.000067345 
  11220        11803.82823  2741.59717  0.000089127 
  8355         9281.18045   2742.3941   0.000119689 
  6883         7435.57282   2743.18321  0.000145285 
  5720         6181.87671   2743.96449  0.000174825 
  5115         5376.07742   2744.7379   0.000195503 
  4694         4870.53002   2745.50345  0.000213038 
  4432         4548.1718    2746.26112  0.000225632 
  4149         4331.55511   2747.01089  0.000241022 
  3947         4176.5893    2747.75276  0.000253357 
  3870         4060.42859   2748.48669  0.000258398 
  3871         3971.60378   2749.2127   0.000258331 
  3844         3904.16068   2749.93075  0.000260146 
  3742         3854.84679   2750.64084  0.000267237 
  3631         3821.88578   2751.34295  0.000275406 
  3756         3804.61968   2752.03707  0.000266241 
  3741         3803.43272   2752.72319  0.000267308 
  3707         3820.1238    2753.4013   0.00026976 
  3781         3859.0636    2754.07138  0.00026448 
  3842         3930.24784   2754.73342  0.000260281 
  3885         4055.64652   2755.38741  0.0002574 
  4131         4280.317     2756.03334  0.000242072 
  4440         4685.53479   2756.67119  0.000225225 
  5172         5394.42089   2757.30096  0.000193349 
  6248         6553.69607   2757.92264  0.000160051 
  7804         8279.31597   2758.5362   0.000128139 
  10416        10570.68851  2759.14165  0.000096006 
  13646        13216.69676  2759.73897  0.000073282 
  16888        15702.84991  2760.32815  0.000059214 
  18794        17274.73335  2760.90918  0.000053208 
  18808        17497.39296  2761.48204  0.000053169 
  17259        16701.03859  2762.04674  0.000057941 
  15704        15412.28141  2762.60326  0.000063678 
  14374        13806.98246  2763.15159  0.00006957 
  12151        11922.65242  2763.69172  0.000082298 
  9728         10014.8464   2764.22364  0.000102796 
  7537         8413.04756   2764.74734  0.000132679 
  6370         7293.10254   2765.26282  0.000156986 
  5853         6666.40121   2765.77006  0.000170853 
  5694         6422.95436   2766.26905  0.000175623 
  5770         6364.46614   2766.7598   0.00017331 
  5732         6275.84543   2767.24228  0.000174459 
  5639         6060.68857   2767.71649  0.000177336 
  5872         5762.09005   2768.18243  0.0001703 
  5588         5428.64482   2768.64008  0.000178955 
  5530         5057.55431   2769.08943  0.000180832 
  5354         4653.54862   2769.53049  0.000186776 
  4902         4263.17901   2769.96324  0.000203998 
  4562         3930.70761   2770.38767  0.000219202 
  4232         3673.23283   2770.80379  0.000236295 
  4049         3488.14399   2771.21157  0.000246975 
  3824         3362.3547    2771.61102  0.000261506 
  3789         3279.2737    2772.00213  0.000263922 
  3705         3223.819     2772.38489  0.000269906 
  3630         3184.96094   2772.75929  0.000275482 
  3885         3155.85511   2773.12534  0.0002574 
  4017         3132.74114   2773.48302  0.000248942 
  4234         3113.66315   2773.83233  0.000236183 
  4799         3097.57086   2774.17326  0.000208377 
  5315         3083.8479    2774.50581  0.000188147 
  5625         3072.08834   2774.82997  0.000177778 
  5694         3061.99574   2775.14574  0.000175623 
  5815         3053.34762   2775.45311  0.000171969 
  5797         3045.97196   2775.75208  0.000172503 
  5612         3039.7365    2776.04265  0.00017819 
  5234         3034.5425    2776.3248   0.000191058 
  4821         3030.3175    2776.59854  0.000207426 
  4466         3027.01238   2776.86386  0.000223914 
  4048         3024.60199   2777.12076  0.000247036 
  3601         3023.08008   2777.36923  0.000277701 
  3376         3022.46299   2777.60927  0.000296209 
  3386         3022.79218   2777.84088  0.000295334 
  3271         3024.14365   2778.06405  0.000305717 
  3183         3026.60548   2778.27878  0.000314169 
  3234         3030.33349   2778.48507  0.000309215 
  3122         3035.5341    2778.68292  0.000320307 
  3194         3042.50219   2778.87232  0.000313087 
  3069         3051.70076   2779.05327  0.000325839 
  3134         3063.91244   2779.22577  0.000319081 
  3072         3080.67526   2779.38981  0.000325521 
  3103         3105.13242   2779.5454   0.000322269 
  3173         3143.53442   2779.69253  0.000315159 
  3374         3207.16164   2779.8312   0.000296384 
  3462         3313.49392   2779.96141  0.00028885 
  3430         3484.44422   2780.08316  0.000291545 
  3774         3739.56237   2780.19645  0.000264971 
  3991         4084.32685   2780.30127  0.000250564 
  4540         4495.6756    2780.39763  0.000220264 
  5169         4909.37405   2780.48552  0.000193461 
  5903         5223.11951   2780.56495  0.000169405 
  6699         5353.62691   2780.63591  0.000149276 
  6924         5323.56779   2780.69841  0.000144425 
  7513         5232.06834   2780.75244  0.000133103 
  7423         5149.61948   2780.798    0.000134716 
  7204         5098.59016   2780.8351   0.000138812 
  6798         5099.09374   2780.86374  0.000147102 
  6265         5175.61545   2780.88391  0.000159617 
  6099         5307.27498   2780.89562  0.000163961 
  5552         5409.52989   2780.89886  0.000180115 
  5076         5388.93273   2780.89364  0.000197006 
  4868         5238.32781   2780.87997  0.000205423 
  4574         5023.89937   2780.85783  0.000218627 
  4596         4786.28938   2780.82724  0.000217581 
  4370         4520.69835   2780.78819  0.000228833 
  4501         4231.92155   2780.74069  0.000222173 
  4755         3960.31463   2780.68474  0.000210305 
  4902         3747.33329   2780.62034  0.000203998 
  4676         3615.05128   2780.54749  0.000213858 
  4439         3570.08524   2780.4662   0.000225276 
  4331         3606.48013   2780.37647  0.000230894 
  4157         3706.09876   2780.27829  0.000240558 
  4053         3837.21373   2780.17168  0.000246731 
  4022         3953.46905   2780.05664  0.000248633 
  3769         4010.13656   2779.93317  0.000265322 
  3592         4003.36037   2779.80127  0.000278396 
  3557         3965.56496   2779.66095  0.000281136 
  3419         3919.44407   2779.51221  0.000292483 
  3405         3863.26277   2779.35506  0.000293686 
  3377         3793.78039   2779.1895   0.000296121 
  3344         3725.95364   2779.01552  0.000299043 
  3214         3683.69391   2778.83315  0.000311139 
  3277         3683.14367   2778.64238  0.000305157 
  3363         3724.12098   2778.44321  0.000297354 
  3253         3790.60102   2778.23565  0.000307409 
  3466         3856.40015   2778.01971  0.000288517 
  3446         3897.76976   2777.79539  0.000290192 
  3489         3917.4127    2777.5627   0.000286615 
  3477         3946.1822    2777.32164  0.000287604 
  3716         4012.86389   2777.07222  0.000269107 
  3930         4127.47425   2776.81443  0.000254453 
  4368         4286.68527   2776.5483   0.000228938 
  4668         4478.10942   2776.27382  0.000214225 
  5288         4666.16256   2775.991    0.000189107 
  5695         4796.44237   2775.69985  0.000175593 
  5692         4851.58124   2775.40037  0.000175685 
  5635         4877.03597   2775.09257  0.000177462 
  5540         4917.19259   2774.77645  0.000180505 
  5734         4967.32855   2774.45203  0.000174398 
  5605         4989.627     2774.1193   0.000178412 
  5296         4952.55559   2773.77828  0.000188822 
  4997         4855.97697   2773.42898  0.00020012 
  4735         4738.27131   2773.07139  0.000211193 
  4571         4641.41479   2772.70554  0.000218771 
  4450         4579.13272   2772.33142  0.000224719 
  4315         4549.47291   2771.94904  0.00023175 
  4151         4567.69083   2771.55841  0.000240906 
  4160         4672.62959   2771.15954  0.000240385 
  4420         4912.36308   2770.75244  0.000226244 
  4845         5336.79245   2770.33712  0.000206398 
  5440         5992.84534   2769.91358  0.000183824 
  6314         6917.9708    2769.48183  0.000158378 
  7660         8133.82126   2769.04188  0.000130548 
  9109         9632.99084   2768.59375  0.000109782 
  10903        11399.08162  2768.13743  0.000091718 
  12851        13504.19196  2767.67294  0.000077815 
  15329        16061.70495  2767.20028  0.000065236 
  19136        18952.65272  2766.71947  0.000052258 
  22733        21636.76725  2766.23052  0.000043989 
  25341        23331.02508  2765.73344  0.000039462 
  25412        23765.40443  2765.22822  0.000039351 
  24026        23658.20618  2764.7149   0.000041622 
  23823        24017.44999  2764.19347  0.000041976 
  24576        25410.66353  2763.66394  0.00004069 
  26951        27961.61609  2763.12633  0.000037104 
  31298        31631.14719  2762.58064  0.000031951 
  37165        36020.89443  2762.02689  0.000026907 
  41888        39883.92755  2761.46508  0.000023873 
  43513        41473.12991  2760.89524  0.000022982 
  41865        40204.29875  2760.31736  0.000023886 
  37510        37238.03131  2759.73146  0.00002666 
  33862        33755.54711  2759.13755  0.000029532 
  30258        29916.70169  2758.53564  0.000033049 
  25920        25508.5059   2757.92575  0.00003858 
  19712        20925.44734  2757.30788  0.000050731 
  14828        16929.5898   2756.68205  0.00006744 
  11686        14009.22222  2756.04826  0.000085572 
  10256        12284.68759  2755.40653  0.000097504 
  10229        11596.63811  2754.75688  0.000097761 
  11124        11562.83879  2754.09931  0.000089896 
  11452        11657.6709   2753.43383  0.000087321 
  11345        11456.60144  2752.76046  0.000088145 
  10889        10931.0562   2752.07922  0.000091836 
  10367        10295.89518  2751.3901   0.00009646 
  9825         9671.41101   2750.69314  0.000101781 
  9070         9030.16492   2749.98833  0.000110254 
  8327         8372.71764   2749.27569  0.000120091 
  7685         7809.84795   2748.55524  0.000130124 
  7269         7445.74091   2747.82699  0.000137571 
  6971         7317.43404   2747.09095  0.000143451 
  7288         7443.58855   2746.34713  0.000137212 
  8066         7845.37675   2745.59555  0.000123977 
  9245         8480.61793   2744.83622  0.000108167 
  10872        9188.25393   2744.06916  0.000091979 
  11967        9715.6412    2743.29438  0.000083563 
  12296        9910.78067   2742.51189  0.000081327 
  11674        9934.07026   2741.72171  0.00008566 
  11405        10118.88649  2740.92385  0.000087681 
  11461        10698.72255  2740.11833  0.000087252 
  11997        11730.44981  2739.30516  0.000083354 
  12860        13165.1269   2738.48436  0.00007776 
  14105        14842.09048  2737.65593  0.000070897 
  15241        16333.96568  2736.8199   0.000065612 
  15194        17025.49784  2735.97628  0.000065815 
  14825        16678.97224  2735.12508  0.000067454 
  13982        15678.69268  2734.26632  0.000071521 
  12746        14450.03958  2733.40002  0.000078456 
  11883        13074.10763  2732.52619  0.000084154 
  10620        11462.1274   2731.64484  0.000094162 
  8901         9703.55312   2730.75599  0.000112347 
  7278         8039.49407   2729.85966  0.0001374 
  6001         6640.57978   2728.95587  0.000166639 
  5077         5569.38435   2728.04462  0.000196967 
  4484         4813.40135   2727.12594  0.000223015 
  4228         4315.56626   2726.19983  0.000236518 
  4073         4003.04437   2725.26633  0.000245519 
  4009         3810.90921   2724.32543  0.000249439 
  4223         3692.51813   2723.37717  0.000236798 
  4316         3620.0427    2722.42155  0.000231696 
  4533         3580.40065   2721.45859  0.000220604 
  4675         3571.84805   2720.48831  0.000213904 
  4686         3603.02373   2719.51073  0.000213402 
  4586         3694.13945   2718.52586  0.000218055 
  4665         3877.2119    2717.53372  0.000214362 
  4424         4191.36816   2716.53433  0.00022604 
  4792         4670.001     2715.5277   0.000208681 
  5029         5319.95132   2714.51385  0.000198847 
  5352         6094.07044   2713.4928   0.000186846 
  5858         6866.22089   2712.46457  0.000170707 
  5816         7455.38111   2711.42917  0.000171939 
  6154         7736.7278    2710.38662  0.000162496 
  5972         7706.05131   2709.33694  0.000167448 
  6034         7454.08235   2708.28015  0.000165728 
  6267         7089.35843   2707.21626  0.000159566 
  6224         6660.1155    2706.14529  0.000160668 
  6222         6178.2745    2705.06727  0.00016072 
  5989         5657.34403   2703.9822   0.000166973 
  5916         5136.41391   2702.89011  0.000169033 
  5777         4675.68382   2701.79102  0.0001731 
  5429         4325.64193   2700.68494  0.000184196 
  5060         4106.70425   2699.57189  0.000197628 
  4912         4009.24676   2698.4519   0.000203583 
  4586         4008.23945   2697.32497  0.000218055 
  4373         4075.06151   2696.19114  0.000228676 
  4177         4170.09692   2695.05041  0.000239406 
  3965         4233.76221   2693.90281  0.000252207 
  3862         4215.65314   2692.74836  0.000258933 
  3817         4124.51941   2691.58707  0.000261986 
  3849         4007.31781   2690.41897  0.000259808 
  3866         3890.93855   2689.24407  0.000258665 
  3749         3769.5643    2688.06239  0.000266738 
  3652         3634.26278   2686.87396  0.000273823 
  3612         3496.72121   2685.67879  0.000276855 
  3689         3373.12654   2684.4769   0.000271076 
  3597         3268.39812   2683.26832  0.000278009 
  3385         3181.63219   2682.05306  0.000295421 
  3578         3113.15824   2680.83114  0.000279486 
  3475         3062.00773   2679.60258  0.00028777 
  3597         3023.37175   2678.3674   0.000278009 
  3575         2990.98792   2677.12563  0.00027972 
  3608         2961.49102   2675.87728  0.000277162 
  3510         2935.16449   2674.62237  0.0002849 
  3538         2913.04225   2673.36092  0.000282646 
  3372         2895.46166   2672.09296  0.00029656 
  3465         2882.15213   2670.81851  0.0002886 
  3196         2872.4628    2669.53758  0.000312891 
  3195         2865.61834   2668.25019  0.000312989 
  3127         2860.92983   2666.95637  0.000319795 
  3044         2857.90211   2665.65614  0.000328515 
  2890         2856.2688    2664.34952  0.000346021 
  2836         2855.9481    2663.03653  0.000352609 
  2778         2857.04079   2661.71719  0.000359971 
  2796         2859.86714   2660.39152  0.000357654 
  2825         2865.13151   2659.05955  0.000353982 
  2760         2874.43978   2657.72129  0.000362319 
  2746         2890.74463   2656.37676  0.000364166 
  2733         2919.05584   2655.026    0.000365898 
  2866         2966.46441   2653.66901  0.000348918 
  2837         3040.62967   2652.30582  0.000352485 
  3024         3146.5086    2650.93646  0.000330688 
  3082         3281.85474   2649.56093  0.000324465 
  3283         3432.23137   2648.17928  0.000304599 
  3418         3566.42934   2646.79151  0.000292569 
  3420         3643.32036   2645.39766  0.000292398 
  3358         3646.4301    2643.99773  0.000297796 
  3294         3602.61689   2642.59176  0.000303582 
  3284         3545.45479   2641.17976  0.000304507 
  3167         3485.04771   2639.76177  0.000315756 
  3183         3413.92297   2638.33779  0.000314169 
  3121         3332.07944   2636.90786  0.00032041 
  2983         3254.37818   2635.47199  0.000335233 
  2857         3195.45176   2634.03021  0.000350018 
  2824         3163.0066    2632.58254  0.000354108 
  2921         3160.39031   2631.129    0.000342349 
  2877         3190.76054   2629.66962  0.000347584 
  2951         3262.39034   2628.20442  0.000338868 
  3150         3396.04735   2626.73341  0.00031746 
  3333         3632.69175   2625.25664  0.00030003 
  3588         4037.02456   2623.7741   0.000278707 
  4152         4688.51291   2622.28584  0.000240848 
  5600         5653.8133    2620.79187  0.000178571 
  7416         6942.86019   2619.29222  0.000134844 
  9901         8457.97145   2617.7869   0.000101  
  12392        9939.29011   2616.27595  0.000080697 
  13712        10966.69927  2614.75938  0.000072929 
  13975        11215.82254  2613.23722  0.000071556 
  12996        10811.51691  2611.70949  0.000076947 
  11990        10135.24411  2610.17622  0.000083403 
  11158        9403.13485   2608.63743  0.000089622 
  10206        8581.03249   2607.09314  0.000097982 
  8894         7594.07557   2605.54337  0.000112435 
  7260         6530.57053   2603.98815  0.000137741 
  5900         5549.68769   2602.42751  0.000169492 
  4779         4746.93475   2600.86146  0.000209249 
  4248         4148.08319   2599.29003  0.000235405 
  3765         3737.68811   2597.71325  0.000265604 
  3596         3479.71422   2596.13114  0.000278087 
  3613         3332.89026   2594.54371  0.000276778 
  3460         3261.99036   2592.95101  0.000289017 
  3322         3242.67819   2591.35304  0.000301023 
  3433         3259.36404   2589.74984  0.00029129 
  3552         3298.24217   2588.14142  0.000281532 
  3564         3340.77177   2586.52782  0.000280584 
  3710         3365.30781   2584.90905  0.000269542 
  3737         3362.91968   2583.28514  0.000267594 
  3708         3347.46208   2581.65612  0.000269687 
  3850         3338.34479   2580.02201  0.00025974 
  3837         3343.94508   2578.38282  0.00026062 
  3678         3361.25017   2576.7386   0.000271887 
  3693         3383.71582   2575.08936  0.000270783 
  3646         3404.15947   2573.43513  0.000274273 
  3590         3408.81353   2571.77592  0.000278552 
  3491         3387.74036   2570.11177  0.000286451 
  3279         3352.03351   2568.44271  0.000304971 
  3100         3322.32544   2566.76874  0.000322581 
  3159         3310.09122   2565.08991  0.000316556 
  3094         3317.8344    2563.40623  0.000323206 
  3200         3353.96087   2561.71773  0.0003125 
  3256         3446.75871   2560.02443  0.000307125 
  3253         3641.27358   2558.32636  0.000307409 
  3815         3985.67436   2556.62355  0.000262123 
  4546         4512.3892    2554.91601  0.000219974 
  5600         5213.97782   2553.20377  0.000178571 
  6854         6017.25863   2551.48686  0.0001459 
  8100         6757.29937   2549.76531  0.000123457 
  8630         7200.74607   2548.03913  0.000115875 
  8410         7220.79192   2546.30836  0.000118906 
  8033         6942.44077   2544.57301  0.000124486 
  7629         6569.91643   2542.83312  0.000131079 
  7280         6188.20533   2541.0887   0.000137363 
  6482         5756.55612   2539.33979  0.000154273 
  5721         5237.9959    2537.58641  0.000174795 
  4817         4689.81619   2535.82858  0.000207598 
  4037         4199.48629   2534.06633  0.000247709 
  3529         3820.50715   2532.29968  0.000283366 
  3315         3575.95426   2530.52866  0.000301659 
  3238         3473.07982   2528.7533   0.000308833 
  3125         3514.25545   2526.97361  0.00032   
  3307         3700.25947   2525.18964  0.000302389 
  3686         4024.56508   2523.40139  0.000271297 
  4103         4460.35036   2521.6089   0.000243724 
  4709         4942.7484    2519.81219  0.000212359 
  5209         5353.85168   2518.01129  0.000191975 
  5406         5558.64537   2516.20622  0.00018498 
  5453         5529.92394   2514.39701  0.000183385 
  5339         5379.2172    2512.58368  0.000187301 
  5278         5217.28022   2510.76626  0.000189466 
  5066         5065.37513   2508.94478  0.000197394 
  4942         4879.43414   2507.11925  0.000202347 
  4703         4641.53201   2505.28972  0.00021263 
  4272         4397.42607   2503.45619  0.000234082 
  3908         4194.19823   2501.6187   0.000255885 
  3751         4036.92613   2499.77727  0.000266596 
  3528         3902.14565   2497.93194  0.000283447 
  3292         3781.57047   2496.08271  0.000303767 
  3205         3698.59735   2494.22963  0.000312012 
  3345         3676.65938   2492.37271  0.000298954 
  3166         3715.87009   2490.51199  0.000315856 
  3407         3794.77499   2488.64748  0.000293513 
  3488         3883.41979   2486.77921  0.000286697 
  3724         3944.86538   2484.90721  0.000268528 
  3680         3945.37543   2483.03151  0.000271739 
  3694         3892.25696   2481.15213  0.000270709 
  3632         3822.87574   2479.26909  0.00027533 
  3469         3753.14888   2477.38243  0.000288268 
  3493         3664.59982   2475.49216  0.000286287 
  3396         3537.18559   2473.59832  0.000294464 
  3111         3382.66129   2471.70092  0.00032144 
  2951         3229.67075   2469.8      0.000338868 
  2770         3094.85003   2467.89559  0.000361011 
  2549         2979.60805   2465.9877   0.000392311 
  2617         2882.19293   2464.07636  0.000382117 
  2529         2803.70692   2462.1616   0.000395413 
  2465         2744.43109   2460.24345  0.00040568 
  2350         2702.14657   2458.32193  0.000425532 
  2385         2673.7113    2456.39706  0.000419287 
  2354         2655.89743   2454.46888  0.000424809 
  2313         2645.75944   2452.5374   0.000432339 
  2302         2640.93331   2450.60266  0.000434405 
  2373         2640.06993   2448.66469  0.000421408 
  2337         2643.13121   2446.72349  0.000427899 
  2305         2651.36981   2444.77911  0.000433839 
  2349         2667.41544   2442.83157  0.000425713 
  2395         2696.10585   2440.88089  0.000417537 
  2433         2745.70559   2438.9271   0.000411015 
  2441         2828.55887   2436.97023  0.000409668 
  2641         2959.79137   2435.0103   0.000378644 
  2753         3153.07404   2433.04734  0.00036324 
  2945         3413.20316   2431.08137  0.000339559 
  3289         3727.3638    2429.11243  0.000304044 
  3754         4061.08426   2427.14053  0.000266383 
  3962         4357.98327   2425.1657   0.000252398 
  4213         4552.23391   2423.18796  0.000237361 
  4252         4625.63495   2421.20736  0.000235183 
  4419         4628.45667   2419.2239   0.000226296 
  4313         4602.4801    2417.23761  0.000231857 
  4319         4531.43121   2415.24853  0.000231535 
  4336         4374.24834   2413.25668  0.000230627 
  4100         4135.81832   2411.26208  0.000243902 
  3848         3872.87425   2409.26476  0.000259875 
  3598         3632.56592   2407.26474  0.000277932 
  3563         3424.3138    2405.26206  0.000280662 
  3544         3239.42079   2403.25673  0.000282167 
  3567         3077.90391   2401.24878  0.000280348 
  3518         2947.58185   2399.23825  0.000284252 
  3367         2851.17467   2397.22515  0.000297  
  3368         2787.74958   2395.2095   0.000296912 
  3209         2755.4629    2393.19135  0.000311624 
  3113         2750.93027   2391.17071  0.000321234 
  3229         2768.30063   2389.1476   0.000309693 
  3309         2798.98855   2387.12206  0.000302206 
  3266         2831.1097    2385.09411  0.000306185 
  3151         2848.33755   2383.06377  0.00031736 
  3221         2839.02935   2381.03108  0.000310463 
  3132         2808.69765   2378.99605  0.000319285 
  2949         2772.036     2376.95871  0.000339098 
  2886         2737.65017   2374.9191   0.0003465 
  2882         2704.25044   2372.87722  0.000346981 
  2774         2667.01005   2370.83312  0.00036049 
  2660         2627.08351   2368.78681  0.00037594 
  2565         2591.06361   2366.73832  0.000389864 
  2538         2565.15149   2364.68768  0.000394011 
  2477         2554.05799   2362.63492  0.000403714 
  2572         2562.17329   2360.58005  0.000388802 
  2537         2593.9093    2358.5231   0.000394166 
  2592         2652.86147   2356.4641   0.000385802 
  2714         2739.67959   2354.40308  0.00036846 
  2840         2848.87329   2352.34006  0.000352113 
  2954         2964.55006   2350.27506  0.000338524 
  2863         3059.47892   2348.20812  0.000349284 
  3123         3109.88866   2346.13925  0.000320205 
  2998         3115.21663   2344.06849  0.000333556 
  3065         3087.90971   2341.99585  0.000326264 
  2854         3038.88429   2339.92137  0.000350385 
  2779         2975.70273   2337.84506  0.000359842 
  2656         2900.74237   2335.76696  0.000376506 
  2562         2817.82155   2333.68709  0.00039032 
  2454         2732.99157   2331.60547  0.000407498 
  2423         2651.18605   2329.52213  0.000412712 
  2411         2578.248     2327.4371   0.000414766 
  2244         2518.89441   2325.3504   0.000445633 
  2218         2474.18022   2323.26205  0.000450857 
  2228         2442.37326   2321.17208  0.000448833 
  2219         2420.58402   2319.08052  0.000450653 
  2217         2405.96015   2316.98739  0.00045106 
  2117         2396.21166   2314.89272  0.000472367 
  2189         2389.8525    2312.79653  0.00045683 
  2105         2386.06764   2310.69885  0.000475059 
  2152         2384.48304   2308.5997   0.000464684 
  2092         2384.80077   2306.4991   0.000478011 
  2173         2386.48503   2304.39709  0.000460193 
  2026         2388.48785   2302.29368  0.000493583 
  2111         2389.18197   2300.1889   0.000473709 
  2054         2387.24018   2298.08278  0.000486855 
  2056         2382.98414   2295.97534  0.000486381 
  2011         2377.97031   2293.86661  0.000497265 
  1985         2373.25228   2291.75661  0.000503778 
  2143         2368.82878   2289.64536  0.000466636 
  2056         2364.18544   2287.53289  0.000486381 
  1961         2359.19669   2285.41923  0.000509944 
  1980         2354.42843   2283.3044   0.000505051 
  2026         2350.45171   2281.18842  0.000493583 
  2019         2347.62992   2279.07132  0.000495295 
  2027         2346.1143    2276.95313  0.00049334 
  2034         2346.00829   2274.83386  0.000491642 
  2055         2347.58149   2272.71355  0.000486618 
  2063         2351.18139   2270.59221  0.000484731 
  2031         2358.4662    2268.46987  0.000492368 
  2057         2371.84629   2266.34656  0.000486145 
  2180         2395.45052   2264.2223   0.000458716 
  2119         2434.69527   2262.09711  0.000471921 
  2144         2495.1507    2259.97102  0.000466418 
  2287         2579.64243   2257.84406  0.000437254 
  2262         2685.0552    2255.71624  0.000442087 
  2462         2798.40686   2253.58759  0.000406174 
  2507         2894.29334   2251.45814  0.000398883 
  2602         2943.30868   2249.32791  0.00038432 
  2653         2935.84132   2247.19692  0.000376932 
  2736         2891.77523   2245.0652   0.000365497 
  2638         2838.01296   2242.93277  0.000379075 
  2666         2786.137     2240.79966  0.000375094 
  2553         2730.62221   2238.66588  0.000391696 
  2510         2663.66003   2236.53147  0.000398406 
  2389         2588.25993   2234.39644  0.000418585 
  2342         2515.18308   2232.26083  0.000426985 
  2228         2453.19409   2230.12465  0.000448833 
  2320         2406.07091   2227.98792  0.000431034 
  2124         2374.03176   2225.85068  0.00047081 
  2169         2355.53528   2223.71295  0.000461042 
  2186         2348.8809    2221.57474  0.000457457 
  2220         2353.30769   2219.43608  0.00045045 
  2357         2369.33923   2217.297    0.000424268 
  2548         2398.02265   2215.15752  0.000392465 
  2778         2439.4502    2213.01766  0.000359971 
  2764         2491.11993   2210.87745  0.000361795 
  2753         2546.12523   2208.73691  0.00036324 
  2786         2591.6827    2206.59605  0.000358938 
  2846         2614.4227    2204.45492  0.00035137 
  2673         2613.97936   2202.31352  0.000374111 
  2683         2602.68327   2200.17188  0.000372717 
  2619         2590.3882    2198.03003  0.000381825 
  2462         2578.386     2195.88798  0.000406174 
  2432         2562.18316   2193.74576  0.000411184 
  2278         2537.59704   2191.6034   0.000438982 
  2207         2505.19533   2189.46091  0.000453104 
  2133         2468.69561   2187.31833  0.000468823 
  2210         2433.23638   2185.17566  0.000452489 
  2107         2403.37788   2183.03294  0.000474608 
  2118         2380.88028   2180.89018  0.000472144 
  2121         2364.47032   2178.74742  0.000471476 
  1981         2351.89335   2176.60466  0.000504796 
  1991         2342.22425   2174.46194  0.00050226 
  2007         2336.02986   2172.31928  0.000498256 
  1955         2334.0379    2170.17669  0.000511509 
  2104         2336.85516   2168.03421  0.000475285 
  2075         2344.90313   2165.89185  0.000481928 
  2150         2358.59629   2163.74963  0.000465116 
  2104         2378.20042   2161.60759  0.000475285 
  2037         2403.72098   2159.46573  0.000490918 
  2149         2434.67158   2157.32409  0.000465333 
  2207         2470.28867   2155.18268  0.000453104 
  2241         2510.94105   2153.04152  0.000446229 
  2253         2560.25889   2150.90065  0.000443853 
  2360         2626.38123   2148.76007  0.000423729 
  2405         2722.63845   2146.61981  0.0004158 
  2679         2870.41441   2144.4799   0.000373274 
  2770         3104.51252   2142.34035  0.000361011 
  3089         3472.40258   2140.20119  0.000323729 
  3660         4020.55528   2138.06244  0.000273224 
  4638         4771.63365   2135.92411  0.00021561 
  6040         5698.23258   2133.78624  0.000165563 
  7335         6688.86368   2131.64884  0.000136333 
  8658         7517.40393   2129.51193  0.0001155 
  8976         7905.67477   2127.37553  0.000111408 
  8730         7774.14227   2125.23967  0.000114548 
  7999         7343.31355   2123.10437  0.000125016 
  7624         6873.34261   2120.96965  0.000131165 
  7377         6462.06412   2118.83553  0.000135556 
  6926         6041.06696   2116.70202  0.000144383 
  6137         5506.29316   2114.56916  0.000162946 
  5183         4872.48369   2112.43695  0.000192938 
  4212         4242.63591   2110.30543  0.000237417 
  3486         3700.7327    2108.17462  0.000286862 
  3046         3285.12325   2106.04452  0.000328299 
  2674         3000.37414   2103.91518  0.000373972 
  2676         2830.33994   2101.78659  0.000373692 
  2698         2749.7294    2099.65879  0.000370645 
  2656         2733.24222   2097.5318   0.000376506 
  2781         2757.90823   2095.40563  0.000359583 
  2999         2799.50318   2093.28031  0.000333444 
  3109         2829.74655   2091.15585  0.000321647 
  3093         2826.60892   2089.03229  0.000323311 
  3058         2794.25849   2086.90962  0.000327011 
  2967         2757.01583   2084.78789  0.000337041 
  2771         2736.0489    2082.6671   0.000360881 
  2883         2740.99494   2080.54728  0.000346861 
  2728         2773.64903   2078.42844  0.000366569 
  2802         2841.24354   2076.31061  0.000356888 
  2657         2957.01772   2074.19381  0.000376364 
  2636         3127.81141   2072.07805  0.000379363 
  2704         3338.16734   2069.96335  0.000369822 
  2918         3542.69657   2067.84974  0.0003427 
  3228         3671.90202   2065.73723  0.000309789 
  3408         3685.45386   2063.62585  0.000293427 
  3426         3613.81515   2061.51561  0.000291886 
  3636         3510.76786   2059.40653  0.000275028 
  3592         3403.35355   2057.29863  0.000278396 
  3434         3288.5692    2055.19193  0.000291206 
  3248         3149.37126   2053.08645  0.000307882 
  3091         2984.25851   2050.98221  0.00032352 
  3031         2813.51789   2048.87922  0.000329924 
  2806         2655.56982   2046.77751  0.000356379 
  2698         2520.50213   2044.6771   0.000370645 
  2406         2413.93386   2042.57799  0.000415628 
  2337         2336.08072   2040.48022  0.000427899 
  2227         2282.65548   2038.3838   0.000449035 
  2152         2247.68108   2036.28875  0.000464684 
  1987         2225.61788   2034.19508  0.000503271 
  2030         2212.26531   2032.10282  0.000492611 
  1975         2204.82655   2030.01198  0.000506329 
  1988         2201.73653   2027.92259  0.000503018 
  2070         2202.38508   2025.83465  0.000483092 
  2080         2207.00736   2023.74819  0.000480769 
  2120         2216.85215   2021.66323  0.000471698 
  2113         2234.62847   2019.57978  0.000473261 
  2135         2265.10402   2017.49787  0.000468384 
  2311         2315.30608   2015.4175   0.000432713 
  2448         2393.79139   2013.3387   0.000408497 
  2799         2508.48142   2011.26148  0.00035727 
  3190         2663.55354   2009.18587  0.00031348 
  3739         2855.78906   2007.11187  0.000267451 
  4118         3070.37619   2005.03952  0.000242836 
  4320         3280.03002   2002.96881  0.000231481 
  4651         3466.71713   2000.89978  0.000215008 
  4525         3651.69402   1998.83244  0.000220994 
  4357         3870.80391   1996.76681  0.000229516 
  4606         4121.40242   1994.70289  0.000217108 
  4628         4340.48319   1992.64072  0.000216076 
  4560         4435.38582   1990.5803   0.000219298 
  4483         4370.23675   1988.52166  0.000223065 
  4092         4196.04684   1986.46481  0.000244379 
  3791         3986.92536   1984.40976  0.000263783 
  3434         3787.87918   1982.35654  0.000291206 
  3255         3598.99203   1980.30516  0.00030722 
  3052         3400.86845   1978.25564  0.000327654 
  2992         3193.15397   1976.20799  0.000334225 
  2789         2993.47331   1974.16222  0.000358551 
  2511         2821.73148   1972.11837  0.000398248 
  2458         2691.10113   1970.07643  0.000406835 
  2312         2604.47625   1968.03644  0.000432526 
  2327         2556.2222    1965.99839  0.000429738 
  2219         2534.74392   1963.96232  0.000450653 
  2159         2524.22298   1961.92823  0.000463177 
  2186         2512.50513   1959.89615  0.000457457 
  2189         2497.0068    1957.86608  0.00045683 
  2171         2477.52907   1955.83804  0.000460617 
  2184         2452.69252   1953.81205  0.000457875 
  2059         2423.51741   1951.78813  0.000485673 
  2066         2391.91275   1949.76628  0.000484027 
  2055         2360.38986   1947.74653  0.000486618 
  2074         2332.11648   1945.72889  0.00048216 
  2079         2308.3491    1943.71337  0.000481  
  2192         2289.80998   1941.7      0.000456204 
  2191         2278.98597   1939.68878  0.000456413 
  2222         2278.76136   1937.67972  0.000450045 
  2189         2291.5622    1935.67286  0.00045683 
  2254         2320.72819   1933.66819  0.000443656 
  2328         2373.0375    1931.66573  0.000429553 
  2412         2462.02294   1929.66551  0.000414594 
  2788         2611.48317   1927.66753  0.00035868 
  2920         2856.69911   1925.6718   0.000342466 
  3376         3239.71641   1923.67835  0.000296209 
  3825         3795.77407   1921.68718  0.000261438 
  4789         4533.30606   1919.69832  0.000208812 
  5904         5409.22587   1917.71177  0.000169377 
  7098         6300.05165   1915.72755  0.000140885 
  7696         6995.16492   1913.74567  0.000129938 
  7843         7318.80259   1911.76615  0.000127502 
  7627         7322.56141   1909.789    0.000131113 
  7280         7203.78247   1907.81423  0.000137363 
  7339         7066.57644   1905.84186  0.000136258 
  7045         6860.53412   1903.87191  0.000141945 
  6762         6485.63767   1901.90438  0.000147885 
  6077         5928.97833   1899.93928  0.000164555 
  5127         5293.41655   1897.97664  0.000195046 
  4215         4692.9567    1896.01647  0.000237248 
  3896         4170.8501    1894.05877  0.000256674 
  3483         3718.35348   1892.10356  0.000287109 
  3061         3332.6111    1890.15086  0.000326691 
  2836         3027.68227   1888.20068  0.000352609 
  2511         2811.01416   1886.25303  0.000398248 
  2323         2677.37066   1884.30792  0.000430478 
  2303         2613.41667   1882.36537  0.000434216 
  2261         2599.76578   1880.42538  0.000442282 
  2221         2610.57724   1878.48798  0.000450248 
  2150         2614.91318   1876.55317  0.000465116 
  2125         2591.30934   1874.62096  0.000470588 
  2021         2545.12773   1872.69138  0.000494805 
  2007         2497.09537   1870.76442  0.000498256 
  2042         2461.47735   1868.84011  0.000489716 
  2034         2439.3257    1866.91846  0.000491642 
  2095         2422.10192   1864.99947  0.000477327 
  2082         2403.67034   1863.08316  0.000480307 
  2193         2390.21914   1861.16954  0.000455996 
  2135         2396.61937   1859.25862  0.000468384 
  2272         2440.01938   1857.35041  0.000440141 
  2431         2533.5779    1855.44494  0.000411353 
  2600         2679.42345   1853.5422   0.000384615 
  2690         2862.70836   1851.6422   0.000371747 
  2847         3046.10638   1849.74497  0.000351247 
  2946         3174.98942   1847.85051  0.000339443 
  2873         3213.45543   1845.95883  0.000348068 
  2803         3176.08286   1844.06995  0.000356761 
  2753         3098.9375    1842.18387  0.00036324 
  2662         3007.59482   1840.3006   0.000375657 
  2563         2912.94635   1838.42017  0.000390168 
  2431         2808.24627   1836.54257  0.000411353 
  2486         2685.35699   1834.66781  0.000402253 
  2384         2551.24075   1832.79592  0.000419463 
  2150         2417.23629   1830.92689  0.000465116 
  2063         2292.49164   1829.06075  0.000484731 
  1943         2185.79867   1827.19749  0.000514668 
  1926         2101.96444   1825.33714  0.000519211 
  1979         2040.42196   1823.47969  0.000505306 
  1907         1997.37541   1821.62517  0.000524384 
  1878         1968.1547    1819.77357  0.000532481 
  1834         1948.55088   1817.92492  0.000545256 
  1833         1935.47126   1816.07922  0.000545554 
  1927         1927.08595   1814.23648  0.000518941 
  1894         1922.71329   1812.3967   0.000527983 
  1756         1922.55664   1810.55991  0.000569476 
  1878         1927.28769   1808.72611  0.000532481 
  2040         1937.48665   1806.89531  0.000490196 
  2058         1952.93622   1805.06751  0.000485909 
  2162         1971.91079   1803.24273  0.000462535 
  2259         1990.2954    1801.42098  0.000442674 
  2475         2001.69443   1799.60226  0.00040404 
  2473         2001.34233   1797.78659  0.000404367 
  2443         1991.4331    1795.97398  0.000409333 
  2497         1978.7105    1794.16442  0.000400481 
  2507         1968.04516   1792.35794  0.000398883 
  2610         1960.19065   1790.55454  0.000383142 
  2624         1952.88224   1788.75422  0.000381098 
  2566         1943.98589   1786.95701  0.000389712 
  2515         1934.94563   1785.1629   0.000397614 
  2519         1929.78206   1783.37191  0.000396983 
  2402         1932.8301    1781.58403  0.00041632 
  2425         1948.03208   1779.79929  0.000412371 
  2464         1978.40232   1778.01769  0.000405844 
  2538         2025.09664   1776.23924  0.000394011 
  2491         2086.04476   1774.46394  0.000401445 
  2632         2154.39714   1772.69181  0.000379939 
  2579         2217.26515   1770.92285  0.000387747 
  2675         2260.74834   1769.15706  0.000373832 
  2590         2285.21644   1767.39447  0.0003861 
  2613         2308.97647   1765.63507  0.000382702 
  2617         2349.49919   1763.87887  0.000382117 
  2560         2408.9937    1762.12588  0.000390625 
  2847         2470.70294   1760.3761   0.000351247 
  2815         2503.20411   1758.62955  0.00035524 
  2766         2482.73506   1756.88623  0.000361533 
  2599         2418.18768   1755.14616  0.000384763 
  2467         2340.36831   1753.40932  0.000405351 
  2521         2273.26309   1751.67574  0.000396668 
  2425         2223.51299   1749.94542  0.000412371 
  2313         2182.87709   1748.21836  0.000432339 
  2301         2138.76832   1746.49458  0.000434594 
  2296         2088.64916   1744.77407  0.00043554 
  2164         2040.04766   1743.05686  0.000462107 
  2195         2001.01139   1741.34293  0.000455581 
  2103         1976.07164   1739.6323   0.000475511 
  2180         1965.94254   1737.92498  0.000458716 
  2116         1968.09327   1736.22097  0.00047259 
  2159         1977.27287   1734.52028  0.000463177 
  2143         1985.87706   1732.82291  0.000466636 
  2251         1986.96996   1731.12888  0.000444247 
  2205         1979.99693   1729.43817  0.000453515 
  2139         1970.61025   1727.75081  0.000467508 
  2124         1964.27156   1726.0668   0.00047081 
  2060         1963.42271   1724.38614  0.000485437 
  2050         1967.68943   1722.70884  0.000487805 
  2044         1976.41845   1721.0349   0.000489237 
  1981         1993.79817   1719.36433  0.000504796 
  2013         2029.26642   1717.69714  0.000496771 
  2073         2096.06755   1716.03333  0.000482393 
  2101         2208.55343   1714.3729   0.000475964 
  2335         2378.36152   1712.71586  0.000428266 
  2634         2608.54686   1711.06222  0.000379651 
  3122         2885.9675    1709.41198  0.000320307 
  3472         3173.5101    1707.76515  0.000288018 
  3584         3404.83469   1706.12172  0.000279018 
  3645         3511.24115   1704.48171  0.000274348 
  3657         3491.24507   1702.84512  0.000273448 
  3443         3409.99001   1701.21196  0.000290444 
  3355         3325.99651   1699.58222  0.000298063 
  3348         3258.05053   1697.95592  0.000298686 
  3255         3198.55952   1696.33305  0.00030722 
  3297         3133.80151   1694.71363  0.000303306 
  3206         3076.11581   1693.09765  0.000311915 
  2956         3066.18872   1691.48512  0.000338295 
  3080         3136.48359   1689.87605  0.000324675 
  3368         3290.72986   1688.27043  0.000296912 
  3705         3501.88394   1686.66828  0.000269906 
  4092         3704.71571   1685.06959  0.000244379 
  4186         3804.76881   1683.47437  0.000238892 
  4206         3749.85646   1681.88262  0.000237756 
  4023         3587.66225   1680.29436  0.000248571 
  3886         3407.60143   1678.70957  0.000257334 
  3621         3265.39423   1677.12826  0.000276167 
  3587         3161.88347   1675.55044  0.000278784 
  3571         3055.04218   1673.97612  0.000280034 
  3254         2905.10956   1672.40528  0.000307314 
  2986         2714.81941   1670.83794  0.000334896 
  2747         2513.63199   1669.2741   0.000364033 
  2436         2330.07775   1667.71377  0.000410509 
  2213         2181.89863   1666.15694  0.000451875 
  2112         2074.23513   1664.60361  0.000473485 
  1953         2001.79163   1663.0538   0.000512033 
  1909         1952.9746    1661.5075   0.000523834 
  1827         1915.37466   1659.96472  0.000547345 
  1834         1881.98661   1658.42545  0.000545256 
  1818         1851.87012   1656.88971  0.000550055 
  1782         1826.2102    1655.35749  0.000561167 
  1752         1805.4933    1653.8288   0.000570776 
  1736         1789.11004   1652.30363  0.000576037 
  1697         1775.50395   1650.78199  0.000589275 
  1805         1763.36683   1649.26389  0.000554017 
  1726         1752.40293   1647.74932  0.000579374 
  1739         1742.69465   1646.23828  0.000575043 
  1736         1734.74064   1644.73079  0.000576037 
  1632         1728.49324   1643.22683  0.000612745 
  1693         1724.01449   1641.72641  0.000590667 
  1710         1721.41283   1640.22954  0.000584795 
  1655         1720.78639   1638.73621  0.00060423 
  1747         1722.44609   1637.24642  0.00057241 
  1780         1726.33622   1635.76019  0.000561798 
  1807         1732.09087   1634.2775   0.000553403 
  1783         1738.69688   1632.79836  0.000560852 
  1741         1744.29198   1631.32277  0.000574383 
  1834         1746.84574   1629.85073  0.000545256 
  1898         1746.18455   1628.38225  0.00052687 
  1920         1744.88069   1626.91732  0.000520833 
  1936         1745.95612   1625.45594  0.000516529 
  1924         1751.14306   1623.99812  0.000519751 
  2048         1760.36328   1622.54386  0.000488281 
  1922         1771.82131   1621.09315  0.000520291 
  2028         1782.7855    1619.646    0.000493097 
  1971         1789.99862   1618.20241  0.000507357 
  1948         1790.36421   1616.76238  0.000513347 
  1905         1784.02018   1615.3259   0.000524934 
  1916         1775.11004   1613.89299  0.000521921 
  1906         1767.9035    1612.46363  0.000524659 
  1915         1764.25902   1611.03783  0.000522193 
  1900         1763.64816   1609.6156   0.000526316 
  1846         1764.41156   1608.19692  0.000541712 
  1876         1766.38823   1606.7818   0.000533049 
  2011         1772.44263   1605.37024  0.000497265 
  1939         1787.11252   1603.96224  0.00051573 
  1849         1814.60541   1602.5578   0.000540833 
  1920         1857.87289   1601.15692  0.000520833 
  2117         1917.10923   1599.7596   0.000472367 
  2239         1988.37416   1598.36583  0.000446628 
  2289         2061.91385   1596.97562  0.000436872 
  2396         2123.05428   1595.58897  0.000417362 
  2469         2163.45949   1594.20587  0.000405022 
  2469         2196.5015    1592.82633  0.000405022 
  2534         2249.96505   1591.45035  0.000394633 
  2506         2345.85834   1590.07791  0.000399042 
  2698         2489.94898   1588.70903  0.000370645 
  2811         2667.47927   1587.3437   0.000355745 
  2932         2842.98078   1585.98192  0.000341064 
  2919         2966.78975   1584.6237   0.000342583 
  2970         2997.73298   1583.26901  0.0003367 
  2853         2943.5739    1581.91788  0.000350508 
  2809         2856.61966   1580.57029  0.000355999 
  2782         2782.46552   1579.22625  0.000359454 
  2745         2734.13349   1577.88575  0.000364299 
  2703         2691.85049   1576.54878  0.000369959 
  2676         2621.11992   1575.21536  0.000373692 
  2573         2510.66102   1573.88548  0.000388651 
  2549         2382.35076   1572.55913  0.000392311 
  2458         2263.11654   1571.23632  0.000406835 
  2421         2168.11059   1569.91704  0.000413052 
  2312         2100.97343   1568.60129  0.000432526 
  2326         2058.75026   1567.28907  0.000429923 
  2300         2039.04543   1565.98037  0.000434783 
  2218         2042.31367   1564.6752   0.000450857 
  2223         2069.17422   1563.37355  0.000449843 
  2301         2119.72324   1562.07542  0.000434594 
  2384         2195.53532   1560.78081  0.000419463 
  2458         2305.91124   1559.48971  0.000406835 
  2741         2476.00545   1558.20213  0.00036483 
  2912         2742.02254   1556.91805  0.000343407 
  3387         3133.11234   1555.63749  0.000295247 
  4079         3652.80349   1554.36042  0.000245158 
  4577         4261.69618   1553.08687  0.000218484 
  5488         4858.57234   1551.81681  0.000182216 
  5970         5282.8148    1550.55024  0.000167504 
  5864         5405.44977   1549.28717  0.000170532 
  5615         5268.1258    1548.0276   0.000178094 
  5178         5036.07745   1546.77151  0.000193125 
  4904         4831.29218   1545.5189   0.000203915 
  4821         4671.06164   1544.26978  0.000207426 
  4695         4498.24868   1543.02413  0.000212993 
  4313         4244.26441   1541.78196  0.000231857 
  3990         3901.92623   1540.54326  0.000250627 
  3500         3536.06709   1539.30803  0.000285714 
  3075         3213.70393   1538.07627  0.000325203 
  2744         2964.18248   1536.84797  0.000364431 
  2624         2790.70685   1535.62312  0.000381098 
  2639         2689.20145   1534.40173  0.000378931 
  2600         2647.38325   1533.1838   0.000384615 
  2623         2642.28587   1531.9693   0.000381243 
  2586         2653.10859   1530.75826  0.000386698 
  2634         2664.96189   1529.55065  0.000379651 
  2695         2656.97557   1528.34648  0.000371058 
  2577         2611.70974   1527.14574  0.000388048 
  2560         2537.18885   1525.94842  0.000390625 
  2594         2454.72159   1524.75453  0.000385505 
  2388         2378.36239   1523.56407  0.00041876 
  2411         2312.87504   1522.37701  0.000414766 
  2310         2252.3218    1521.19337  0.0004329 
  2412         2185.3572    1520.01313  0.000414594 
  2197         2111.73348   1518.8363   0.000455166 
  2201         2044.5092    1517.66287  0.000454339 
  2137         1996.77051   1516.49283  0.000467946 
  2109         1975.29775   1515.32617  0.000474158 
  2086         1981.27498   1514.16291  0.000479386 
  2039         2012.26569   1513.00302  0.000490436 
  2146         2063.88771   1511.84651  0.000465983 
  2192         2132.09871   1510.69337  0.000456204 
  2327         2220.47899   1509.5436   0.000429738 
  2446         2345.92689   1508.39719  0.000408831 
  2723         2527.73009   1507.25413  0.000367242 
  2908         2770.41868   1506.11442  0.000343879 
  3200         3052.39699   1504.97807  0.0003125 
  3311         3317.72245   1503.84505  0.000302024 
  3428         3486.17518   1502.71537  0.000291715 
  3378         3513.51297   1501.58902  0.000296033 
  3372         3443.80274   1500.46599  0.00029656 
  3327         3357.43651   1499.34629  0.000300571 
  3209         3298.75069   1498.2299   0.000311624 
  3168         3261.40815   1497.11683  0.000315657 
  3192         3207.40914   1496.00705  0.000313283 
  3135         3103.82544   1494.90058  0.000318979 
  2945         2958.57835   1493.7974   0.000339559 
  2858         2809.56973   1492.69751  0.000349895 
  2819         2684.50917   1491.6009   0.000354736 
  2737         2584.88494   1490.50757  0.000365364 
  2645         2497.62442   1489.41751  0.000378072 
  2624         2419.26849   1488.33072  0.000381098 
  2539         2364.40361   1487.24718  0.000393856 
  2598         2348.97747   1486.1669   0.000384911 
  2646         2376.42806   1485.08987  0.000377929 
  2765         2433.6371    1484.01608  0.000361664 
  2849         2490.2112    1482.94552  0.000351  
  2872         2509.12705   1481.8782   0.000348189 
  2966         2476.87727   1480.8141   0.000337154 
  2975         2419.00146   1479.75322  0.000336134 
  2775         2375.18543   1478.69555  0.00036036 
  2825         2375.5315    1477.64109  0.000353982 
  2822         2436.8933    1476.58982  0.000354359 
  2932         2565.40682   1475.54175  0.000341064 
  3076         2763.41826   1474.49686  0.000325098 
  3361         3037.9959    1473.45516  0.00029753 
  3650         3390.95207   1472.41663  0.000273973 
  3859         3793.57272   1471.38127  0.000259134 
  4119         4169.7662    1470.34906  0.000242777 
  4397         4420.14842   1469.32002  0.000227428 
  4379         4506.61077   1468.29412  0.000228363 
  4457         4490.13331   1467.27136  0.000224366 
  4496         4461.95623   1466.25173  0.00022242 
  4600         4470.00744   1465.23524  0.000217391 
  4662         4483.08395   1464.22186  0.0002145 
  4664         4409.77476   1463.2116   0.000214408 
  4351         4191.64006   1462.20445  0.000229832 
  4056         3867.30084   1461.20039  0.000246548 
  3717         3519.96261   1460.19943  0.000269034 
  3580         3212.53289   1459.20156  0.00027933 
  3311         2966.76227   1458.20676  0.000302024 
  3102         2767.14736   1457.21504  0.000322373 
  2704         2588.95734   1456.22638  0.000369822 
  2519         2429.06986   1455.24078  0.000396983 
  2391         2300.1638    1454.25824  0.000418235 
  2273         2210.19213   1453.27873  0.000439947 
  2166         2156.12312   1452.30226  0.000461681 
  2102         2125.93817   1451.32882  0.000475737 
  2010         2106.2565    1450.35841  0.000497512 
  2075         2093.70604   1449.391    0.000481928 
  2016         2093.10634   1448.42661  0.000496032 
  1971         2105.14148   1447.46521  0.000507357 
  1954         2121.47965   1446.50681  0.000511771 
  2046         2129.93213   1445.55139  0.000488759 
  2073         2121.00749   1444.59894  0.000482393 
  2056         2092.07097   1443.64947  0.000486381 
  2054         2052.94601   1442.70296  0.000486855 
  2044         2020.78826   1441.7594   0.000489237 
  2129         2008.6014    1440.81879  0.000469704 
  2132         2023.36937   1439.88112  0.000469043 
  2157         2070.10087   1438.94638  0.000463607 
  2328         2152.42987   1438.01456  0.000429553 
  2602         2270.20655   1437.08565  0.00038432 
  2768         2417.09747   1436.15966  0.000361272 
  2950         2573.20532   1435.23656  0.000338983 
  3254         2704.20786   1434.31635  0.000307314 
  3060         2786.60161   1433.39903  0.000326797 
  2965         2830.3919    1432.48458  0.000337268 
  2888         2857.13161   1431.573    0.00034626 
  2915         2878.3397    1430.66428  0.000343053 
  3000         2900.60473   1429.75841  0.000333333 
  3097         2925.15805   1428.85539  0.000322893 
  3234         2936.44569   1427.9552   0.000309215 
  3088         2907.72228   1427.05783  0.000323834 
  2946         2820.87345   1426.16329  0.000339443 
  2662         2683.76524   1425.27155  0.000375657 
  2467         2527.48595   1424.38262  0.000405351 
  2434         2385.81329   1423.49648  0.000410846 
  2310         2280.90814   1422.61312  0.0004329 
  2322         2216.97964   1421.73254  0.000430663 
  2350         2182.85009   1420.85473  0.000425532 
  2447         2166.9185    1419.97968  0.000408664 
  2496         2168.81771   1419.10738  0.000400641 
  2550         2189.79986   1418.23782  0.000392157 
  2580         2218.91974   1417.371    0.000387597 
  2692         2232.46889   1416.50691  0.000371471 
  2538         2209.94352   1415.64553  0.000394011 
  2348         2153.74907   1414.78686  0.000425894 
  2406         2086.20313   1413.93089  0.000415628 
  2467         2028.35645   1413.07761  0.000405351 
  2325         1986.96567   1412.22701  0.000430108 
  2340         1954.99695   1411.37909  0.00042735 
  2169         1918.64695   1410.53384  0.000461042 
  2067         1868.67726   1409.69124  0.000483793 
  1973         1808.0657    1408.85128  0.000506842 
  1858         1747.13445   1408.01397  0.000538213 
  1778         1694.46838   1407.17929  0.00056243 
  1697         1654.10254   1406.34722  0.000589275 
  1760         1627.17351   1405.51777  0.000568182 
  1697         1613.29163   1404.69093  0.000589275 
  1662         1610.71135   1403.86667  0.000601685 
  1671         1616.46369   1403.04501  0.000598444 
  1647         1626.44889   1402.22592  0.000607165 
  1677         1635.88158   1401.40939  0.000596303 
  1692         1642.07547   1400.59543  0.000591017 
  1670         1648.03426   1399.78401  0.000598802 
  1710         1661.33472   1398.97514  0.000584795 
  1805         1690.78041   1398.16879  0.000554017 
  1774         1745.00701   1397.36497  0.000563698 
  1766         1831.25944   1396.56366  0.000566251 
  1919         1953.26272   1395.76486  0.000521105 
  2108         2108.87933   1394.96855  0.000474383 
  2244         2286.27709   1394.17472  0.000445633 
  2343         2456.42806   1393.38338  0.000426803 
  2402         2570.92357   1392.59449  0.00041632 
  2432         2589.15954   1391.80807  0.000411184 
  2356         2523.02202   1391.02409  0.000424448 
  2233         2426.92141   1390.24256  0.000447828 
  2355         2348.96947   1389.46345  0.000424628 
  2372         2309.92456   1388.68677  0.000421585 
  2353         2304.58228   1387.91249  0.000424989 
  2388         2311.10137   1387.14062  0.00041876 
  2462         2314.65977   1386.37114  0.000406174 
  2416         2328.27507   1385.60404  0.000413907 
  2595         2378.57129   1384.83932  0.000385356 
  2767         2481.16071   1384.07696  0.000361402 
  2920         2629.62834   1383.31696  0.000342466 
  3130         2792.60301   1382.5593   0.000319489 
  3235         2925.90041   1381.80398  0.000309119 
  3181         3006.20145   1381.05098  0.000314367 
  3383         3042.44733   1380.3003   0.000295596 
  3418         3050.51692   1379.55193  0.000292569 
  3214         3032.43502   1378.80586  0.000311139 
  3303         2985.55863   1378.06207  0.000302755 
  3216         2916.7928    1377.32057  0.000310945 
  3055         2834.12924   1376.58133  0.000327332 
  2843         2743.34009   1375.84435  0.000351741 
  2658         2650.28034   1375.10963  0.000376223 
  2489         2559.09644   1374.37714  0.000401768 
  2417         2470.53612   1373.64688  0.000413736 
  2267         2386.08976   1372.91885  0.000441112 
  2255         2310.67255   1372.19303  0.000443459 
  2095         2249.35925   1371.46941  0.000477327 
  2023         2207.53456   1370.74798  0.000494315 
  2107         2187.19999   1370.02873  0.000474608 
  2118         2182.96998   1369.31166  0.000472144 
  2215         2183.03512   1368.59675  0.000451467 
  2195         2170.94211   1367.884    0.000455581 
  2093         2131.64513   1367.17338  0.000477783 
  2081         2066.00432   1366.46491  0.000480538 
  1941         1992.19817   1365.75855  0.000515198 
  1880         1927.2956    1365.05432  0.000531915 
  1918         1876.89369   1364.35218  0.000521376 
  1873         1837.64343   1363.65214  0.000533903 
  1885         1802.09236   1362.95419  0.000530504 
  1828         1764.0788    1362.25832  0.000547046 
  1831         1725.18962   1361.56451  0.00054615 
  1805         1693.4091    1360.87275  0.000554017 
  1719         1676.77564   1360.18304  0.000581734 
  1726         1681.02771   1359.49537  0.000579374 
  1727         1709.73419   1358.80973  0.000579039 
  1809         1764.55924   1358.1261   0.000552792 
  1930         1845.20778   1357.44448  0.000518135 
  2009         1947.5503    1356.76486  0.00049776 
  2059         2060.05115   1356.08723  0.000485673 
  2204         2163.51009   1355.41157  0.000453721 
  2224         2244.83614   1354.73788  0.00044964 
  2288         2312.76066   1354.06615  0.000437063 
  2423         2384.83456   1353.39637  0.000412712 
  2564         2464.76944   1352.72852  0.000390016 
  2536         2538.61781   1352.06261  0.000394322 
  2587         2588.21063   1351.39861  0.000386548 
  2455         2612.16146   1350.73653  0.000407332 
  2400         2628.71613   1350.07634  0.000416667 
  2369         2656.59023   1349.41804  0.000422119 
  2444         2693.14623   1348.76162  0.000409165 
  2420         2705.76376   1348.10707  0.000413223 
  2274         2655.22194   1347.45438  0.000439754 
  2199         2539.00853   1346.80354  0.000454752 
  2072         2395.78576   1346.15454  0.000482625 
  2047         2269.03461   1345.50738  0.00048852 
  1970         2181.99214   1344.86203  0.000507614 
  1929         2134.36446   1344.21849  0.000518403 
  1869         2107.23757   1343.57675  0.000535045 
  1874         2078.28941   1342.93681  0.000533618 
  1762         2039.00307   1342.29864  0.000567537 
  1855         1989.4983    1341.66225  0.000539084 
  1876         1927.62653   1341.02762  0.000533049 
  1767         1856.1086    1340.39474  0.000565931 
  1786         1787.68004   1339.7636   0.00055991 
  1706         1734.95551   1339.13419  0.000586166 
  1690         1702.53248   1338.50651  0.000591716 
  1715         1686.77484   1337.88053  0.00058309 
  1851         1677.15988   1337.25626  0.000540249 
  1756         1660.5837    1336.63369  0.000569476 
  1683         1630.84921   1336.01279  0.000594177 
  1663         1592.87739   1335.39357  0.000601323 
  1658         1555.33602   1334.77601  0.000603136 
  1559         1524.0308    1334.16011  0.000641437 
  1562         1501.02549   1333.54584  0.000640205 
  1590         1485.52146   1332.93322  0.000628931 
  1459         1474.9305    1332.32221  0.000685401 
  1516         1466.89791   1331.71283  0.000659631 
  1456         1460.8997    1331.10504  0.000686813 
  1492         1457.48544   1330.49885  0.000670241 
  1446         1456.90477   1329.89425  0.000691563 
  1497         1458.70583   1329.29122  0.000668003 
  1393         1462.25311   1328.68975  0.000717875 
  1406         1468.12738   1328.08984  0.000711238 
  1412         1478.68462   1327.49148  0.000708215 
  1352         1496.30704   1326.89466  0.000739645 
  1370         1521.4983    1326.29936  0.000729927 
  1413         1551.83386   1325.70558  0.000707714 
  1425         1580.89731   1325.1133   0.000701754 
  1460         1598.77403   1324.52252  0.000684932 
  1413         1598.25422   1323.93323  0.000707714 
  1398         1582.72345   1323.34542  0.000715308 
  1421         1562.7132    1322.75908  0.00070373 
  1409         1546.87816   1322.1742   0.000709723 
  1384         1538.82941   1321.59076  0.000722543 
  1428         1537.57295   1321.00877  0.00070028 
  1449         1539.01015   1320.4282   0.000690131 
  1464         1539.96336   1319.84906  0.00068306 
  1491         1543.06491   1319.27132  0.000670691 
  1556         1556.01303   1318.69499  0.000642674 
  1510         1587.3326    1318.12005  0.000662252 
  1548         1643.79084   1317.54649  0.000645995 
  1705         1728.44112   1316.97431  0.00058651 
  1653         1838.01685   1316.40349  0.000604961 
  1666         1959.42194   1315.83402  0.00060024 
  1747         2066.78543   1315.26589  0.00057241 
  1804         2127.54824   1314.6991   0.000554324 
  1722         2125.73403   1314.13364  0.00058072 
  1711         2077.81655   1313.56949  0.000584454 
  1602         2017.45434   1313.00665  0.00062422 
  1682         1971.80885   1312.4451   0.00059453 
  1606         1950.46597   1311.88484  0.000622665 
  1733         1945.31127   1311.32586  0.000577034 
  1596         1936.90925   1310.76815  0.000626566 
  1547         1908.54739   1310.2117   0.000646412 
  1592         1857.97302   1309.6565   0.000628141 
  1499         1796.20966   1309.10253  0.000667111 
  1492         1739.55216   1308.5498   0.000670241 
  1512         1701.44616   1307.99829  0.000661376 
  1558         1689.14981   1307.448    0.000641849 
  1591         1704.25808   1306.8989   0.000628536 
  1571         1743.25789   1306.35101  0.000636537 
  1697         1797.81608   1305.80429  0.000589275 
  1684         1858.39048   1305.25875  0.000593824 
  1681         1921.04258   1304.71438  0.000594884 
  1772         1986.29108   1304.17117  0.000564334 
  1799         2047.86798   1303.6291   0.000555864 
  1889         2089.00399   1303.08817  0.000529381 
  1911         2097.67941   1302.54838  0.000523286 
  1985         2081.37559   1302.0097   0.000503778 
  1932         2056.86511   1301.47214  0.000517598 
  1923         2034.61399   1300.93567  0.000520021 
  1897         2014.79188   1300.4003   0.000527148 
  1896         1990.81694   1299.86602  0.000527426 
  1950         1956.51763   1299.33281  0.000512821 
  2019         1911.57975   1298.80067  0.000495295 
  1934         1864.38716   1298.26958  0.000517063 
  2006         1827.08595   1297.73955  0.000498504 
  1984         1807.75135   1297.21055  0.000504032 
  2075         1809.20675   1296.68259  0.000481928 
  2110         1833.56444   1296.15564  0.000473934 
  2136         1887.96421   1295.62971  0.000468165 
  2313         1983.77655   1295.10479  0.000432339 
  2479         2132.43685   1294.58085  0.000403388 
  2713         2340.02263   1294.05791  0.000368596 
  3183         2599.87233   1293.53594  0.000314169 
  3454         2884.05888   1293.01495  0.000289519 
  3790         3142.80058   1292.49491  0.000263852 
  4084         3332.05979   1291.97582  0.000244858 
  4213         3440.48935   1291.45768  0.000237361 
  4159         3464.41253   1290.94047  0.000240442 
  3956         3397.90615   1290.42419  0.000252781 
  3705         3269.46119   1289.90882  0.000269906 
  3560         3131.82163   1289.39437  0.000280899 
  3408         3014.34816   1288.88081  0.000293427 
  3436         2918.63339   1288.36814  0.000291036 
  3415         2841.38105   1287.85636  0.000292826 
  3156         2773.65096   1287.34545  0.000316857 
  3064         2698.21602   1286.83541  0.000326371 
  2916         2613.7894    1286.32622  0.000342936 
  2815         2544.32694   1285.81789  0.00035524 
  2799         2516.88684   1285.31039  0.00035727 
  2845         2540.05048   1284.80373  0.000351494 
  2779         2595.32135   1284.29789  0.000359842 
  2993         2639.74509   1283.79287  0.000334113 
  2807         2631.80639   1283.28865  0.000356252 
  2768         2571.88385   1282.78523  0.000361272 
  2650         2501.43276   1282.28261  0.000377358 
  2636         2465.54022   1281.78077  0.000379363 
  2860         2489.07021   1281.2797   0.00034965 
  2971         2571.11674   1280.7794   0.000336587 
  3087         2686.88433   1280.27985  0.000323939 
  3343         2797.34105   1279.78106  0.000299133 
  3263         2866.06731   1279.28301  0.000306466 
  3209         2867.22959   1278.78569  0.000311624 
  3046         2791.91549   1278.2891   0.000328299 
  2819         2659.66445   1277.79323  0.000354736 
  2600         2509.11178   1277.29807  0.000384615 
  2595         2375.01592   1276.80361  0.000385356 
  2472         2275.68343   1276.30984  0.000404531 
  2402         2209.49833   1275.81677  0.00041632 
  2430         2157.5762    1275.32437  0.000411523 
  2344         2098.35591   1274.83264  0.000426621 
  2220         2025.65253   1274.34157  0.00045045 
  2165         1950.88101   1273.85116  0.000461894 
  2087         1891.8958    1273.3614   0.000479157 
  2084         1863.86272   1272.87228  0.000479846 
  2323         1875.26316   1272.38379  0.000430478 
  2371         1925.87854   1271.89593  0.000421763 
  2532         2004.8615    1271.40868  0.000394945 
  2565         2088.85941   1270.92205  0.000389864 
  2502         2146.26287   1270.43601  0.00039968 
  2494         2155.71301   1269.95057  0.000400962 
  2354         2124.49344   1269.46572  0.000424809 
  2193         2083.21627   1268.98145  0.000455996 
  2242         2063.16292   1268.49775  0.00044603 
  2305         2080.04762   1268.01461  0.000433839 
  2248         2129.61298   1267.53204  0.00044484 
  2197         2188.68169   1267.05001  0.000455166 
  2151         2225.03625   1266.56853  0.0004649 
  2008         2218.4266    1266.08758  0.000498008 
  1884         2171.44384   1265.60717  0.000530786 
  1784         2096.2103    1265.12727  0.000560538 
  1712         2005.59677   1264.64789  0.000584112 
  1560         1916.82611   1264.16902  0.000641026 
  1542         1844.13089   1263.69065  0.000648508 
  1584         1789.83677   1263.21277  0.000631313 
  1584         1747.49683   1262.73538  0.000631313 
  1459         1710.48645   1262.25846  0.000685401 
  1480         1674.00445   1261.78202  0.000675676 
  1516         1634.7156    1261.30605  0.000659631 
  1502         1594.90926   1260.83053  0.000665779 
  1462         1560.79902   1260.35547  0.000683995 
  1404         1536.41037   1259.88085  0.000712251 
  1439         1521.26695   1259.40668  0.000694927 
  1458         1511.45173   1258.93293  0.000685871 
  1455         1503.26998   1258.45961  0.000687285 
  1533         1497.40758   1257.9867   0.000652316 
  1386         1497.6643    1257.51421  0.000721501 
  1457         1506.67258   1257.04213  0.000686342 
  1460         1523.84177   1256.57044  0.000684932 
  1532         1544.87273   1256.09915  0.000652742 
  1504         1563.07284   1255.62824  0.000664894 
  1503         1574.07584   1255.15771  0.000665336 
  1603         1579.82086   1254.68755  0.00062383 
  1638         1585.00623   1254.21777  0.000610501 
  1571         1591.26436   1253.74834  0.000636537 
  1550         1595.25031   1253.27926  0.000645161 
  1539         1591.66835   1252.81054  0.000649773 
  1504         1579.55733   1252.34215  0.000664894 
  1566         1564.11576   1251.87411  0.00063857 
  1525         1553.1182    1251.40639  0.000655738 
  1621         1553.41978   1250.93899  0.000616903 
  1633         1569.08621   1250.47191  0.00061237 
  1682         1600.87998   1250.00515  0.00059453 
  1671         1647.01707   1249.53869  0.000598444 
  1782         1704.85223   1249.07252  0.000561167 
  1860         1770.61961   1248.60666  0.000537634 
  1945         1837.14083   1248.14108  0.000514139 
  2037         1897.90296   1247.67578  0.000490918 
  2086         1950.92485   1247.21076  0.000479386 
  2135         1992.12057   1246.74601  0.000468384 
  2155         2011.91051   1246.28152  0.000464037 
  2144         2006.5228    1245.81729  0.000466418 
  2058         1988.8958    1245.35332  0.000485909 
  2059         1978.14633   1244.88959  0.000485673 
  2070         1986.31034   1244.4261   0.000483092 
  2068         2017.96128   1243.96286  0.000483559 
  2103         2070.49354   1243.49984  0.000475511 
  2240         2134.64209   1243.03705  0.000446429 
  2246         2203.6127    1242.57448  0.000445236 
  2294         2277.73777   1242.11213  0.00043592 
  2381         2353.03834   1241.64998  0.000419992 
  2385         2405.87944   1241.18804  0.000419287 
  2224         2401.89961   1240.7263   0.00044964 
  2211         2333.00479   1240.26475  0.000452284 
  2093         2230.0771    1239.8034   0.000477783 
  2069         2132.36418   1239.34222  0.000483325 
  1959         2064.71167   1238.88123  0.000510465 
  1937         2032.48954   1238.42041  0.000516262 
  1959         2020.81557   1237.95975  0.000510465 
  1906         2001.17896   1237.49926  0.000524659 
  1931         1952.58854   1237.03893  0.000517866 
  1760         1879.48198   1236.57876  0.000568182 
  1669         1799.20964   1236.11873  0.000599161 
  1647         1723.21353   1235.65885  0.000607165 
  1583         1655.84694   1235.19911  0.000631712 
  1585         1599.76469   1234.7395   0.000630915 
  1569         1556.09388   1234.28003  0.000637349 
  1476         1523.58098   1233.82067  0.000677507 
  1451         1500.5043    1233.36144  0.00068918 
  1385         1485.22117   1232.90233  0.000722022 
  1480         1475.72808   1232.44333  0.000675676 
  1396         1470.6087    1231.98444  0.000716332 
  1478         1471.47267   1231.52565  0.00067659 
  1467         1483.66096   1231.06696  0.000681663 
  1430         1514.44954   1230.60836  0.000699301 
  1566         1571.22323   1230.14985  0.00063857 
  1612         1659.99486   1229.69143  0.000620347 
  1764         1782.97621   1229.2331   0.000566893 
  1852         1935.04726   1228.77483  0.000539957 
  2017         2098.46317   1228.31665  0.000495786 
  2159         2238.8933    1227.85853  0.000463177 
  2101         2315.95443   1227.40048  0.000475964 
  2108         2312.98014   1226.94249  0.000474383 
  2028         2250.23047   1226.48455  0.000493097 
  1990         2165.36979   1226.02668  0.000502513 
  1950         2090.22914   1225.56885  0.000512821 
  1928         2040.90527   1225.11106  0.000518672 
  1991         2015.9723    1224.65332  0.00050226 
  1861         1998.70766   1224.19562  0.000537346 
  1797         1970.83388   1223.73795  0.000556483 
  1748         1929.47751   1223.28031  0.000572082 
  1724         1886.41887   1222.8227   0.000580046 
  1606         1856.00991   1222.36511  0.000622665 
  1572         1845.96501   1221.90755  0.000636132 
  1499         1854.0555    1221.45     0.000667111 
  1459         1867.21751   1220.99246  0.000685401 
  1501         1866.21128   1220.53494  0.000666223 
  1488         1841.5633    1220.07742  0.000672043 
  1552         1804.14776   1219.61991  0.00064433 
  1467         1772.7564    1219.16239  0.000681663 
  1649         1758.78327   1218.70487  0.000606428 
  1670         1761.79083   1218.24735  0.000598802 
  1647         1770.92663   1217.78981  0.000607165 
  1657         1770.90151   1217.33227  0.0006035 
  1667         1750.74937   1216.8747   0.00059988 
  1619         1711.04821   1216.41712  0.000617665 
  1642         1662.30984   1215.95952  0.000609013 
  1598         1615.66646   1215.50189  0.000625782 
  1620         1578.24374   1215.04424  0.000617284 
  1650         1552.85312   1214.58656  0.000606061 
  1604         1538.63366   1214.12884  0.000623441 
  1585         1533.33767   1213.67109  0.000630915 
  1565         1534.10618   1213.21329  0.000638978 
  1587         1537.07945   1212.75546  0.00063012 
  1580         1538.65743   1212.29759  0.000632911 
  1561         1537.72279   1211.83966  0.000640615 
  1543         1536.29907   1211.38169  0.000648088 
  1519         1537.97988   1210.92367  0.000658328 
  1532         1545.1413    1210.46559  0.000652742 
  1551         1558.97569   1210.00746  0.000644745 
  1570         1581.67734   1209.54927  0.000636943 
  1528         1614.44575   1209.09102  0.00065445 
  1585         1653.9771    1208.6327   0.000630915 
  1511         1691.23175   1208.17432  0.000661813 
  1674         1714.04313   1207.71587  0.000597372 
  1629         1714.7936    1207.25736  0.000613874 
  1565         1694.80186   1206.79877  0.000638978 
  1453         1660.41479   1206.34011  0.000688231 
  1469         1619.90222   1205.88137  0.000680735 
  1504         1582.34342   1205.42255  0.000664894 
  1414         1553.19414   1204.96365  0.000707214 
  1327         1531.08159   1204.50468  0.00075358 
  1397         1510.61802   1204.04561  0.00071582 
  1395         1488.39964   1203.58647  0.000716846 
  1331         1464.80318   1203.12723  0.000751315 
  1328         1441.72512   1202.66791  0.000753012 
  1328         1422.23911   1202.2085   0.000753012 
  1340         1410.57759   1201.749    0.000746269 
  1332         1409.85364   1201.2894   0.000750751 
  1317         1420.36594   1200.8297   0.000759301 
  1253         1439.00631   1200.36991  0.000798085 
  1343         1459.10451   1199.91003  0.000744602 
  1320         1472.20647   1199.45004  0.000757576 
  1281         1473.25867   1198.98995  0.00078064 
  1306         1463.94793   1198.52976  0.000765697 
  1325         1451.23077   1198.06947  0.000754717 
  1243         1443.9411    1197.60907  0.000804505 
  1322         1449.18782   1197.14857  0.00075643 
  1304         1470.5193    1196.68796  0.000766871 
  1331         1507.56557   1196.22724  0.000751315 
  1391         1556.97074   1195.76641  0.000718907 
  1417         1613.89813   1195.30547  0.000705716 
  1482         1671.05669   1194.84442  0.000674764 
  1494         1715.475     1194.38326  0.000669344 
  1513         1729.57188   1193.92199  0.000660939 
  1552         1704.84009   1193.4606   0.00064433 
  1520         1653.68168   1192.9991   0.000657895 
  1566         1598.27038   1192.53748  0.00063857 
  1561         1554.82802   1192.07574  0.000640615 
  1475         1529.45843   1191.61389  0.000677966 
  1557         1519.29202   1191.15193  0.000642261 
  1518         1513.94944   1190.68984  0.000658762 
  1502         1500.31398   1190.22764  0.000665779 
  1524         1472.44748   1189.76531  0.000656168 
  1411         1435.56005   1189.30287  0.000708717 
  1532         1398.72483   1188.84031  0.000652742 
  1464         1368.75932   1188.37762  0.00068306 
  1379         1349.67777   1187.91482  0.000725163 
  1367         1343.72787   1187.4519   0.000731529 
  1380         1352.09529   1186.98885  0.000724638 
  1423         1375.0275    1186.52568  0.000702741 
  1386         1411.6455    1186.06239  0.000721501 
  1390         1458.87248   1185.59898  0.000719424 
  1454         1509.82583   1185.13545  0.000687758 
  1482         1551.9864    1184.6718   0.000674764 
  1482         1569.98527   1184.20802  0.000674764 
  1448         1557.67657   1183.74412  0.000690608 
  1417         1525.59423   1183.2801   0.000705716 
  1401         1490.443     1182.81596  0.000713776 
  1433         1463.78914   1182.3517   0.000697837 
  1370         1449.88982   1181.88732  0.000729927 
  1385         1446.56701   1181.42281  0.000722022 
  1320         1446.21898   1180.95819  0.000757576 
  1415         1439.6453    1180.49344  0.000706714 
  1403         1423.6883    1180.02858  0.000712758 
  1388         1403.84506   1179.56359  0.000720461 
  1446         1388.23718   1179.09849  0.000691563 
  1406         1383.21603   1178.63327  0.000711238 
  1400         1392.78628   1178.16793  0.000714286 
  1396         1418.81111   1177.70247  0.000716332 
  1435         1460.63905   1177.23689  0.000696864 
  1483         1514.08814   1176.7712   0.000674309 
  1517         1570.57529   1176.3054   0.000659196 
  1476         1619.69664   1175.83948  0.000677507 
  1494         1654.94882   1175.37344  0.000669344 
  1560         1673.20162   1174.90729  0.000641026 
  1532         1671.52182   1174.44103  0.000652742 
  1514         1652.67488   1173.97466  0.000660502 
  1457         1627.3388    1173.50817  0.000686342 
  1515         1605.28836   1173.04158  0.000660066 
  1448         1588.6969    1172.57488  0.000690608 
  1437         1574.80351   1172.10807  0.000695894 
  1492         1561.7083    1171.64116  0.000670241 
  1431         1548.45872   1171.17414  0.000698812 
  1353         1533.88247   1170.70701  0.000739098 
  1423         1520.54234   1170.23978  0.000702741 
  1434         1515.42521   1169.77245  0.00069735 
  1417         1525.49616   1169.30503  0.000705716 
  1430         1554.67553   1168.8375   0.000699301 
  1342         1603.69447   1168.36987  0.000745156 
  1408         1669.87993   1167.90215  0.000710227 
  1520         1746.5272    1167.43433  0.000657895 
  1585         1826.6579    1166.96642  0.000630915 
  1694         1908.89175   1166.49842  0.000590319 
  1830         1994.36873   1166.03033  0.000546448 
  1930         2079.02876   1165.56214  0.000518135 
  1938         2148.72243   1165.09388  0.000515996 
  1996         2184.60296   1164.62552  0.000501002 
  2084         2184.2583    1164.15708  0.000479846 
  2093         2167.09333   1163.68857  0.000477783 
  2092         2154.84447   1163.21997  0.000478011 
  2154         2159.15736   1162.75129  0.000464253 
  2210         2180.45858   1162.28253  0.000452489 
  2153         2215.14563   1161.8137   0.000464468 
  2360         2264.60208   1161.3448   0.000423729 
  2434         2335.05785   1160.87583  0.000410846 
  2479         2436.24396   1160.40679  0.000403388 
  2542         2574.32859   1159.93768  0.000393391 
  2765         2735.00311   1159.46851  0.000361664 
  2818         2872.72229   1158.99928  0.000354862 
  2876         2928.19729   1158.52998  0.000347705 
  2761         2881.09456   1158.06063  0.000362188 
  2685         2771.56274   1157.59122  0.000372439 
  2603         2655.09599   1157.12176  0.000384172 
  2656         2568.72743   1156.65224  0.000376506 
  2764         2532.05405   1156.18268  0.000361795 
  2890         2544.81466   1155.71307  0.000346021 
  2871         2579.53186   1155.24342  0.000348311 
  2858         2591.49441   1154.77372  0.000349895 
  2481         2550.7293    1154.30398  0.000403063 
  2456         2459.87413   1153.83421  0.000407166 
  2416         2338.50071   1153.36441  0.000413907 
  2084         2206.18884   1152.89457  0.000479846 
  2039         2077.57182   1152.4247   0.000490436 
  1999         1962.20547   1151.95481  0.00050025 
  1986         1866.05194   1151.48489  0.000503525 
  1915         1789.78686   1151.01495  0.000522193 
  1885         1727.92933   1150.54499  0.000530504 
  1768         1674.07349   1150.07502  0.000565611 
  1792         1625.45763   1149.60503  0.000558036 
  1634         1581.71447   1149.13504  0.000611995 
  1651         1541.77228   1148.66503  0.000605694 
  1585         1504.2604    1148.19503  0.000630915 
  1494         1469.49346   1147.72502  0.000669344 
  1485         1438.41716   1147.25501  0.000673401 
  1419         1411.00085   1146.78501  0.000704722 
  1540         1386.94192   1146.31501  0.000649351 
  1507         1367.04021   1145.84503  0.00066357 
  1472         1352.68293   1145.37506  0.000679348 
  1495         1344.14218   1144.9051   0.000668896 
  1529         1339.74853   1144.43517  0.000654022 
  1577         1336.76103   1143.96526  0.000634115 
  1559         1333.25356   1143.49538  0.000641437 
  1530         1328.87316   1143.02552  0.000653595 
  1542         1324.2073    1142.5557   0.000648508 
  1599         1320.75614   1142.08592  0.000625391 
  1608         1321.28137   1141.61617  0.000621891 
  1519         1329.07287   1141.14647  0.000658328 
  1592         1347.09601   1140.67682  0.000628141 
  1628         1377.98374   1140.20721  0.000614251 
  1622         1424.26022   1139.73766  0.000616523 
  1712         1487.26508   1139.26816  0.000584112 
  1864         1564.7631    1138.79873  0.000536481 
  1770         1649.59548   1138.32936  0.000564972 
  1849         1730.31889   1137.86006  0.000540833 
  1800         1792.00361   1137.39082  0.000555556 
  1790         1821.19513   1136.92167  0.000558659 
  1734         1814.31017   1136.45259  0.000576701 
  1766         1778.4283    1135.98359  0.000566251 
  1732         1728.88975   1135.51468  0.000577367 
  1752         1683.66653   1135.04586  0.000570776 
  1677         1653.81759   1134.57713  0.000596303 
  1550         1640.27592   1134.1085   0.000645161 
  1613         1636.00936   1133.63997  0.000619963 
  1601         1630.7558    1133.17154  0.00062461 
  1603         1617.83395   1132.70323  0.00062383 
  1511         1596.29048   1132.23503  0.000661813 
  1441         1569.80244   1131.76694  0.000693963 
  1427         1543.15823   1131.29897  0.000700771 
  1389         1518.92743   1130.83113  0.000719942 
  1340         1498.95815   1130.36342  0.000746269 
  1360         1484.44954   1129.89584  0.000735294 
  1341         1473.22622   1129.42839  0.000745712 
  1384         1460.64378   1128.96109  0.000722543 
  1321         1443.86504   1128.49393  0.000757002 
  1313         1424.64472   1128.02692  0.000761615 
  1350         1406.73198   1127.56006  0.000740741 
  1338         1392.34724   1127.09336  0.000747384 
  1348         1382.79458   1126.62683  0.00074184 
  1392         1379.41648   1126.16046  0.000718391 
  1400         1382.50233   1125.69425  0.000714286 
  1329         1390.7222    1125.22823  0.000752445 
  1372         1401.94667   1124.76238  0.000728863 
  1271         1414.27366   1124.29671  0.000786782 
  1258         1425.31397   1123.83124  0.000794913 
  1278         1430.82519   1123.36595  0.000782473 
  1247         1426.79002   1122.90086  0.000801925 
  1273         1413.07637   1122.43597  0.000785546 
  1315         1393.2006    1121.97129  0.000760456 
  1232         1372.71191   1121.50681  0.000811688 
  1215         1357.59911   1121.04255  0.000823045 
  1242         1351.75528   1120.57851  0.000805153 
  1254         1356.07516   1120.11469  0.000797448 
  1281         1369.23355   1119.6511   0.00078064 
  1320         1389.23522   1119.18774  0.000757576 
  1346         1414.93304   1118.72461  0.000742942 
  1450         1445.1858    1118.26173  0.000689655 
  1471         1476.67343   1117.79909  0.00067981 
  1514         1502.02115   1117.33671  0.000660502 
  1483         1510.94256   1116.87458  0.000674309 
  1448         1498.38065   1116.41271  0.000690608 
  1443         1470.01724   1115.9511   0.000693001 
  1377         1437.34173   1115.48977  0.000726216 
  1414         1411.11229   1115.02871  0.000707214 
  1487         1397.74686   1114.56793  0.000672495 
  1485         1397.90666   1114.10743  0.000673401 
  1537         1406.45754   1113.64722  0.000650618 
  1564         1413.81827   1113.1873   0.000639386 
  1509         1410.90715   1112.72768  0.000662691 
  1567         1394.5139    1112.26837  0.000638162 
  1496         1367.77058   1111.80936  0.000668449 
  1425         1336.59207   1111.35066  0.000701754 
  1449         1306.77107   1110.89229  0.000690131 
  1398         1282.58917   1110.43423  0.000715308 
  1373         1266.11581   1109.97651  0.000728332 
  1402         1257.13099   1109.51911  0.000713267 
  1384         1253.91411   1109.06206  0.000722543 
  1345         1254.60075   1108.60534  0.000743494 
  1359         1258.76514   1108.14898  0.000735835 
  1391         1267.8398    1107.69296  0.000718907 
  1380         1284.45235   1107.23731  0.000724638 
  1334         1311.43742   1106.78201  0.000749625 
  1302         1350.43576   1106.32709  0.000768049 
  1390         1400.28446   1105.87254  0.000719424 
  1354         1455.48006   1105.41836  0.000738552 
  1354         1504.64304   1104.96457  0.000738552 
  1377         1532.84129   1104.51117  0.000726216 
  1415         1533.19548   1104.05816  0.000706714 
  1288         1516.43213   1103.60554  0.000776398 
  1383         1502.35663   1103.15334  0.000723066 
  1432         1507.33755   1102.70154  0.000698324 
  1442         1540.41465   1102.25015  0.000693481 
  1534         1602.85503   1101.79918  0.00065189 
  1582         1687.30254   1101.34864  0.000632111 
  1646         1776.7131    1100.89853  0.000607533 
  1711         1847.06723   1100.44885  0.000584454 
  1695         1876.12993   1099.99961  0.000589971 
  1642         1857.64163   1099.55082  0.000609013 
  1661         1810.47551   1099.10248  0.000602047 
  1670         1764.6723    1098.65459  0.000598802 
  1611         1741.35842   1098.20717  0.000620732 
  1586         1747.08521   1097.76021  0.000630517 
  1590         1775.93509   1097.31372  0.000628931 
  1577         1811.69375   1096.86771  0.000634115 
  1573         1831.62844   1096.42218  0.000635728 
  1667         1820.48062   1095.97714  0.00059988 
  1660         1783.00009   1095.5326   0.00060241 
  1588         1735.38443   1095.08855  0.000629723 
  1584         1689.93323   1094.645    0.000631313 
  1505         1653.98626   1094.20197  0.000664452 
  1585         1633.02327   1093.75944  0.000630915 
  1567         1629.8957    1093.31744  0.000638162 
  1518         1642.95597   1092.87596  0.000658762 
  1567         1667.47724   1092.43502  0.000638162 
  1548         1697.735     1091.99461  0.000645995 
  1622         1726.33506   1091.55474  0.000616523 
  1883         1746.90641   1091.11542  0.000531067 
  1908         1756.58716   1090.67665  0.000524109 
  1944         1752.71081   1090.23843  0.000514403 
  2074         1733.54095   1089.80078  0.00048216 
  1986         1702.56794   1089.3637   0.000503525 
  1980         1666.88348   1088.92719  0.000505051 
  1779         1632.64347   1088.49127  0.000562114 
  1865         1601.66629   1088.05592  0.000536193 
  1785         1573.73959   1087.62117  0.000560224 
  1822         1550.3747    1087.18701  0.000548847 
  1837         1531.95933   1086.75345  0.000544366 
  1871         1515.5465    1086.3205   0.000534474 
  1862         1497.80535   1085.88817  0.000537057 
  1712         1476.26178   1085.45645  0.000584112 
  1662         1448.45311   1085.02535  0.000601685 
  1570         1413.35734   1084.59488  0.000636943 
  1507         1374.37128   1084.16504  0.00066357 
  1483         1338.45674   1083.73585  0.000674309 
  1482         1312.17575   1083.30729  0.000674764 
  1433         1299.55746   1082.87939  0.000697837 
  1457         1302.09312   1082.45215  0.000686342 
  1453         1318.85196   1082.02556  0.000688231 
  1474         1346.3041    1081.59965  0.000678426 
  1501         1378.7149    1081.1744   0.000666223 
  1459         1409.31022   1080.74983  0.000685401 
  1501         1429.63823   1080.32595  0.000666223 
  1510         1430.42841   1079.90275  0.000662252 
  1503         1409.16174   1079.48025  0.000665336 
  1501         1374.69457   1079.05845  0.000666223 
  1478         1339.8063    1078.63735  0.00067659 
  1426         1313.4893    1078.21696  0.000701262 
  1383         1299.46352   1077.79729  0.000723066 
  1363         1297.06676   1077.37834  0.000733676 
  1471         1301.87307   1076.96011  0.00067981 
  1441         1306.77566   1076.54262  0.000693963 
  1453         1305.88523   1076.12587  0.000688231 
  1388         1298.80127   1075.70986  0.000720461 
  1361         1288.90209   1075.2946   0.000734754 
  1267         1278.57591   1074.88009  0.000789266 
  1209         1267.99974   1074.46634  0.00082713 
  1265         1256.37334   1074.05335  0.000790514 
  1287         1243.45719   1073.64114  0.000777001 
  1262         1230.74566   1073.2297   0.000792393 
  1214         1221.07969   1072.81905  0.000823723 
  1247         1217.07801   1072.40918  0.000801925 
  1266         1220.25766   1072.0001   0.000789889 
  1321         1230.97436   1071.59182  0.000757002 
  1247         1248.56196   1071.18434  0.000801925 
  1309         1271.63315   1070.77767  0.000763942 
  1322         1297.95487   1070.37181  0.00075643 
  1362         1324.05322   1069.96677  0.000734214 
  1297         1344.5429    1069.56256  0.00077101 
  1388         1353.18772   1069.15918  0.000720461 
  1366         1348.20674   1068.75663  0.000732064 
  1370         1335.14099   1068.35492  0.000729927 
  1369         1322.43015   1067.95406  0.00073046 
  1408         1316.81666   1067.55404  0.000710227 
  1383         1321.52319   1067.15489  0.000723066 
  1435         1335.57764   1066.75659  0.000696864 
  1381         1353.65983   1066.35917  0.000724113 
  1351         1367.62317   1065.96261  0.000740192 
  1323         1372.41475   1065.56693  0.000755858 
  1373         1371.82303   1065.17214  0.000728332 
  1341         1375.34646   1064.77823  0.000745712 
  1412         1391.63267   1064.38521  0.000708215 
  1347         1425.29542   1063.9931   0.00074239 
  1370         1475.44557   1063.60188  0.000729927 
  1359         1534.10668   1063.21158  0.000735835 
  1328         1585.73539   1062.82219  0.000753012 
  1387         1613.8489    1062.43372  0.000720981 
  1418         1613.32526   1062.04617  0.000705219 
  1425         1591.30791   1061.65956  0.000701754 
  1469         1558.0172    1061.27387  0.000680735 
  1432         1522.80976   1060.88913  0.000698324 
  1418         1493.70394   1060.50533  0.000705219 
  1410         1476.00854   1060.12249  0.00070922 
  1354         1469.63072   1059.74059  0.000738552 
  1418         1469.34428   1059.35966  0.000705219 
  1401         1470.43768   1058.97969  0.000713776 
  1430         1473.82488   1058.6007   0.000699301 
  1455         1484.28312   1058.22267  0.000687285 
  1526         1507.37877   1057.84563  0.000655308 
  1511         1547.94316   1057.46958  0.000661813 
  1598         1608.80374   1057.09451  0.000625782 
  1619         1689.05921   1056.72044  0.000617665 
  1599         1780.84504   1056.34737  0.000625391 
  1609         1865.05673   1055.9753   0.000621504 
  1606         1913.75066   1055.60425  0.000622665 
  1563         1908.2818    1055.23421  0.000639795 
  1650         1857.22023   1054.86519  0.000606061 
  1626         1788.09565   1054.49719  0.000615006 
  1557         1726.53279   1054.13022  0.000642261 
  1545         1687.8029    1053.76429  0.000647249 
  1512         1677.65846   1053.3994   0.000661376 
  1648         1692.95089   1053.03555  0.000606796 
  1571         1721.84705   1052.67275  0.000636537 
  1627         1748.76759   1052.311    0.000614628 
  1684         1765.54145   1051.95031  0.000593824 
  1586         1775.47734   1051.59069  0.000630517 
  1625         1784.13804   1051.23213  0.000615385 
  1691         1791.66667   1050.87464  0.000591366 
  1691         1797.67545   1050.51823  0.000591366 
  1789         1810.59538   1050.1629   0.000558971 
  1813         1846.89891   1049.80866  0.000551572 
  1960         1921.41663   1049.45551  0.000510204 
  2133         2039.73983   1049.10346  0.000468823 
  2237         2192.36612   1048.7525   0.000447027 
  2501         2349.56081   1048.40265  0.00039984 
  2449         2465.99161   1048.05391  0.00040833 
  2518         2508.63046   1047.70628  0.000397141 
  2298         2482.70188   1047.35977  0.000435161 
  2217         2417.19668   1047.01438  0.00045106 
  2249         2342.88668   1046.67012  0.000444642 
  2192         2289.33628   1046.32698  0.000456204 
  2176         2278.43474   1045.98499  0.000459559 
  2253         2311.89734   1045.64413  0.000443853 
  2233         2365.89846   1045.30442  0.000447828 
  2277         2399.38495   1044.96586  0.000439174 
  2182         2380.46521   1044.62845  0.000458295 
  2012         2308.90596   1044.29219  0.000497018 
  1922         2208.15934   1043.9571   0.000520291 
  1867         2106.67129   1043.62317  0.000535619 
  1851         2030.74256   1043.29041  0.000540249 
  1853         1999.31423   1042.95883  0.000539665 
  1852         2017.21147   1042.62842  0.000539957 
  1938         2072.1102    1042.29919  0.000515996 
  1931         2135.95992   1041.97115  0.000517866 
  2015         2175.99563   1041.6443   0.000496278 
  2014         2176.06981   1041.31865  0.000496524 
  2027         2143.78407   1040.99419  0.00049334 
  1951         2092.69688   1040.67093  0.000512558 
  1909         2031.17517   1040.34888  0.000523834 
  1915         1968.54689   1040.02804  0.000522193 
  1956         1917.93666   1039.70841  0.000511247 
  1951         1887.0834    1039.39     0.000512558 
  1879         1870.11457   1039.07281  0.000532198 
  1885         1851.42988   1038.75684  0.000530504 
  1779         1820.50867   1038.44211  0.000562114 
  1829         1780.486     1038.1286   0.000546747 
  1821         1739.61403   1037.81633  0.000549149 
  1832         1704.41893   1037.5053   0.000545852 
  1878         1682.5047    1037.19552  0.000532481 
  1796         1683.329     1036.88698  0.000556793 
  1783         1714.20434   1036.57969  0.000560852 
  1870         1776.56531   1036.27365  0.000534759 
  1931         1864.28246   1035.96888  0.000517866 
  2028         1963.19137   1035.66536  0.000493097 
  1982         2049.03139   1035.36311  0.000504541 
  2046         2089.97912   1035.06212  0.000488759 
  2106         2069.0976    1034.76241  0.000474834 
  2080         2004.3719    1034.46397  0.000480769 
  1982         1930.91616   1034.16681  0.000504541 
  1858         1876.20138   1033.87093  0.000538213 
  1889         1854.42467   1033.57633  0.000529381 
  1907         1868.23795   1033.28303  0.000524384 
  1968         1907.94316   1032.99101  0.00050813 
  1827         1952.65792   1032.70028  0.000547345 
  1910         1980.40063   1032.41086  0.00052356 
  1920         1982.56562   1032.12273  0.000520833 
  1823         1965.07365   1031.8359   0.000548546 
  1800         1935.78434   1031.55039  0.000555556 
  1648         1896.4557    1031.26618  0.000606796 
  1576         1843.8938    1030.98328  0.000634518 
  1504         1779.36949   1030.7017   0.000664894 
  1570         1714.44597   1030.42143  0.000636943 
  1547         1663.20878   1030.14249  0.000646412 
  1547         1635.50782   1029.86487  0.000646412 
  1599         1635.04253   1029.58857  0.000625391 
  1578         1658.10787   1029.31361  0.000633714 
  1670         1694.23506   1029.03997  0.000598802 
  1672         1727.08213   1028.76767  0.000598086 
  1639         1738.89738   1028.49671  0.000610128 
  1665         1721.93676   1028.22708  0.000600601 
  1521         1682.83143   1027.9588   0.000657462 
  1607         1633.76395   1027.69186  0.000622278 
  1525         1584.95394   1027.42627  0.000655738 
  1516         1541.72931   1027.16203  0.000659631 
  1563         1505.37078   1026.89913  0.000639795 
  1486         1476.57457   1026.6376   0.000672948 
  1464         1455.14796   1026.37742  0.00068306 
  1467         1438.72106   1026.11859  0.000681663 
  1511         1425.33361   1025.86113  0.000661813 
  1515         1415.0604    1025.60503  0.000660066 
  1453         1408.60278   1025.3503   0.000688231 
  1407         1405.55101   1025.09693  0.000710732 
  1496         1402.64976   1024.84494  0.000668449 
  1493         1394.38727   1024.59431  0.000669792 
  1452         1377.56198   1024.34506  0.000688705 
  1371         1355.72921   1024.09718  0.000729395 
  1451         1337.23325   1023.85068  0.00068918 
  1426         1329.63216   1023.60556  0.000701262 
  1495         1337.3879    1023.36182  0.000668896 
  1511         1362.22091   1023.11947  0.000661813 
  1597         1402.76297   1022.87849  0.000626174 
  1577         1453.07534   1022.63891  0.000634115 
  1611         1502.09956   1022.40071  0.000620732 
  1586         1538.82374   1022.1639   0.000630517 
  1620         1562.21474   1021.92848  0.000617284 
  1603         1580.7228    1021.69446  0.00062383 
  1554         1600.01899   1021.46182  0.000643501 
  1450         1616.06252   1021.23059  0.000689655 
  1469         1620.20017   1021.00075  0.000680735 
  1491         1608.29165   1020.77231  0.000670691 
  1513         1581.87152   1020.54527  0.000660939 
  1442         1545.29259   1020.31963  0.000693481 
  1511         1504.95778   1020.09539  0.000661813 
  1457         1468.63218   1019.87256  0.000686342 
  1488         1443.00997   1019.65113  0.000672043 
  1457         1429.7604    1019.4311   0.000686342 
  1409         1424.69497   1019.21248  0.000709723 
  1471         1421.91375   1018.99527  0.00067981 
  1457         1418.90143   1018.77947  0.000686342 
  1461         1416.91608   1018.56508  0.000684463 
  1462         1419.23665   1018.3521   0.000683995 
  1411         1429.95326   1018.14053  0.000708717 
  1481         1451.74227   1017.93038  0.000675219 
  1494         1482.93045   1017.72163  0.000669344 
  1595         1516.79297   1017.5143   0.000626959 
  1569         1546.84255   1017.30839  0.000637349 
  1632         1573.1507    1017.10389  0.000612745 
  1809         1598.09877   1016.9008   0.000552792 
  1682         1616.70922   1016.69913  0.00059453 
  1811         1616.90474   1016.49888  0.000552181 
  1720         1592.72527   1016.30005  0.000581395 
  1664         1553.03451   1016.10263  0.000600962 
  1560         1511.77634   1015.90663  0.000641026 
  1584         1476.92899   1015.71205  0.000631313 
  1551         1451.1655    1015.51888  0.000644745 
  1577         1436.62196   1015.32714  0.000634115 
  1650         1434.0567    1015.13681  0.000606061 
  1686         1439.07648   1014.94791  0.00059312 
  1642         1443.09809   1014.76042  0.000609013 
  1615         1440.09705   1014.57435  0.000619195 
  1673         1431.49983   1014.3897   0.000597729 
  1679         1423.34096   1014.20647  0.000595593 
  1630         1422.20765   1014.02466  0.000613497 
  1563         1433.22614   1013.84426  0.000639795 
  1632         1457.89539   1013.66529  0.000612745 
  1660         1491.16375   1013.48773  0.00060241 
  1722         1520.17854   1013.31159  0.00058072 
  1708         1529.86404   1013.13687  0.00058548 
  1674         1515.63878   1012.96357  0.000597372 
  1615         1487.41996   1012.79168  0.000619195 
  1612         1459.38986   1012.62121  0.000620347 
  1608         1441.6284    1012.45215  0.000621891 
  1588         1438.22764   1012.28451  0.000629723 
  1576         1446.84091   1012.11829  0.000634518 
  1547         1458.8201    1011.95348  0.000646412 
  1564         1463.22578   1011.79008  0.000639386 
  1562         1453.43797   1011.62809  0.000640205 
  1626         1431.19397   1011.46751  0.000615006 
  1559         1404.13211   1011.30835  0.000641437 
  1530         1379.30319   1011.15059  0.000653595 
  1506         1360.39252   1010.99425  0.000664011 
  1503         1349.79412   1010.83931  0.000665336 
  1496         1349.55618   1010.68578  0.000668449 
  1449         1359.50033   1010.53365  0.000690131 
  1484         1377.34388   1010.38292  0.000673854 
  1539         1399.73603   1010.2336   0.000649773 
  1524         1420.71328   1010.08569  0.000656168 
  1549         1431.83535   1009.93917  0.000645578 
  1649         1429.09674   1009.79405  0.000606428 
  1581         1417.6696    1009.65033  0.000632511 
  1491         1406.87604   1009.508    0.000670691 
  1549         1404.03024   1009.36707  0.000645578 
  1447         1413.51653   1009.22753  0.000691085 
  1531         1438.09117   1009.08938  0.000653168 
  1541         1477.49892   1008.95263  0.000648929 
  1618         1524.90705   1008.81726  0.000618047 
  1625         1566.31981   1008.68328  0.000615385 
  1421         1585.59458   1008.55068  0.00070373 
  1523         1572.376     1008.41946  0.000656599 
  1463         1528.93228   1008.28963  0.000683527 
  1455         1469.54214   1008.16117  0.000687285 
  1399         1410.38592   1008.03409  0.000714796 
  1345         1362.55997   1007.90838  0.000743494 
  1309         1331.29253   1007.78405  0.000763942 
  1375         1316.27482   1007.66109  0.000727273 
  1242         1312.30653   1007.53949  0.000805153 
  1292         1310.90251   1007.41926  0.000773994 
  1344         1303.39929   1007.30039  0.000744048 
  1379         1286.0684    1007.18289  0.000725163 
  1300         1262.43169   1007.06674  0.000769231 
  1241         1238.73301   1006.95195  0.000805802 
  1273         1219.50109   1006.83851  0.000785546 
  1378         1206.91226   1006.72643  0.000725689 
  1367         1201.24799   1006.61569  0.000731529 
  1349         1201.77667   1006.50629  0.00074129 
  1364         1207.64981   1006.39824  0.000733138 
  1344         1217.18552   1006.29153  0.000744048 
  1338         1226.74552   1006.18616  0.000747384 
  1303         1232.21406   1006.08212  0.00076746 
  1264         1232.74309   1005.97942  0.000791139 
  1277         1231.36204   1005.87804  0.000783085 
  1307         1231.03427   1005.77799  0.000765111 
  1280         1231.81067   1005.67925  0.00078125 
  1340         1231.4773    1005.58184  0.000746269 
  1215         1228.95502   1005.48575  0.000823045 
  1193         1226.22722   1005.39096  0.000838223 
  1235         1225.97201   1005.29749  0.000809717 
  1311         1229.41631   1005.20532  0.000762777 
  1221         1237.40914   1005.11446  0.000819001 
  1264         1251.10649   1005.02489  0.000791139 
  1254         1269.81368   1004.93662  0.000797448 
  1316         1289.14884   1004.84964  0.000759878 
  1289         1302.0024    1004.76395  0.000775795 
  1209         1303.15754   1004.67955  0.00082713 
  1239         1293.45039   1004.59643  0.000807103 
  1259         1277.92439   1004.51458  0.000794281 
  1265         1262.04817   1004.43401  0.000790514 
  1314         1249.58587   1004.35471  0.000761035 
  1292         1241.26368   1004.27667  0.000773994 
  1297         1235.51204   1004.1999   0.00077101 
  1402         1230.73089   1004.12438  0.000713267 
  1318         1225.9158    1004.05012  0.000758725 
  1346         1220.47018   1003.9771   0.000742942 
  1300         1215.1846    1003.90533  0.000769231 
  1299         1212.1794    1003.83481  0.000769823 
  1442         1213.77221   1003.76552  0.000693481 
  1397         1221.58052   1003.69746  0.00071582 
  1410         1235.37797   1003.63063  0.00070922 
  1412         1252.83996   1003.56503  0.000708215 
  1341         1270.92694   1003.50065  0.000745712 
  1397         1286.69032   1003.43748  0.00071582 
  1523         1296.3328    1003.37552  0.000656599 
  1430         1296.14116   1003.31476  0.000699301 
  1344         1286.7713    1003.25521  0.000744048 
  1360         1274.82419   1003.19686  0.000735294 
  1450         1268.79811   1003.13969  0.000689655 
  1465         1275.5004    1003.08372  0.000682594 
  1549         1299.6778    1003.02892  0.000645578 
  1552         1344.70399   1002.9753   0.00064433 
  1668         1412.68598   1002.92286  0.00059952 
  1872         1503.57668   1002.87158  0.000534188 
  1838         1614.02421   1002.82146  0.00054407 
  2112         1736.61397   1002.77251  0.000473485 
  2208         1856.79534   1002.7247   0.000452899 
  2185         1947.94668   1002.67804  0.000457666 
  2203         1978.71721   1002.63252  0.000453926 
  2178         1939.67554   1002.58813  0.000459137 
  1950         1855.18305   1002.54488  0.000512821 
  1880         1760.78126   1002.50275  0.000531915 
  1783         1681.71853   1002.46175  0.000560852 
  1809         1629.83356   1002.42185  0.000552792 
  1888         1607.99629   1002.38307  0.000529661 
  1844         1610.77387   1002.34539  0.000542299 
  1900         1622.92289   1002.3088   0.000526316 
  1817         1622.86309   1002.27331  0.000550358 
  1810         1596.18803   1002.2389   0.000552486 
  1797         1547.17995   1002.20558  0.000556483 
  1604         1491.74995   1002.17333  0.000623441 
  1552         1444.43788   1002.14214  0.00064433 
  1514         1414.27353   1002.11202  0.000660502 
  1534         1406.83179   1002.08296  0.00065189 
  1491         1425.48369   1002.05495  0.000670691 
  1489         1470.78099   1002.02798  0.000671592 
  1545         1540.12776   1002.00205  0.000647249 
  1448         1629.26028   1001.97715  0.000690608 
  1517         1732.70618   1001.95328  0.000659196 
  1641         1839.6067    1001.93043  0.000609385 
  1651         1931.57887   1001.90859  0.000605694 
  1825         1992.42867   1001.88776  0.000547945 
  1867         2020.31681   1001.86793  0.000535619 
  1889         2024.43538   1001.84909  0.000529381 
  1975         2010.37792   1001.83124  0.000506329 
  1957         1976.41576   1001.81437  0.000510986 
  1935         1925.46618   1001.79848  0.000516796 
  1925         1871.24798   1001.78355  0.000519481 
  1921         1825.68621   1001.76959  0.000520562 
  1883         1787.86429   1001.75658  0.000531067 
  1862         1748.36472   1001.74452  0.000537057 
  1816         1701.72929   1001.7334   0.000550661 
  1699         1650.52024   1001.72321  0.000588582 
  1732         1597.87737   1001.71395  0.000577367 
  1701         1542.40721   1001.70561  0.000587889 
  1653         1482.40466   1001.69818  0.000604961 
  1648         1421.92516   1001.69166  0.000606796 
  1535         1367.96471   1001.68604  0.000651466 
  1480         1324.10715   1001.68131  0.000675676 
  1479         1289.18423   1001.67747  0.000676133 
  1438         1259.75352   1001.6745   0.00069541 
  1363         1233.21313   1001.67241  0.000733676 
  1339         1209.60292   1001.67117  0.000746826 
  1302         1190.98402   1001.6708   0.000768049 
  1391         1179.30398   1001.67127  0.000718907 
  1276         1175.25451   1001.67258  0.000783699 
  1348         1178.11719   1001.67472  0.00074184 
  1233         1185.64308   1001.67769  0.00081103 
  1358         1194.11588   1001.68148  0.000736377 
  1272         1199.68907   1001.68608  0.000786164 
  1316         1200.53917   1001.69149  0.000759878 
  1301         1197.59559   1001.69768  0.00076864 
  1224         1193.44523   1001.70467  0.000816993 
  1254         1190.77565   1001.71244  0.000797448 
  1240         1191.8955    1001.72098  0.000806452 
  1244         1198.53836   1001.73028  0.000803859 
  1190         1210.98562   1001.74034  0.000840336 
  1262         1227.17663   1001.75115  0.000792393 
  1311         1242.84525   1001.76269  0.000762777 
  1307         1253.90651   1001.77497  0.000765111 
  1244         1260.47253   1001.78798  0.000803859 
  1382         1267.82831   1001.8017   0.000723589 
  1415         1282.44274   1001.81613  0.000706714 
  1466         1308.33572   1001.83126  0.000682128 
  1499         1345.87112   1001.84708  0.000667111 
  1564         1390.65138   1001.86359  0.000639386 
  1628         1432.37885   1001.88077  0.000614251 
  1576         1456.21433   1001.89862  0.000634518 
  1510         1450.9823    1001.91713  0.000662252 
  1485         1419.11654   1001.93629  0.000673401 
  1558         1374.52469   1001.95609  0.000641849 
  1468         1331.92345   1001.97652  0.000681199 
  1430         1301.13507   1001.99758  0.000699301 
  1444         1286.79748   1002.01925  0.000692521 
  1518         1289.2509    1002.04154  0.000658762 
  1516         1305.12646   1002.06442  0.000659631 
  1531         1328.02887   1002.0879   0.000653168 
  1464         1350.94912   1002.11195  0.00068306 
  1566         1370.98822   1002.13658  0.00063857 
  1495         1390.33132   1002.16178  0.000668896 
  1458         1410.43418   1002.18753  0.000685871 
  1481         1427.18726   1002.21382  0.000675219 
  1357         1433.28608   1002.24066  0.00073692 
  1416         1425.32192   1002.26802  0.000706215 
  1412         1406.19058   1002.29591  0.000708215 
  1343         1380.33145   1002.32431  0.000744602 
  1383         1351.23244   1002.35321  0.000723066 
  1337         1323.48057   1002.3826   0.000747943 
  1339         1302.691     1002.41248  0.000746826 
  1274         1292.24342   1002.44284  0.000784929 
  1432         1291.30345   1002.47366  0.000698324 
  1385         1295.59002   1002.50493  0.000722022 
  1412         1300.57575   1002.53666  0.000708215 
  1349         1304.62721   1002.56883  0.00074129 
  1249         1308.04501   1002.60142  0.000800641 
  1333         1310.10198   1002.63444  0.000750188 
  1309         1308.4136    1002.66787  0.000763942 
  1346         1300.34586   1002.7017   0.000742942 
  1331         1285.35574   1002.73592  0.000751315 
  1285         1267.13417   1002.77052  0.00077821 
  1243         1251.48366   1002.8055   0.000804505 
  1144         1242.2411    1002.84085  0.000874126 
  1225         1239.88047   1002.87655  0.000816327 
  1253         1242.79784   1002.91259  0.000798085 
  1272         1250.14056   1002.94898  0.000786164 
  1206         1263.07667   1002.98569  0.000829187 
  1223         1282.66214   1003.02271  0.000817661 
  1288         1308.19751   1003.06005  0.000776398 
  1254         1338.21621   1003.09768  0.000797448 
  1294         1370.71436   1003.1356   0.000772798 
  1321         1401.16297   1003.1738   0.000757002 
  1283         1422.9354    1003.21226  0.000779423 
  1343         1432.26538   1003.25099  0.000744602 
  1367         1431.86662   1003.28997  0.000731529 
  1351         1426.95874   1003.32919  0.000740192 
  1351         1419.17115   1003.36864  0.000740192 
  1362         1406.6033    1003.4083   0.000734214 
  1311         1389.92399   1003.44818  0.000762777 
  1356         1374.3144    1003.48826  0.000737463 
  1285         1364.11279   1003.52854  0.00077821 
  1283         1359.21274   1003.56899  0.000779423 
  1281         1357.00887   1003.60961  0.00078064 
  1275         1356.97921   1003.6504   0.000784314 
  1354         1362.03033   1003.69134  0.000738552 
  1336         1374.27521   1003.73241  0.000748503 
  1277         1391.27116   1003.77362  0.000783085 
  1278         1406.77632   1003.81496  0.000782473 
  1267         1413.87876   1003.8564   0.000789266 
  1265         1407.81458   1003.89795  0.000790514 
  1306         1388.36962   1003.93958  0.000765697 
  1252         1359.61748   1003.9813   0.000798722 
  1213         1327.12232   1004.02309  0.000824402 
  1222         1295.97253   1004.06495  0.000818331 
  1182         1270.34622   1004.10685  0.000846024 
  1127         1252.9391    1004.1488   0.000887311 
  1202         1244.05663   1004.19077  0.000831947 
  1155         1241.12157   1004.23277  0.000865801 
  1185         1239.2302    1004.27478  0.000843882 
  1158         1233.94966   1004.31679  0.000863558 
  1090         1224.34387   1004.35879  0.000917431 
  1211         1212.57135   1004.40077  0.000825764 
  1128         1201.59779   1004.44272  0.000886525 
  1158         1193.71215   1004.48463  0.000863558 
  1111         1190.11097   1004.5265   0.00090009 
  1125         1190.73054   1004.5683   0.000888889 
  1177         1194.41765   1004.61003  0.000849618 
  1088         1199.68801   1004.65168  0.000919118 
  1152         1205.25558   1004.69324  0.000868056 
  1154         1210.69446   1004.73469  0.000866551 
  1160         1217.02473   1004.77604  0.000862069 
  1181         1225.30287   1004.81726  0.00084674 
  1175         1234.45142   1004.85836  0.000851064 
  1241         1241.16733   1004.8993   0.000805802 
  1179         1242.87631   1004.9401   0.000848176 
  1212         1240.17536   1004.98074  0.000825083 
  1249         1234.87511   1005.0212   0.000800641 
  1221         1228.02686   1005.06147  0.000819001 
  1167         1220.78734   1005.10156  0.000856898 
  1141         1215.35136   1005.14143  0.000876424 
  1190         1213.96808   1005.1811   0.000840336 
  1164         1217.29165   1005.22054  0.000859107 
  1145         1223.63314   1005.25974  0.000873362 
  1153         1230.04885   1005.2987   0.000867303 
  1210         1235.66709   1005.3374   0.000826446 
  1228         1243.79951   1005.37584  0.000814332 
  1250         1259.59708   1005.414    0.0008    
  1310         1287.15351   1005.45187  0.000763359 
  1290         1328.67821   1005.48945  0.000775194 
  1308         1383.59003   1005.52671  0.000764526 
  1357         1446.18423   1005.56366  0.00073692 
  1437         1503.58213   1005.60029  0.000695894 
  1390         1538.07806   1005.63657  0.000719424 
  1399         1539.20627   1005.6725   0.000714796 
  1419         1513.68683   1005.70808  0.000704722 
  1357         1477.2362    1005.74328  0.00073692 
  1300         1441.5374    1005.77811  0.000769231 
  1401         1411.95233   1005.81254  0.000713776 
  1293         1390.75422   1005.84658  0.000773395 
  1398         1378.24818   1005.8802   0.000715308 
  1370         1372.22745   1005.9134   0.000729927 
  1380         1367.09086   1005.94617  0.000724638 
  1327         1355.00525   1005.9785   0.00075358 
  1320         1331.93967   1006.01038  0.000757576 
  1354         1301.42763   1006.0418   0.000738552 
  1309         1269.52985   1006.07274  0.000763942 
  1404         1239.51935   1006.1032   0.000712251 
  1312         1212.01631   1006.13316  0.000762195 
  1288         1186.88375   1006.16263  0.000776398 
  1349         1164.0597    1006.19158  0.00074129 
  1274         1143.9967    1006.22     0.000784929 
  1261         1127.65927   1006.2479   0.000793021 
  1255         1115.77936   1006.27524  0.000796813 
  1239         1108.51621   1006.30204  0.000807103 
  1304         1105.60264   1006.32827  0.000766871 
  1289         1106.48528   1006.35392  0.000775795 
  1306         1110.30906   1006.37899  0.000765697 
  1287         1115.81      1006.40347  0.000777001 
  1263         1121.55889   1006.42734  0.000791766 
  1310         1127.06774   1006.45059  0.000763359 
  1225         1133.41895   1006.47322  0.000816327 
  1263         1142.39818   1006.49522  0.000791766 
  1232         1155.11894   1006.51657  0.000811688 
  1312         1171.28509   1006.53726  0.000762195 
  1229         1189.18626   1006.55729  0.00081367 
  1298         1206.88022   1006.57665  0.000770416 
  1255         1223.9008    1006.59532  0.000796813 
  1264         1240.67684   1006.61329  0.000791139 
  1244         1256.75934   1006.63056  0.000803859 
  1273         1271.26221   1006.64712  0.000785546 
  1261         1283.45106   1006.66295  0.000793021 
  1336         1292.34537   1006.67804  0.000748503 
  1248         1298.33355   1006.6924   0.000801282 
  1327         1304.66642   1006.70599  0.00075358 
  1297         1315.14074   1006.71883  0.00077101 
  1358         1332.24027   1006.73089  0.000736377 
  1284         1358.35723   1006.74216  0.000778816 
  1302         1396.27306   1006.75265  0.000768049 
  1297         1447.25108   1006.76233  0.00077101 
  1431         1508.89256   1006.77119  0.000698812 
  1388         1573.80919   1006.77924  0.000720461 
  1387         1629.3529    1006.78645  0.000720981 
  1436         1660.18823   1006.79282  0.000696379 
  1398         1656.97288   1006.79835  0.000715308 
  1365         1625.92592   1006.80301  0.000732601 
  1405         1584.79605   1006.8068   0.000711744 
  1366         1550.85739   1006.80971  0.000732064 
  1410         1534.91654   1006.81174  0.00070922 
  1414         1540.43447   1006.81286  0.000707214 
  1401         1563.14932   1006.81308  0.000713776 
  1330         1592.6839    1006.81238  0.00075188 
  1425         1617.58434   1006.81076  0.000701754 
  1403         1629.17468   1006.8082   0.000712758 
  1313         1621.96207   1006.8047   0.000761615 
  1363         1595.76163   1006.80024  0.000733676 
  1395         1556.90663   1006.79482  0.000716846 
  1362         1515.52552   1006.78843  0.000734214 
  1369         1480.3853    1006.78106  0.00073046 
  1350         1454.54922   1006.7727   0.000740741 
  1348         1435.12755   1006.76334  0.00074184 
  1381         1417.67626   1006.75297  0.000724113 
  1302         1401.25866   1006.74158  0.000768049 
  1353         1388.37646   1006.72917  0.000739098 
  1326         1380.8805    1006.71573  0.000754148 
  1242         1377.78866   1006.70124  0.000805153 
  1341         1377.28163   1006.6857   0.000745712 
  1297         1379.5341    1006.6691   0.00077101 
  1291         1385.64034   1006.65143  0.000774593 
  1392         1394.56158   1006.63268  0.000718391 
  1387         1402.40916   1006.61285  0.000720981 
  1442         1404.55199   1006.59192  0.000693481 
  1362         1399.14597   1006.56989  0.000734214 
  1497         1387.6181    1006.54674  0.000668003 
  1470         1371.87764   1006.52248  0.000680272 
  1409         1353.95139   1006.49708  0.000709723 
  1387         1336.74208   1006.47055  0.000720981 
  1387         1322.88997   1006.44288  0.000720981 
  1343         1313.01631   1006.41405  0.000744602 
  1367         1305.1345    1006.38406  0.000731529 
  1344         1296.45475   1006.3529   0.000744048 
  1362         1285.33015   1006.32057  0.000734214 
  1325         1271.32267   1006.28705  0.000754717 
  1357         1254.70677   1006.25233  0.00073692 
  1390         1236.15985   1006.21641  0.000719424 
  1347         1217.16774   1006.17929  0.00074239 
  1256         1199.95385   1006.14095  0.000796178 
  1160         1186.19599   1006.10138  0.000862069 
  1245         1176.19135   1006.06058  0.000803213 
  1211         1168.99257   1006.01854  0.000825764 
  1196         1163.26788   1005.97526  0.00083612 
  1193         1157.96609   1005.93072  0.000838223 
  1204         1152.092     1005.88491  0.000830565 
  1155         1144.95896   1005.83784  0.000865801 
  1177         1136.93649   1005.78949  0.000849618 
  1210         1129.12868   1005.73986  0.000826446 
  1164         1122.73509   1005.68893  0.000859107 
  1157         1118.94543   1005.63671  0.000864304 
  1148         1118.79805   1005.58318  0.00087108 
  1180         1122.95253   1005.52834  0.000847458 
  1162         1131.57877   1005.47217  0.000860585 
  1207         1144.31203   1005.41469  0.0008285 
  1151         1160.43228   1005.35587  0.00086881 
  1203         1179.34101   1005.29571  0.000831255 
  1206         1200.6183    1005.2342   0.000829187 
  1144         1223.68449   1005.17134  0.000874126 
  1258         1247.84756   1005.10712  0.000794913 
  1202         1272.29046   1005.04153  0.000831947 
  1228         1295.40322   1004.97457  0.000814332 
  1214         1313.59076   1004.90623  0.000823723 
  1211         1322.26087   1004.83651  0.000825764 
  1225         1320.5315    1004.76539  0.000816327 
  1204         1313.09232   1004.69288  0.000830565 
  1230         1305.46938   1004.61896  0.000813008 
  1241         1300.11141   1004.54364  0.000805802 
  1189         1297.29104   1004.46689  0.000841043 
  1181         1297.57876   1004.38873  0.00084674 
  1203         1301.9121    1004.30914  0.000831255 
  1222         1309.68289   1004.22811  0.000818331 
  1210         1317.20438   1004.14565  0.000826446 
  1206         1318.62763   1004.06175  0.000829187 
  1132         1310.25704   1003.97639  0.000883392 
  1185         1293.91181   1003.88958  0.000843882 
  1242         1275.08391   1003.80131  0.000805153 
  1169         1258.87233   1003.71157  0.000855432 
  1143         1248.1484    1003.62036  0.000874891 
  1142         1244.05007   1003.52767  0.000875657 
  1274         1246.26659   1003.43351  0.000784929 
  1141         1252.38604   1003.33786  0.000876424 
  1180         1257.94734   1003.24072  0.000847458 
  1168         1258.42321   1003.14208  0.000856164 
  1167         1252.02974   1003.04194  0.000856898 
  1208         1241.03842   1002.9403   0.000827815 
  1196         1230.63302   1002.83715  0.00083612 
  1214         1226.37353   1002.73248  0.000823723 
  1189         1232.54212   1002.6263   0.000841043 
  1242         1251.68351   1002.51859  0.000805153 
  1220         1284.27257   1002.40936  0.000819672 
  1220         1328.01637   1002.29859  0.000819672 
  1247         1377.03201   1002.18629  0.000801925 
  1235         1421.66545   1002.07246  0.000809717 
  1294         1450.76051   1001.95708  0.000772798 
  1305         1457.45987   1001.84015  0.000766284 
  1292         1443.42557   1001.72168  0.000773994 
  1325         1417.31313   1001.60165  0.000754717 
  1324         1390.70639   1001.48006  0.000755287 
  1291         1373.35549   1001.35691  0.000774593 
  1384         1370.17674   1001.2322   0.000722543 
  1318         1380.8465    1001.10592  0.000758725 
  1424         1400.99073   1000.97808  0.000702247 
  1380         1424.79394   1000.84866  0.000724638 
  1400         1448.23887   1000.71766  0.000714286 
  1357         1471.0546    1000.58508  0.00073692 
  1403         1497.11163   1000.45092  0.000712758 
  1447         1533.02223   1000.31518  0.000691085 
  1456         1585.05762   1000.17785  0.000686813 
  1446         1655.15215   1000.03894  0.000691563 
  1549         1737.02373   999.89843   0.000645578 
  1629         1814.17382   999.75632   0.000613874 
  1652         1863.96085   999.61262   0.000605327 
  1623         1872.86431   999.46732   0.000616143 
  1631         1846.56217   999.32042   0.000613121 
  1669         1799.21919   999.17192   0.000599161 
  1581         1742.17703   999.02182   0.000632511 
  1535         1686.70096   998.87011   0.000651466 
  1459         1646.20512   998.71679   0.000685401 
  1530         1630.59491   998.56186   0.000653595 
  1505         1641.58802   998.40533   0.000664452 
  1446         1672.04695   998.24718   0.000691563 
  1525         1708.15053   998.08742   0.000655738 
  1562         1736.75425   997.92604   0.000640205 
  1585         1753.34144   997.76305   0.000630915 
  1598         1759.82592   997.59845   0.000625782 
  1619         1758.15155   997.43223   0.000617665 
  1564         1749.15988   997.26439   0.000639386 
  1611         1735.55402   997.09494   0.000620732 
  1547         1724.90772   996.92387   0.000646412 
  1690         1727.5073    996.75118   0.000591716 
  1691         1749.67595   996.57687   0.000591366 
  1778         1788.20804   996.40094   0.00056243 
  1798         1827.88998   996.22339   0.000556174 
  1791         1845.52468   996.04423   0.000558347 
  1755         1825.02287   995.86344   0.000569801 
  1667         1771.4594    995.68104   0.00059988 
  1728         1703.45733   995.49703   0.000578704 
  1617         1636.49941   995.31139   0.000618429 
  1609         1578.72139   995.12414   0.000621504 
  1610         1534.49584   994.93527   0.000621118 
  1580         1505.37881   994.74479   0.000632911 
  1533         1489.18589   994.55269   0.000652316 
  1634         1479.40678   994.35899   0.000611995 
  1613         1465.79669   994.16367   0.000619963 
  1527         1438.69536   993.96674   0.000654879 
  1536         1396.94811   993.7682    0.000651042 
  1399         1348.66185   993.56805   0.000714796 
  1290         1303.35803   993.3663    0.000775194 
  1289         1266.58217   993.16295   0.000775795 
  1279         1239.93506   992.95799   0.000781861 
  1276         1222.89865   992.75143   0.000783699 
  1242         1214.35264   992.54328   0.000805153 
  1213         1213.03076   992.33353   0.000824402 
  1263         1217.33765   992.12219   0.000791766 
  1184         1224.73782   991.90926   0.000844595 
  1238         1231.7728    991.69474   0.000807754 
  1237         1235.72625   991.47863   0.000808407 
  1159         1236.35322   991.26094   0.000862813 
  1143         1235.23992   991.04168   0.000874891 
  1106         1233.4615    990.82083   0.000904159 
  1177         1230.54056   990.59841   0.000849618 
  1155         1226.14547   990.37443   0.000865801 
  1241         1221.43911   990.14888   0.000805802 
  1100         1217.83981   989.92176   0.000909091 
  1215         1215.82257   989.69309   0.000823045 
  1125         1215.04159   989.46286   0.000888889 
  1153         1214.61084   989.23107   0.000867303 
  1202         1213.70064   988.99775   0.000831947 
  1208         1212.07313   988.76287   0.000827815 
  1188         1209.46067   988.52646   0.000841751 
  1213         1205.23729   988.28852   0.000824402 
  1228         1199.6576    988.04904   0.000814332 
  1158         1194.43213   987.80804   0.000863558 
  1168         1191.40546   987.56552   0.000856164 
  1184         1191.15438   987.32149   0.000844595 
  1177         1192.58605   987.07594   0.000849618 
  1172         1193.09546   986.82889   0.000853242 
  1209         1189.97935   986.58034   0.00082713 
  1205         1182.65818   986.3303    0.000829876 
  1199         1172.51136   986.07876   0.000834028 
  1222         1161.03881   985.82575   0.000818331 
  1180         1149.46854   985.57125   0.000847458 
  1234         1139.20771   985.31529   0.000810373 
  1201         1131.58129   985.05785   0.000832639 
  1216         1127.37707   984.79896   0.000822368 
  1166         1126.69731   984.53862   0.000857633 
  1142         1128.78663   984.27683   0.000875657 
  1120         1132.42369   984.0136    0.000892857 
  1161         1137.32719   983.74894   0.000861326 
  1164         1145.00877   983.48285   0.000859107 
  1222         1157.83685   983.21534   0.000818331 
  1138         1177.70865   982.94642   0.000878735 
  1223         1205.30321   982.6761    0.000817661 
  1224         1239.54619   982.40438   0.000816993 
  1180         1277.19797   982.13126   0.000847458 
  1201         1313.10336   981.85677   0.000832639 
  1223         1340.75499   981.5809    0.000817661 
  1305         1354.04823   981.30366   0.000766284 
  1287         1351.68642   981.02507   0.000777001 
  1224         1337.80296   980.74512   0.000816993 
  1239         1317.22265   980.46384   0.000807103 
  1237         1293.87506   980.18121   0.000808407 
  1222         1272.23752   979.89727   0.000818331 
  1147         1256.22866   979.612     0.00087184 
  1137         1247.36399   979.32543   0.000879507 
  1192         1244.53059   979.03756   0.000838926 
  1207         1244.75611   978.7484    0.0008285 
  1238         1243.89493   978.45796   0.000807754 
  1162         1238.4911    978.16625   0.000860585 
  1169         1228.23065   977.87328   0.000855432 
  1142         1214.92659   977.57905   0.000875657 
  1155         1200.14464   977.28358   0.000865801 
  1235         1185.49979   976.98688   0.000809717 
  1279         1173.10562   976.68896   0.000781861 
  1206         1164.51868   976.38982   0.000829187 
  1228         1159.91707   976.08949   0.000814332 
  1256         1158.42725   975.78796   0.000796178 
  1296         1159.09377   975.48525   0.000771605 
  1206         1161.52947   975.18136   0.000829187 
  1193         1165.56755   974.87632   0.000838223 
  1227         1170.70523   974.57013   0.000814996 
  1204         1176.4124    974.26281   0.000830565 
  1164         1183.58121   973.95435   0.000859107 
  1308         1194.9201    973.64478   0.000764526 
  1340         1213.03309   973.33411   0.000746269 
  1311         1238.48594   973.02235   0.000762777 
  1417         1269.5622    972.7095    0.000705716 
  1389         1303.27998   972.39559   0.000719942 
  1449         1336.25504   972.08062   0.000690131 
  1492         1364.12488   971.76461   0.000670241 
  1480         1381.19822   971.44756   0.000675676 
  1435         1383.19686   971.12949   0.000696864 
  1376         1370.80449   970.81042   0.000726744 
  1231         1350.13238   970.49036   0.000812348 
  1368         1329.95011   970.16931   0.000730994 
  1280         1317.54856   969.84729   0.00078125 
  1272         1315.89193   969.52432   0.000786164 
  1322         1323.18854   969.2004    0.00075643 
  1349         1334.01146   968.87556   0.00074129 
  1274         1341.51537   968.5498    0.000784929 
  1314         1340.37283   968.22314   0.000761035 
  1384         1329.07759   967.89559   0.000722543 
  1325         1309.81061   967.56717   0.000754717 
  1260         1286.4329    967.23788   0.000793651 
  1287         1262.92088   966.90776   0.000777001 
  1251         1242.96404   966.57679   0.000799361 
  1105         1229.45355   966.24501   0.000904977 
  1128         1223.65763   965.91243   0.000886525 
  1237         1224.72789   965.57906   0.000808407 
  1155         1229.74311   965.24492   0.000865801 
  1226         1234.49202   964.91001   0.000815661 
  1207         1234.98997   964.57437   0.0008285 
  1221         1229.60557   964.23799   0.000819001 
  1155         1220.60098   963.90091   0.000865801 
  1206         1213.14894   963.56312   0.000829187 
  1203         1212.48953   963.22465   0.000831255 
  1246         1222.25738   962.88552   0.000802568 
  1227         1244.16589   962.54573   0.000814996 
  1234         1277.58024   962.20531   0.000810373 
  1249         1318.75867   961.86428   0.000800641 
  1329         1360.27294   961.52264   0.000752445 
  1310         1391.23491   961.18041   0.000763359 
  1214         1400.22791   960.83761   0.000823723 
  1347         1383.22626   960.49426   0.00074239 
  1291         1348.26605   960.15038   0.000774593 
  1181         1308.88999   959.80597   0.00084674 
  1249         1276.02069   959.46106   0.000800641 
  1255         1255.87137   959.11567   0.000796813 
  1351         1250.61999   958.76981   0.000740192 
  1352         1259.18937   958.4235    0.000739645 
  1339         1278.02728   958.07675   0.000746826 
  1320         1302.58346   957.72959   0.000757576 
  1327         1328.56818   957.38203   0.00075358 
  1333         1352.84058   957.03408   0.000750188 
  1383         1375.32916   956.68578   0.000723066 
  1376         1398.42583   956.33713   0.000726744 
  1381         1421.94143   955.98816   0.000724113 
  1380         1439.41685   955.63887   0.000724638 
  1419         1441.11927   955.2893    0.000704722 
  1400         1422.62708   954.93945   0.000714286 
  1388         1389.51076   954.58936   0.000720461 
  1396         1352.45089   954.23902   0.000716332 
  1435         1320.59144   953.88848   0.000696864 
  1295         1299.20811   953.53774   0.000772201 
  1345         1290.12923   953.18682   0.000743494 
  1377         1292.2079    952.83574   0.000726216 
  1286         1301.36625   952.48452   0.000777605 
  1289         1311.82927   952.13319   0.000775795 
  1256         1318.2806    951.78175   0.000796178 
  1218         1317.51137   951.43024   0.000821018 
  1209         1310.20763   951.07867   0.00082713 
  1239         1300.98295   950.72705   0.000807103 
  1211         1294.78367   950.37542   0.000825764 
  1194         1293.11187   950.02378   0.000837521 
  1111         1292.87073   949.67217   0.00090009 
  1153         1288.89624   949.32059   0.000867303 
  1191         1279.03997   948.96908   0.000839631 
  1134         1266.37883   948.61765   0.000881834 
  1152         1256.4792    948.26632   0.000868056 
  1162         1254.56343   947.91511   0.000860585 
  1142         1264.15479   947.56404   0.000875657 
  1132         1286.21443   947.21314   0.000883392 
  1209         1318.82726   946.86243   0.00082713 
  1209         1356.94443   946.51192   0.00082713 
  1222         1392.95238   946.16164   0.000818331 
  1190         1420.35496   945.81161   0.000840336 
  1203         1438.28202   945.46184   0.000831255 
  1219         1450.3688    945.11237   0.000820345 
  1333         1458.81344   944.76322   0.000750188 
  1288         1460.14954   944.4144    0.000776398 
  1245         1448.44027   944.06593   0.000803213 
  1320         1423.73489   943.71785   0.000757576 
  1341         1393.70675   943.37016   0.000745712 
  1303         1366.63415   943.0229    0.00076746 
  1301         1346.0485    942.67608   0.00076864 
  1321         1330.73532   942.32973   0.000757002 
  1282         1318.17129   941.98387   0.000780031 
  1298         1308.09883   941.63852   0.000770416 
  1353         1302.13116   941.2937    0.000739098 
  1314         1300.33552   940.94945   0.000761035 
  1321         1299.43693   940.60577   0.000757002 
  1248         1295.13422   940.26269   0.000801282 
  1278         1286.1892    939.92024   0.000782473 
  1277         1274.53663   939.57844   0.000783085 
  1229         1262.08269   939.2373    0.00081367 
  1222         1250.1767    938.89686   0.000818331 
  1215         1240.76972   938.55714   0.000823045 
  1335         1235.27392   938.21816   0.000749064 
  1210         1232.95934   937.87994   0.000826446 
  1168         1231.3239    937.54251   0.000856164 
  1207         1228.04529   937.20588   0.0008285 
  1274         1222.88598   936.87009   0.000784929 
  1283         1217.65695   936.53516   0.000779423 
  1240         1214.69102   936.20111   0.000806452 
  1257         1215.93149   935.86796   0.000795545 
  1282         1223.07993   935.53574   0.000780031 
  1277         1237.85868   935.20447   0.000783085 
  1270         1262.05746   934.87418   0.000787402 
  1329         1296.64276   934.54488   0.000752445 
  1398         1340.13562   934.21661   0.000715308 
  1457         1386.90954   933.88938   0.000686342 
  1496         1426.2491    933.56323   0.000668449 
  1473         1444.86356   933.23817   0.000678887 
  1437         1435.28735   932.91423   0.000695894 
  1455         1403.18627   932.59143   0.000687285 
  1379         1362.50624   932.2698    0.000725163 
  1425         1325.48101   931.94936   0.000701754 
  1388         1298.36357   931.63014   0.000720461 
  1347         1282.54615   931.31216   0.00074239 
  1436         1277.12093   930.99544   0.000696379 
  1458         1280.15832   930.68002   0.000685871 
  1456         1288.03779   930.3659    0.000686813 
  1501         1294.78392   930.05312   0.000666223 
  1521         1292.96455   929.74171   0.000657462 
  1499         1277.83147   929.43168   0.000667111 
  1462         1251.50663   929.12307   0.000683995 
  1422         1221.18781   928.81589   0.000703235 
  1408         1193.76328   928.51017   0.000710227 
  1406         1172.97593   928.20593   0.000711238 
  1366         1159.67133   927.90321   0.000732064 
  1259         1153.21565   927.60202   0.000794281 
  1349         1152.78186   927.30239   0.00074129 
  1280         1158.11337   927.00434   0.00078125 
  1290         1169.70154   926.7079    0.000775194 
  1296         1187.93884   926.41309   0.000771605 
  1278         1211.84025   926.11995   0.000782473 
  1319         1237.86187   925.82848   0.00075815 
  1238         1259.32316   925.53872   0.000807754 
  1247         1268.20602   925.2507    0.000801925 
  1239         1259.97868   924.96443   0.000807103 
  1243         1236.69956   924.67994   0.000804505 
  1199         1204.97772   924.39726   0.000834028 
  1203         1172.2224    924.1164    0.000831255 
  1191         1144.33018   923.83741   0.000839631 
  1093         1125.04703   923.56029   0.000914913 
  1133         1115.92043   923.28508   0.000882613 
  1167         1116.30398   923.0118    0.000856898 
  1132         1123.3492    922.74047   0.000883392 
  1118         1132.05068   922.47112   0.000894454 
  1147         1136.48744   922.20377   0.00087184 
  1150         1132.78342   921.93845   0.000869565 
  1097         1121.29133   921.67518   0.000911577 
  1156         1105.69733   921.41399   0.000865052 
  1140         1090.52473   921.1549    0.000877193 
  1080         1079.20749   920.89794   0.000925926 
  1111         1073.26575   920.64312   0.00090009 
  1091         1072.33137   920.39048   0.00091659 
  1109         1074.5803    920.14004   0.000901713 
  1115         1077.37535   919.89181   0.000896861 
  1131         1077.90875   919.64584   0.000884173 
  1081         1074.44936   919.40214   0.000925069 
  1086         1067.66526   919.16073   0.00092081 
  1045         1059.73302   918.92164   0.000956938 
  1016         1052.27792   918.68489   0.000984252 
  1037         1045.53258   918.45051   0.00096432 
  1079         1039.0952    918.21851   0.000926784 
  1011         1033.08212   917.98894   0.00098912 
  1047         1028.10566   917.7618    0.00095511 
  1035         1024.3995    917.53712   0.000966184 
  1029         1021.49397   917.31492   0.000971817 
  1031         1018.50718   917.09524   0.000969932 
  1035         1014.75925   916.87808   0.000966184 
  1086         1010.52284   916.66348   0.00092081 
  1020         1006.82771   916.45146   0.000980392 
  1015         1004.41767   916.24204   0.000985222 
  1047         1003.29389   916.03524   0.00095511 
  1094         1003.04699   915.83109   0.000914077 
  1134         1003.51059   915.62961   0.000881834 
  1091         1004.94588   915.43082   0.00091659 
  1036         1007.66728   915.23475   0.000965251 
  1094         1011.80429   915.04141   0.000914077 
  1098         1017.53328   914.85083   0.000910747 
  1033         1025.36861   914.66304   0.000968054 
  1049         1035.7563    914.47804   0.000953289 
  1106         1048.24055   914.29587   0.000904159 
  1038         1060.94865   914.11655   0.000963391 
  1129         1071.18969   913.9401    0.00088574 
  1094         1077.60382   913.76654   0.000914077 
  1061         1081.70301   913.59589   0.000942507 
  1113         1086.49517   913.42818   0.000898473 
  1163         1094.20751   913.26342   0.000859845 
  1173         1105.27445   913.10163   0.000852515 
  1079         1118.49052   912.94284   0.000926784 
  1163         1131.41536   912.78707   0.000859845 
  1092         1140.74099   912.63433   0.000915751 
  1124         1143.93578   912.48465   0.00088968 
  1173         1140.83648   912.33805   0.000852515 
  1093         1132.77577   912.19455   0.000914913 
  1131         1121.7267    912.05416   0.000884173 
  1111         1110.70368   911.91691   0.00090009 
  1094         1102.93847   911.78282   0.000914077 
  1095         1100.40492   911.6519    0.000913242 
  1120         1103.40732   911.52418   0.000892857 
  1171         1110.90729   911.39967   0.000853971 
  1145         1120.69037   911.27839   0.000873362 
  1168         1129.04038   911.16037   0.000856164 
  1113         1131.3828    911.04561   0.000898473 
  1131         1125.15116   910.93414   0.000884173 
  1139         1111.94879   910.82598   0.000877963 
  1219         1096.18795   910.72113   0.000820345 
  1042         1082.18389   910.61963   0.000959693 
  1073         1072.47046   910.52148   0.000931966 
  1100         1067.44428   910.42671   0.000909091 
  1127         1065.64827   910.33533   0.000887311 
  1123         1064.67242   910.24736   0.000890472 
  1140         1062.7672    910.1628    0.000877193 
  1118         1059.79482   910.08169   0.000894454 
  1117         1056.18908   910.00403   0.000895255 
  1147         1052.03693   909.92985   0.00087184 
  1137         1047.74815   909.85914   0.000879507 
  1103         1044.45601   909.79194   0.000906618 
  1119         1043.14124   909.72825   0.000893655 
  1045         1044.06609   909.6681    0.000956938 
  1127         1046.9964    909.61148   0.000887311 
  1112         1051.20753   909.55842   0.000899281 
  1100         1055.25191   909.50894   0.000909091 
  1073         1057.31098   909.46303   0.000931966 
  1054         1056.41313   909.42073   0.000948767 
  1053         1053.47183   909.38203   0.000949668 
  1103         1050.79921   909.34695   0.000906618 
  1164         1050.65956   909.31551   0.000859107 
  1056         1054.33262   909.28771   0.00094697 
  1120         1061.90449   909.26357   0.000892857 
  1160         1072.35209   909.2431    0.000862069 
  1222         1083.89089   909.2263    0.000818331 
  1124         1095.02835   909.21319   0.00088968 
  1155         1105.70041   909.20378   0.000865801 
  1148         1117.07572   909.19808   0.00087108 
  1152         1130.43119   909.19609   0.000868056 
  1184         1146.43808   909.19783   0.000844595 
  1158         1164.50344   909.20331   0.000863558 
  1210         1182.16204   909.21253   0.000826446 
  1144         1195.70457   909.2255    0.000874126 
  1180         1202.0611    909.24222   0.000847458 
  1209         1200.55089   909.26272   0.00082713 
  1249         1192.92383   909.28698   0.000800641 
  1164         1181.59351   909.31502   0.000859107 
  1202         1168.53905   909.34684   0.000831947 
  1236         1155.91006   909.38246   0.000809061 
  1284         1146.45059   909.42187   0.000778816 
  1305         1142.21859   909.46507   0.000766284 
  1339         1142.97085   909.51208   0.000746826 
  1389         1145.9423    909.5629    0.000719942 
  1353         1147.38813   909.61752   0.000739098 
  1376         1144.66756   909.67596   0.000726744 
  1301         1137.3572    909.73821   0.00076864 
  1239         1127.01888   909.80428   0.000807103 
  1297         1115.7884    909.87417   0.00077101 
  1301         1105.13496   909.94787   0.00076864 
  1315         1095.92074   910.0254    0.000760456 
  1186         1088.98766   910.10675   0.00084317 
  1179         1084.90738   910.19192   0.000848176 
  1203         1083.1968    910.2809    0.000831255 
  1227         1082.28636   910.3737    0.000814996 
  1229         1080.57223   910.47032   0.00081367 
  1220         1077.7785    910.57075   0.000819672 
  1225         1075.18544   910.67499   0.000816327 
  1200         1074.44558   910.78304   0.000833333 
  1206         1076.466     910.89489   0.000829187 
  1166         1081.36173   911.01054   0.000857633 
  1073         1089.00543   911.12998   0.000931966 
  1173         1098.79805   911.2532    0.000852515 
  1208         1108.73897   911.38021   0.000827815 
  1142         1115.47466   911.51099   0.000875657 
  1234         1116.43009   911.64554   0.000810373 
  1175         1112.0965    911.78385   0.000851064 
  1112         1105.43765   911.92591   0.000899281 
  1116         1099.60697   912.07171   0.000896057 
  1158         1096.5862    912.22125   0.000863558 
  1121         1097.05358   912.3745    0.000892061 
  1177         1101.29865   912.53147   0.000849618 
  1134         1110.16259   912.69213   0.000881834 
  1205         1124.80061   912.85648   0.000829876 
  1198         1145.35485   913.02451   0.000834725 
  1212         1170.09064   913.1962    0.000825083 
  1160         1196.11927   913.37153   0.000862069 
  1236         1221.4905    913.5505    0.000809061 
  1301         1246.11185   913.73309   0.00076864 
  1326         1270.34929   913.91927   0.000754148 
  1295         1293.10098   914.10904   0.000772201 
  1300         1310.69052   914.30238   0.000769231 
  1326         1318.03506   914.49927   0.000754148 
  1297         1313.24745   914.69969   0.00077101 
  1263         1301.16269   914.90362   0.000791766 
  1309         1289.82454   915.11104   0.000763942 
  1287         1284.54938   915.32193   0.000777001 
  1273         1286.29704   915.53626   0.000785546 
  1314         1293.70505   915.75403   0.000761035 
  1318         1305.1683    915.9752    0.000758725 
  1353         1319.4784    916.19974   0.000739098 
  1420         1336.18345   916.42764   0.000704225 
  1367         1354.99646   916.65887   0.000731529 
  1294         1373.74547   916.89341   0.000772798 
  1340         1388.24611   917.13122   0.000746269 
  1304         1396.07409   917.37228   0.000766871 
  1320         1398.29671   917.61656   0.000757576 
  1288         1395.06538   917.86403   0.000776398 
  1257         1382.7325    918.11466   0.000795545 
  1317         1358.21295   918.36842   0.000759301 
  1240         1323.77145   918.62528   0.000806452 
  1232         1285.29721   918.8852    0.000811688 
  1258         1248.71086   919.14816   0.000794913 
  1143         1218.55161   919.41411   0.000874891 
  1184         1197.35984   919.68303   0.000844595 
  1183         1185.13975   919.95487   0.000845309 
  1170         1179.80323   920.22961   0.000854701 
  1166         1178.71566   920.50719   0.000857633 
  1136         1179.389     920.78759   0.000880282 
  1134         1178.93965   921.07076   0.000881834 
  1121         1174.57379   921.35667   0.000892061 
  1128         1165.94604   921.64526   0.000886525 
  1210         1155.89181   921.93651   0.000826446 
  1178         1148.27221   922.23036   0.000848896 
  1146         1145.75228   922.52677   0.0008726 
  1221         1148.66253   922.8257    0.000819001 
  1107         1154.55354   923.1271    0.000903342 
  1149         1158.93424   923.43093   0.000870322 
  1214         1157.89591   923.73712   0.000823723 
  1090         1150.63234   924.04564   0.000917431 
  1158         1139.13749   924.35644   0.000863558 
  1084         1126.75781   924.66946   0.000922509 
  1169         1117.07523   924.98465   0.000855432 
  1107         1112.82414   925.30196   0.000903342 
  1102         1115.3513    925.62134   0.000907441 
  1121         1124.64112   925.94272   0.000892061 
  1205         1139.60626   926.26606   0.000829876 
  1190         1158.15181   926.59129   0.000840336 
  1235         1176.55998   926.91835   0.000809717 
  1272         1189.33017   927.24719   0.000786164 
  1250         1191.3719    927.57775   0.0008    
  1188         1181.65601   927.90996   0.000841751 
  1213         1164.05859   928.24376   0.000824402 
  1164         1144.2773    928.57909   0.000859107 
  1087         1126.53531   928.91587   0.000919963 
  1064         1112.5578    929.25405   0.00093985 
  1157         1102.28033   929.59356   0.000864304 
  1120         1095.12711   929.93432   0.000892857 
  1122         1090.80113   930.27628   0.000891266 
  1098         1089.08632   930.61934   0.000910747 
  1083         1089.08973   930.96345   0.000923361 
  1117         1089.04068   931.30853   0.000895255 
  1103         1087.33674   931.65451   0.000906618 
  1038         1084.08381   932.0013    0.000963391 
  1085         1081.08933   932.34884   0.000921659 
  1056         1080.21103   932.69704   0.00094697 
  1053         1082.14107   933.04581   0.000949668 
  1076         1086.36329   933.3951    0.000929368 
  1116         1091.94994   933.74479   0.000896057 
  1100         1098.42556   934.09483   0.000909091 
  1063         1106.04265   934.44511   0.000940734 
  1080         1115.30711   934.79556   0.000925926 
  1129         1125.93322   935.14608   0.00088574 
  1129         1136.04287   935.49658   0.00088574 
  1019         1142.18402   935.84698   0.000981354 
  1069         1140.71037   936.19719   0.000935454 
  1040         1130.73498   936.5471    0.000961538 
  1069         1115.41619   936.89663   0.000935454 
  1024         1099.28046   937.24568   0.000976562 
  1055         1085.45121   937.59415   0.000947867 
  989          1075.29303   937.94194   0.001011122 
  1021         1069.06764   938.28895   0.000979432 
  1104         1066.54612   938.63508   0.000905797 
  1052         1067.27842   938.98022   0.00095057 
  1122         1070.47358   939.32428   0.000891266 
  1092         1074.64364   939.66714   0.000915751 
  992          1077.52067   940.0087    0.001008065 
  1091         1076.86416   940.34885   0.00091659 
  1035         1072.16841   940.68747   0.000966184 
  1094         1065.1481    941.02445   0.000914077 
  1062         1058.36526   941.35968   0.00094162 
  1057         1054.04287   941.69305   0.000946074 
  1005         1053.73198   942.02443   0.000995025 
  1071         1058.25931   942.35371   0.000933707 
  1094         1067.73734   942.68077   0.000914077 
  1150         1081.52382   943.00548   0.000869565 
  1084         1098.08952   943.32773   0.000922509 
  1139         1115.27114   943.64737   0.000877963 
  1159         1131.42868   943.9643    0.000862813 
  1193         1146.26678   944.27838   0.000838223 
  1190         1159.86593   944.58947   0.000840336 
  1273         1171.71296   944.89745   0.000785546 
  1255         1181.13422   945.20219   0.000796813 
  1246         1187.31668   945.50354   0.000802568 
  1228         1189.00495   945.80137   0.000814332 
  1161         1185.61236   946.09554   0.000861326 
  1163         1178.29938   946.38591   0.000859845 
  1172         1169.27636   946.67234   0.000853242 
  1138         1160.73307   946.95469   0.000878735 
  1183         1154.24614   947.23279   0.000845309 
  1113         1150.72027   947.50652   0.000898473 
  1186         1150.48378   947.77571   0.00084317 
  1191         1153.07225   948.04022   0.000839631 
  1235         1157.3245    948.2999    0.000809717 
  1160         1161.81207   948.55458   0.000862069 
  1111         1164.9377    948.80411   0.00090009 
  1200         1165.30715   949.04833   0.000833333 
  1132         1162.6829    949.28707   0.000883392 
  1106         1158.15868   949.52019   0.000904159 
  1103         1153.25689   949.7475    0.000906618 
  1168         1149.39195   949.96885   0.000856164 
  1134         1147.57628   950.18406   0.000881834 
  1241         1148.05476   950.39296   0.000805802 
  1198         1150.14841   950.59538   0.000834725 
  1193         1152.50101   950.79114   0.000838223 
  1161         1154.19531   950.98007   0.000861326 
  1209         1155.74098   951.16199   0.00082713 
  1225         1158.27575   951.33672   0.000816327 
  1156         1162.18506   951.50406   0.000865052 
  1178         1167.00037   951.66384   0.000848896 
  1067         1172.59085   951.81587   0.000937207 
  1148         1179.97466   951.95996   0.00087108 
  1162         1190.27794   952.09591   0.000860585 
  1128         1203.09335   952.22354   0.000886525 
  1139         1215.90585   952.34264   0.000877963 
  1129         1224.62655   952.45301   0.00088574 
  1192         1224.68006   952.55446   0.000838926 
  1096         1213.8061    952.64679   0.000912409 
  1130         1194.72322   952.72978   0.000884956 
  1173         1173.20434   952.80323   0.000852515 
  1089         1154.00805   952.86693   0.000918274 
  1146         1139.41821   952.92067   0.0008726 
  1194         1130.28243   952.96422   0.000837521 
  1207         1127.09339   952.99739   0.0008285 
  1162         1129.99503   953.01994   0.000860585 
  1142         1138.25316   953.03165   0.000875657 
  1173         1149.98495   953.0323    0.000852515 
  1204         1162.04618   953.02167   0.000830565 
  1203         1170.11194   952.99952   0.000831255 
  1192         1169.98756   952.96562   0.000838926 
  1129         1160.05161   952.91975   0.00088574 
  1107         1142.255     952.86165   0.000903342 
  1061         1120.89858   952.7911    0.000942507 
  1067         1100.40482   952.70786   0.000937207 
  1070         1083.74673   952.61167   0.000934579 
  1047         1072.19901   952.50229   0.00095511 
  996          1065.77031   952.37948   0.001004016 
  999          1063.67015   952.24298   0.001001001 
  1089         1064.75884   952.09253   0.000918274 
  1028         1067.97086   951.92789   0.000972763 
  1032         1072.40819   951.74879   0.000968992 
  1020         1077.00754   951.55497   0.000980392 
  1058         1080.65221   951.34616   0.00094518 
  1072         1082.77364   951.1221    0.000932836 
  1003         1083.5619    950.88252   0.000997009 
  957          1083.5066    950.62714   0.001044932 
  1035         1083.35328   950.35569   0.000966184 
  928          1084.47773   950.06789   0.001077586 
  963          1088.41041   949.76345   0.001038422 
  1039         1095.80995   949.4421    0.000962464 
  1011         1105.9851    949.10355   0.00098912 
  973          1116.95736   948.74751   0.001027749 
  1010         1125.77128   948.37368   0.000990099 
  1009         1129.67857   947.98178   0.00099108 
  965          1127.99744   947.57149   0.001036269 
  991          1122.46833   947.14253   0.001009082 
  993          1115.56923   946.69458   0.001007049 
  998          1109.02717   946.22734   0.001002004 
  952          1103.45219   945.7405    0.00105042 
  977          1098.68929   945.23374   0.001023541 
  1008         1094.65344   944.70675   0.000992063 
  1009         1091.92568   944.15922   0.00099108 
  967          1091.24119   943.59081   0.001034126 
  955          1092.28845   943.0012    0.00104712 
  989          1093.17889   942.39007   0.001011122 
  973          1091.34287   941.75707   0.001027749 
  959          1085.43428   941.10189   0.001042753 
  1024         1076.25811   940.42418   0.000976562 
  915          1065.81828   939.72359   0.001092896 
  936          1056.13136   938.99979   0.001068376 
  961          1048.61314   938.25242   0.001040583 
  921          1043.79516   937.48114   0.001085776 
  894          1041.61638   936.68559   0.001118568 
  936          1042.0354    935.86541   0.001068376 
  972          1045.06244   935.02025   0.001028807 
  1054         1050.27708   934.14973   0.000948767 
  995          1056.56611   933.2535    0.001005025 
  1012         1062.07855   932.33117   0.000988142 
  954          1064.45331   931.38239   0.001048218 
  964          1061.90091   930.40676   0.001037344 
  1055         1054.55218   929.40391   0.000947867 
  1021         1044.28093   928.37345   0.000979432 
  1021         1033.33115   927.315     0.000979432 
  990          1023.46156   926.22816   0.001010101 
  1028         1015.71598   925.11254   0.000972763 
  1013         1010.47134   923.96774   0.000987167 
  985          1007.75811   922.79335   0.001015228 
  972          1007.54339   921.58898   0.001028807 
  1030         1009.68612   920.35421   0.000970874 
  1012         1013.68408   919.08862   0.000988142 
  1004         1018.41427   917.79181   0.000996016 
  997          1022.2919    916.46335   0.001003009 
  1036         1023.87938   915.10281   0.000965251 
  1042         1022.26664   913.70978   0.000959693 
  1034         1017.18605   912.28381   0.000967118 
  991          1009.28466   910.82447   0.001009082 
  989          999.93908    909.33133   0.001011122 
  956          990.52665    907.80393   0.001046025 
  963          981.95271    906.24183   0.001038422 
  1022         974.76348    904.64458   0.000978474 
  988          969.3905     903.01173   0.001012146 
  962          966.16344    901.34282   0.001039501 
  906          965.15233    899.63738   0.001103753 
  977          966.11952    897.89494   0.001023541 
  994          968.62037    896.11504   0.001006036 
  961          972.13141    894.2972    0.001040583 
  989          976.24001    892.44095   0.001011122 
  988          980.8866     890.54579   0.001012146 
  949          986.39831    888.61124   0.001053741 
  1111         993.31291    886.63682   0.00090009 
  966          1002.11408   884.62201   0.001035197 
  1037         1012.71975   882.56634   0.00096432 
  1035         1023.8416    880.46928   0.000966184 
  997          1032.79364   878.33034   0.001003009 
  1047         1036.32654   876.14899   0.00095511 
  1064         1032.70403   873.92473   0.00093985 
  1060         1023.21559   871.65704   0.000943396 
  1030         1011.48722   869.34537   0.000970874 
  1039         1001.31638   866.98922   0.000962464 
  1051         995.22804    864.58804   0.000951475 
  1032         994.26375    862.14129   0.000968992 
  1045         998.43495    859.64844   0.000956938 
  1077         1007.26449   857.10893   0.000928505 
  1039         1019.84302   854.52221   0.000962464 
  1005         1034.04314   851.88772   0.000995025 
  1084         1046.00063   849.20491   0.000922509 
  1068         1051.33753   846.47321   0.00093633 
  1043         1048.08613   843.69204   0.000958773 
  1050         1038.17593   840.86084   0.000952381 
  1013         1025.5685    837.97902   0.000987167 
  1039         1013.6168    835.046     0.000962464 
  1057         1004.02679   832.06118   0.000946074 
  1003         996.99057    829.02398   0.000997009 
  1092         991.75636    825.9338    0.000915751 
  1115         987.69039    822.79003   0.000896861 
  1135         984.93181    819.59206   0.000881057 
  1071         983.78912    816.33929   0.000933707 
  1027         983.59051    813.03109   0.00097371 
  1049         982.3641     809.66684   0.000953289 
  1051         977.95608    806.2459    0.000951475 
  992          969.8129     802.76766   0.001008065 
  1000         959.56859    799.23147   0.001     
  1072         949.76403    795.63669   0.000932836 
  961          942.31777    791.98266   0.001040583 
  1005         937.93155    788.26874   0.000995025 
  1047         936.19253    784.49427   0.00095511 
  1046         936.08237    780.65858   0.000956023 
  969          936.58354    776.761     0.001031992 
  1009         936.78255    772.80087   0.00099108 
  958          935.78197    768.77749   0.001043841 
  1066         932.90248    764.6902    0.000938086 
  1006         927.69368    760.53829   0.000994036 
  1012         919.9839     756.32107   0.000988142 
  1058         910.7075     752.03784   0.00094518 
  1015         902.32102    747.68789   0         
  1036         0            0           0         
  999          0            0           0         
  1033         0            0           0         
  1030         0            0           0         
  1034         0            0           0         
  1097         0            0           0         
  1098         0            0           0         
  1056         0            0           0         
  1075         0            0           0         
  1077         0            0           0         
  988          0            0           0         
  1016         0            0           0         
  988          0            0           0         
  979          0            0           0         
  1050         0            0           0         
  1025         0            0           0         
  1027         0            0           0         
  1032         0            0           0         
  981          0            0           0         
  960          0            0           0         
  1023         0            0           0         
  1058         0            0           0         
  994          0            0           0         
  990          0            0           0         
  1028         0            0           0         
  1046         0            0           0         
  963          0            0           0         
  985          0            0           0         
  1024         0            0           0         
  969          0            0           0         
  958          0            0           0         
  941          0            0           0         
  1016         0            0           0         
  1027         0            0           0         
  1034         0            0           0         
  985          0            0           0         
  1026         0            0           0         
  984          0            0           0         
  1035         0            0           0         
  1068         0            0           0         
  1052         0            0           0         
  1051         0            0           0         
  1066         0            0           0         
  1073         0            0           0         
  1020         0            0           0         
  1062         0            0           0         
  1016         0            0           0         
  1005         0            0           0         
  958          0            0           0         
  1036         0            0           0         
  1089         0            0           0         
  1075         0            0           0         
  1061         0            0           0         
  1044         0            0           0         
  1008         0            0           0         
  1061         0            0           0         
  1002         0            0           0         
  1032         0            0           0         
  1006         0            0           0         
  973          0            0           0         
  1034         0            0           0         
  1040         0            0           0         
  1014         0            0           0         
  986          0            0           0         
  991          0            0           0         
  1050         0            0           0         
  1029         0            0           0         
  1012         0            0           0         
  1013         0            0           0         
  1004         0            0           0         
  1019         0            0           0         
  990          0            0           0         
  981          0            0           0         
  984          0            0           0         
  964          0            0           0         
  1025         0            0           0         
  1038         0            0           0         
  949          0            0           0         
  1019         0            0           0         
  1018         0            0           0         
  948          0            0           0         
  997          0            0           0         
  1055         0            0           0         
  975          0            0           0         
  975          0            0           0         
  957          0            0           0         
  1024         0            0           0         
  947          0            0           0         
  943          0            0           0         
  1031         0            0           0         
  977          0            0           0         
  979          0            0           0         
  1015         0            0           0         
  961          0            0           0         
  998          0            0           0         
  913          0            0           0         
  1027         0            0           0         
  1026         0            0           0         
  936          0            0           0         
  956          0            0           0         
  1027         0            0           0         
  1032         0            0           0         
  1022         0            0           0         
  1001         0            0           0         
  1043         0            0           0         
  1040         0            0           0         
  1050         0            0           0         
  1045         0            0           0         
  1083         0            0           0         
  1095         0            0           0         
  1082         0            0           0         
  1070         0            0           0         
  1067         0            0           0         
  1110         0            0           0         
  1131         0            0           0         
  1097         0            0           0         
  1079         0            0           0         
  1025         0            0           0         
  1028         0            0           0         
  1033         0            0           0         
  1085         0            0           0         
  1111         0            0           0         
  1087         0            0           0         
  1001         0            0           0         
  1056         0            0           0         
  1020         0            0           0         
  1026         0            0           0         
  1000         0            0           0         
  953          0            0           0         
  955          0            0           0         
  956          0            0           0         
  1005         0            0           0         
  1001         0            0           0         
  932          0            0           0         
  978          0            0           0         
  974          0            0           0         
  944          0            0           0         
  945          0            0           0         
  917          0            0           0         
  937          0            0           0         
  926          0            0           0         
  999          0            0           0         
  909          0            0           0         
  915          0            0           0         
  967          0            0           0         
  988          0            0           0         
  930          0            0           0         
  948          0            0           0         
  919          0            0           0         
  1019         0            0           0         
  907          0            0           0         
  1012         0            0           0         
  939          0            0           0         
  992          0            0           0         
  943          0            0           0         
  1017         0            0           0         
  1010         0            0           0         
  1023         0            0           0         
  1016         0            0           0         
  1010         0            0           0         
  1038         0            0           0         
  1028         0            0           0         
  1029         0            0           0         
  1017         0            0           0         
  984          0            0           0         
  983          0            0           0         
  980          0            0           0         
  1019         0            0           0         
  1027         0            0           0         
  1013         0            0           0         
  1021         0            0           0         
  934          0            0           0         
  935          0            0           0         
  946          0            0           0         
  970          0            0           0         
  944          0            0           0         
  905          0            0           0         
  953          0            0           0         
  939          0            0           0         
  952          0            0           0         
  920          0            0           0         
  921          0            0           0         
  988          0            0           0         
  884          0            0           0         
  934          0            0           0         
  893          0            0           0         
  913          0            0           0         
  923          0            0           0         
  898          0            0           0         
  886          0            0           0         
  897          0            0           0         
  915          0            0           0         
  923          0            0           0         
  902          0            0           0         
  917          0            0           0         
  922          0            0           0         
  890          0            0           0         
  919          0            0           0         
  908          0            0           0         
  906          0            0           0         
  955          0            0           0         
  1031         0            0           0         
  974          0            0           0         
  943          0            0           0         
  945          0            0           0         
  966          0            0           0         
  996          0            0           0         
  948          0            0           0         
  996          0            0           0         
  931          0            0           0         
  1011         0            0           0         
  1023         0            0           0         
  1001         0            0           0         
  963          0            0           0         
  978          0            0           0         
  992          0            0           0         
  1012         0            0           0         
  969          0            0           0         
  948          0            0           0         
  940          0            0           0         
  952          0            0           0         
  940          0            0           0         
  955          0            0           0         
  987          0            0           0         
  941          0            0           0         
  879          0            0           0         
  943          0            0           0         
  964          0            0           0         
  983          0            0           0         
  966          0            0           0         
  915          0            0           0         
  943          0            0           0         
  917          0            0           0         
  919          0            0           0         
  926          0            0           0         
  939          0            0           0         
  897          0            0           0         
  954          0            0           0         
  897          0            0           0         
  917          0            0           0         
  946          0            0           0         
  963          0            0           0         
  945          0            0           0         
  925          0            0           0         
  939          0            0           0         
  1005         0            0           0         
  984          0            0           0         
  949          0            0           0         
  925          0            0           0         
  907          0            0           0         
  937          0            0           0         
  895          0            0           0         
  941          0            0           0         
  961          0            0           0         
  922          0            0           0         
  897          0            0           0         
  949          0            0           0         
  940          0            0           0         
  932          0            0           0         
  942          0            0           0         
  935          0            0           0         
  940          0            0           0         
  966          0            0           0         
  940          0            0           0         
  935          0            0           0         
  964          0            0           0         
  913          0            0           0         
  972          0            0           0         
  944          0            0           0         
  979          0            0           0         
  983          0            0           0         
  1012         0            0           0         
  994          0            0           0         
  957          0            0           0         
  974          0            0           0         
  1003         0            0           0         
  1044         0            0           0         
  1020         0            0           0         
  1004         0            0           0         
  970          0            0           0         
  1063         0            0           0         
  972          0            0           0         
  990          0            0           0         
  955          0            0           0         
  987          0            0           0         
  1003         0            0           0         
  956          0            0           0         
  990          0            0           0         
  956          0            0           0         
  997          0            0           0         
  1020         0            0           0         
  1016         0            0           0         
  966          0            0           0         
  938          0            0           0         
  939          0            0           0         
  938          0            0           0         
  949          0            0           0         
  949          0            0           0         
  868          0            0           0         
  941          0            0           0         
  977          0            0           0         
  911          0            0           0         
  911          0            0           0         
  904          0            0           0         
  922          0            0           0         
  933          0            0           0         
  862          0            0           0         
  934          0            0           0         
  882          0            0           0         
  947          0            0           0         
  940          0            0           0         
  882          0            0           0         
  871          0            0           0         
  878          0            0           0         
  873          0            0           0         
  897          0            0           0         
  917          0            0           0         
  916          0            0           0         
  924          0            0           0         
  918          0            0           0         
  880          0            0           0         
  912          0            0           0         
  937          0            0           0         
  863          0            0           0         
  892          0            0           0         
  929          0            0           0         
  925          0            0           0         
  897          0            0           0         
  913          0            0           0         
  868          0            0           0         
  909          0            0           0         
  947          0            0           0         
  945          0            0           0         
  926          0            0           0         
  893          0            0           0         
  902          0            0           0         
  973          0            0           0         
  958          0            0           0         
  894          0            0           0         
  992          0            0           0         
  912          0            0           0         
  948          0            0           0         
  945          0            0           0         
  861          0            0           0         
  936          0            0           0         
  920          0            0           0         
  867          0            0           0         
  913          0            0           0         
  917          0            0           0         
  894          0            0           0         
  935          0            0           0         
  901          0            0           0         
  908          0            0           0         
  874          0            0           0         
  902          0            0           0         
  933          0            0           0         
  867          0            0           0         
  967          0            0           0         
  923          0            0           0         
  862          0            0           0         
  936          0            0           0         
  901          0            0           0         
  883          0            0           0         
  899          0            0           0         
  938          0            0           0         
  888          0            0           0         
  863          0            0           0         
  949          0            0           0         
  898          0            0           0         
  942          0            0           0         
  914          0            0           0         
  865          0            0           0         
  896          0            0           0         
  899          0            0           0         
  934          0            0           0         
  891          0            0           0         
  880          0            0           0         
  925          0            0           0         
  916          0            0           0         
  924          0            0           0         
  978          0            0           0         
  944          0            0           0         
  989          0            0           0         
  919          0            0           0         
  995          0            0           0         
  987          0            0           0         
  1036         0            0           0         
  911          0            0           0         
  963          0            0           0         
  924          0            0           0         
  976          0            0           0         
  990          0            0           0         
  998          0            0           0         
  1000         0            0           0         
  1072         0            0           0         
  936          0            0           0         
  966          0            0           0         
  978          0            0           0         
  955          0            0           0         
  952          0            0           0         
  999          0            0           0         
  908          0            0           0         
  980          0            0           0         
  939          0            0           0         
  966          0            0           0         
  934          0            0           0         
  920          0            0           0         
  1001         0            0           0         
  907          0            0           0         
  975          0            0           0         
  945          0            0           0         
  955          0            0           0         
  985          0            0           0         
  989          0            0           0         
  958          0            0           0         
  948          0            0           0         
  914          0            0           0         
  942          0            0           0         
  962          0            0           0         
  975          0            0           0         
  879          0            0           0         
  871          0            0           0         
  920          0            0           0         
  946          0            0           0         
  936          0            0           0         
  908          0            0           0         
  906          0            0           0         
  848          0            0           0         
  910          0            0           0         
  973          0            0           0         
  955          0            0           0         
  900          0            0           0         
  909          0            0           0         
  904          0            0           0         
  942          0            0           0         
  1017         0            0           0         
  897          0            0           0         
  950          0            0           0         
  1019         0            0           0         
  932          0            0           0         
  936          0            0           0         
  1001         0            0           0         
  941          0            0           0         
  952          0            0           0         
  982          0            0           0         
  980          0            0           0         
  1023         0            0           0         
  981          0            0           0         
  959          0            0           0         
  973          0            0           0         
  1022         0            0           0         
  938          0            0           0         
  985          0            0           0         
  979          0            0           0         
  927          0            0           0         
  976          0            0           0         
  1037         0            0           0         
  978          0            0           0         
  1018         0            0           0         
  912          0            0           0         
  939          0            0           0         
  977          0            0           0         
  873          0            0           0         
  891          0            0           0         
  910          0            0           0         
  850          0            0           0         
  864          0            0           0         
  861          0            0           0         
  828          0            0           0         
  956          0            0           0         
  900          0            0           0         
  871          0            0           0         
  821          0            0           0         
  878          0            0           0         
  897          0            0           0         
  813          0            0           0         
  875          0            0           0         
  858          0            0           0         
  918          0            0           0         
  846          0            0           0         
  924          0            0           0         
  872          0            0           0         
  839          0            0           0         
  891          0            0           0         
  897          0            0           0         
  871          0            0           0         
  912          0            0           0         
  849          0            0           0         
  823          0            0           0         
  881          0            0           0         
  927          0            0           0         
  922          0            0           0         
  912          0            0           0         
  898          0            0           0         
  903          0            0           0         
  943          0            0           0         
  884          0            0           0         
  925          0            0           0         
  880          0            0           0         
  878          0            0           0         
  963          0            0           0         
  879          0            0           0         
  887          0            0           0         
  923          0            0           0         
  874          0            0           0         
  871          0            0           0         
  886          0            0           0         
  826          0            0           0         
  925          0            0           0         
  911          0            0           0         
  923          0            0           0         
  913          0            0           0         
  885          0            0           0         
  882          0            0           0         
  953          0            0           0         
  911          0            0           0         
  937          0            0           0         
  961          0            0           0         
  918          0            0           0         
  975          0            0           0         
  944          0            0           0         
  971          0            0           0         
  919          0            0           0         
  950          0            0           0         
  946          0            0           0         
  968          0            0           0         
  902          0            0           0         
  968          0            0           0         
  954          0            0           0         
  912          0            0           0         
  931          0            0           0         
  913          0            0           0         
  903          0            0           0         
  900          0            0           0         
  951          0            0           0         
  932          0            0           0         
  960          0            0           0         
  980          0            0           0         
  955          0            0           0         
  969          0            0           0         
  935          0            0           0         
  882          0            0           0         
  936          0            0           0         
  907          0            0           0         
  894          0            0           0         
  928          0            0           0         
  988          0            0           0         
  922          0            0           0         
  957          0            0           0         
  931          0            0           0         
  904          0            0           0         
  931          0            0           0         
  920          0            0           0         
  958          0            0           0         
  900          0            0           0         
  857          0            0           0         
  879          0            0           0         
  940          0            0           0         
  888          0            0           0         
  882          0            0           0         
  919          0            0           0         
  911          0            0           0         
  935          0            0           0         
  878          0            0           0         
  906          0            0           0         
  952          0            0           0         
  1010         0            0           0         
  955          0            0           0         
  952          0            0           0         
  891          0            0           0         
  907          0            0           0         
  879          0            0           0         
  910          0            0           0         
  843          0            0           0         
  892          0            0           0         
  930          0            0           0         
  875          0            0           0         
  869          0            0           0         
  853          0            0           0         
  908          0            0           0         
  864          0            0           0         
  919          0            0           0         
  817          0            0           0         
  919          0            0           0         
  921          0            0           0         
  917          0            0           0         
  928          0            0           0         
  908          0            0           0         
  936          0            0           0         
  971          0            0           0         
  1014         0            0           0         
  925          0            0           0         
  965          0            0           0         
  938          0            0           0         
  857          0            0           0         
  947          0            0           0         
  992          0            0           0         
  943          0            0           0         
  903          0            0           0         
  959          0            0           0         
  1014         0            0           0         
  937          0            0           0         
  913          0            0           0         
  967          0            0           0         
  931          0            0           0         
  949          0            0           0         
  978          0            0           0         
  1028         0            0           0         
  887          0            0           0         
  996          0            0           0         
  949          0            0           0         
  924          0            0           0         
  924          0            0           0         
  931          0            0           0         
  933          0            0           0         
  974          0            0           0         
  963          0            0           0         
  997          0            0           0         
  1010         0            0           0         
  968          0            0           0         
  974          0            0           0         
  975          0            0           0         
  943          0            0           0         
  1000         0            0           0         
  958          0            0           0         
  1067         0            0           0         
  986          0            0           0         
  1023         0            0           0         
  1010         0            0           0         
  1033         0            0           0         
  986          0            0           0         
  946          0            0           0         
  967          0            0           0         
  1002         0            0           0         
  925          0            0           0         
  971          0            0           0         
  977          0            0           0         
  982          0            0           0         
  993          0            0           0         
  1001         0            0           0         
  970          0            0           0         
  1000         0            0           0         
  974          0            0           0         
  986          0            0           0         
  957          0            0           0         
  969          0            0           0         
  989          0            0           0         
  916          0            0           0         
  995          0            0           0         
  934          0            0           0         
  1004         0            0           0         
  1003         0            0           0         
  1021         0            0           0         
  1061         0            0           0         
  1032         0            0           0         
  1072         0            0           0         
  986          0            0           0         
  1079         0            0           0         
  991          0            0           0         
  1076         0            0           0         
  1102         0            0           0         
  1128         0            0           0         
  1057         0            0           0         
  1051         0            0           0         
  1099         0            0           0         
  1043         0            0           0         
  1052         0            0           0         
  1053         0            0           0         
  1036         0            0           0         
  1099         0            0           0         
  979          0            0           0         
  1029         0            0           0         
  990          0            0           0         
  963          0            0           0         
  968          0            0           0         
  1040         0            0           0         
  975          0            0           0         
  981          0            0           0         
  1002         0            0           0         
  958          0            0           0         
  968          0            0           0         
  965          0            0           0         
  979          0            0           0         
  937          0            0           0         
  930          0            0           0         
  922          0            0           0         
  946          0            0           0         
  956          0            0           0         
  968          0            0           0         
  995          0            0           0         
  951          0            0           0         
  985          0            0           0         
  949          0            0           0         
  974          0            0           0         
  972          0            0           0         
  1036         0            0           0         
  972          0            0           0         
  951          0            0           0         
  950          0            0           0         
  985          0            0           0         
  949          0            0           0         
  893          0            0           0         
  952          0            0           0         
  955          0            0           0         
  944          0            0           0         
  936          0            0           0         
  1039         0            0           0         
  935          0            0           0         
  967          0            0           0         
  978          0            0           0         
  975          0            0           0         
  958          0            0           0         
  1001         0            0           0         
  1017         0            0           0         
  949          0            0           0         
  947          0            0           0         
  888          0            0           0         
  978          0            0           0         
  983          0            0           0         
  974          0            0           0         
  965          0            0           0         
  983          0            0           0         
  934          0            0           0         
  987          0            0           0         
  973          0            0           0         
  902          0            0           0         
  921          0            0           0         
  978          0            0           0         
  987          0            0           0         
  962          0            0           0         
  925          0            0           0         
  964          0            0           0         
  915          0            0           0         
  927          0            0           0         
  928          0            0           0         
  914          0            0           0         
  899          0            0           0         
  912          0            0           0         
  936          0            0           0         
  935          0            0           0         
  934          0            0           0         
  964          0            0           0         
  935          0            0           0         
  979          0            0           0         
  913          0            0           0         
  889          0            0           0         
  962          0            0           0         
  896          0            0           0         
  908          0            0           0         
  938          0            0           0         
  962          0            0           0         
  910          0            0           0         
  948          0            0           0         
  935          0            0           0         
  1007         0            0           0         
  955          0            0           0         
  923          0            0           0         
  929          0            0           0         
  909          0            0           0         
  956          0            0           0         
  948          0            0           0         
  900          0            0           0         
  948          0            0           0         
  934          0            0           0         
  865          0            0           0         
  839          0            0           0         
  866          0            0           0         
  896          0            0           0         
  923          0            0           0         
  970          0            0           0         
  917          0            0           0         
  847          0            0           0         
  960          0            0           0         
  914          0            0           0         
  896          0            0           0         
  880          0            0           0         
  917          0            0           0         
  884          0            0           0         
  906          0            0           0         
  871          0            0           0         
  885          0            0           0         
  904          0            0           0         
  862          0            0           0         
  838          0            0           0         
  888          0            0           0         
  901          0            0           0         
  879          0            0           0         
  862          0            0           0         
  892          0            0           0         
  872          0            0           0         
  911          0            0           0         
  853          0            0           0         
  857          0            0           0         
  837          0            0           0         
  904          0            0           0         
  862          0            0           0         
  943          0            0           0         
  912          0            0           0         
  870          0            0           0         
  935          0            0           0         
  906          0            0           0         
  842          0            0           0         
  880          0            0           0         
  950          0            0           0         
  933          0            0           0         
  885          0            0           0         
  912          0            0           0         
  882          0            0           0         
  926          0            0           0         
  936          0            0           0         
  940          0            0           0         
  881          0            0           0         
  888          0            0           0         
  968          0            0           0         
  889          0            0           0         
  901          0            0           0         
  880          0            0           0         
  907          0            0           0         
  933          0            0           0         
  904          0            0           0         
  867          0            0           0         
  955          0            0           0         
  959          0            0           0         
  873          0            0           0         
  873          0            0           0         
  932          0            0           0         
  918          0            0           0         
  877          0            0           0         
  892          0            0           0         
  914          0            0           0         
  884          0            0           0         
  874          0            0           0         
  880          0            0           0         
  953          0            0           0         
  901          0            0           0         
  937          0            0           0         
  940          0            0           0         
  903          0            0           0         
  902          0            0           0         
  880          0            0           0         
  961          0            0           0         
  953          0            0           0         
  940          0            0           0         
  896          0            0           0         
  948          0            0           0         
  975          0            0           0         
  935          0            0           0         
  922          0            0           0         
  902          0            0           0         
  871          0            0           0         
  932          0            0           0         
  909          0            0           0         
  906          0            0           0         
  895          0            0           0         
  935          0            0           0         
  874          0            0           0         
  833          0            0           0         
  898          0            0           0         
  841          0            0           0         
  879          0            0           0         
  963          0            0           0         
  940          0            0           0         
  938          0            0           0         
  930          0            0           0         
  898          0            0           0         
  951          0            0           0         
  935          0            0           0         
  909          0            0           0         
  952          0            0           0         
  910          0            0           0         
  930          0            0           0         
  932          0            0           0         
  879          0            0           0         
  884          0            0           0         
  930          0            0           0         
  973          0            0           0         
  906          0            0           0         
  916          0            0           0         
  948          0            0           0         
  920          0            0           0         
  917          0            0           0         
  906          0            0           0         
  910          0            0           0         
  896          0            0           0         
  913          0            0           0         
  931          0            0           0         
  910          0            0           0         
  999          0            0           0         
  936          0            0           0         
  943          0            0           0         
  933          0            0           0         
  909          0            0           0         
  919          0            0           0         
  908          0            0           0         
  932          0            0           0         
  954          0            0           0         
  919          0            0           0         
  902          0            0           0         
  900          0            0           0         
  863          0            0           0         
  908          0            0           0         
  847          0            0           0         
  915          0            0           0         
  868          0            0           0         
  889          0            0           0         
  901          0            0           0         
  856          0            0           0         
  859          0            0           0         
  877          0            0           0         
  858          0            0           0         
  844          0            0           0         
  837          0            0           0         
  887          0            0           0         
  876          0            0           0         
  875          0            0           0         
  875          0            0           0         
  858          0            0           0         
  831          0            0           0         
  851          0            0           0         
  845          0            0           0         
  865          0            0           0         
  808          0            0           0         
  842          0            0           0         
  879          0            0           0         
  853          0            0           0         
  856          0            0           0         
  827          0            0           0         
  866          0            0           0         
  891          0            0           0         
  865          0            0           0         
  883          0            0           0         
  835          0            0           0         
  863          0            0           0         
  865          0            0           0         
  850          0            0           0         
  910          0            0           0         
  886          0            0           0         
  880          0            0           0         
  892          0            0           0         
  813          0            0           0         
  863          0            0           0         
  852          0            0           0         
  852          0            0           0         
  886          0            0           0         
  850          0            0           0         
  854          0            0           0         
  893          0            0           0         
  882          0            0           0         
  846          0            0           0         
  872          0            0           0         
  836          0            0           0         
  858          0            0           0         
  861          0            0           0         
  897          0            0           0         
  825          0            0           0         
  845          0            0           0         
  931          0            0           0         
  914          0            0           0         
  883          0            0           0         
  999          0            0           0         
  913          0            0           0         
  897          0            0           0         
  918          0            0           0         
  916          0            0           0         
  839          0            0           0         
  868          0            0           0         
  885          0            0           0         
  925          0            0           0         
  899          0            0           0         
  871          0            0           0         
  877          0            0           0         
  888          0            0           0         
  867          0            0           0         
  905          0            0           0         
  875          0            0           0         
  841          0            0           0         
  862          0            0           0         
  902          0            0           0         
  920          0            0           0         
  877          0            0           0         
  865          0            0           0         
  889          0            0           0         
  916          0            0           0         
  890          0            0           0         
  867          0            0           0         
  880          0            0           0         
  845          0            0           0         
  910          0            0           0         
  821          0            0           0         
  889          0            0           0         
  865          0            0           0         
  811          0            0           0         
  920          0            0           0         
  842          0            0           0         
  854          0            0           0         
  863          0            0           0         
  904          0            0           0         
  853          0            0           0         
  913          0            0           0         
  879          0            0           0         
  870          0            0           0         
  879          0            0           0         
  847          0            0           0         
  894          0            0           0         
  920          0            0           0         
  903          0            0           0         
  865          0            0           0         
  847          0            0           0         
  905          0            0           0         
  904          0            0           0         
  861          0            0           0         
  857          0            0           0         
  931          0            0           0         
  840          0            0           0         
  849          0            0           0         
  894          0            0           0         
  854          0            0           0         
  875          0            0           0         
  871          0            0           0         
  818          0            0           0         
  871          0            0           0         
  850          0            0           0         
  836          0            0           0         
  826          0            0           0         
  852          0            0           0         
  851          0            0           0         
  884          0            0           0         
  879          0            0           0         
  879          0            0           0         
  855          0            0           0         
  837          0            0           0         
  886          0            0           0         
  803          0            0           0         
  845          0            0           0         
  858          0            0           0         
  890          0            0           0         
  905          0            0           0         
  871          0            0           0         
  963          0            0           0         
  873          0            0           0         
  831          0            0           0         
  854          0            0           0         
  871          0            0           0         
  883          0            0           0         
  868          0            0           0         
  934          0            0           0         
  894          0            0           0         
  900          0            0           0         
  871          0            0           0         
  880          0            0           0         
  907          0            0           0         
  907          0            0           0         
  876          0            0           0         
  875          0            0           0         
  898          0            0           0         
  868          0            0           0         
  839          0            0           0         
  876          0            0           0         
  881          0            0           0         
  887          0            0           0         
  910          0            0           0         
  913          0            0           0         
  887          0            0           0         
  880          0            0           0         
  876          0            0           0         
  864          0            0           0         
  867          0            0           0         
  875          0            0           0         
  866          0            0           0         
  885          0            0           0         
  856          0            0           0         
  915          0            0           0         
  854          0            0           0         
  907          0            0           0         
  869          0            0           0         
  892          0            0           0         
  937          0            0           0         
  945          0            0           0         
  938          0            0           0         
  855          0            0           0         
  939          0            0           0         
  874          0            0           0         
  920          0            0           0         
  881          0            0           0         
  878          0            0           0         
  891          0            0           0         
  867          0            0           0         
  823          0            0           0         
  830          0            0           0         
  834          0            0           0         
  857          0            0           0         
  864          0            0           0         
  928          0            0           0         
  884          0            0           0         
  865          0            0           0         
  877          0            0           0         
  859          0            0           0         
  858          0            0           0         
  875          0            0           0         
  844          0            0           0         
  894          0            0           0         
  834          0            0           0         
  921          0            0           0         
  907          0            0           0         
  836          0            0           0         
  854          0            0           0         
  840          0            0           0         
  852          0            0           0         
  849          0            0           0         
  899          0            0           0         
  851          0            0           0         
  842          0            0           0         
  818          0            0           0         
  870          0            0           0         
  829          0            0           0         
  864          0            0           0         
  881          0            0           0         
  898          0            0           0         
  887          0            0           0         
  835          0            0           0         
  885          0            0           0         
  898          0            0           0         
  852          0            0           0         
  814          0            0           0         
  850          0            0           0         
  817          0            0           0         
  849          0            0           0         
  842          0            0           0         
  817          0            0           0         
  889          0            0           0         
  880          0            0           0         
  884          0            0           0         
  892          0            0           0         
  882          0            0           0         
  924          0            0           0         
  850          0            0           0         
  927          0            0           0         
  868          0            0           0         
  849          0            0           0         
  914          0            0           0         
  864          0            0           0         
  835          0            0           0         
  930          0            0           0         
  842          0            0           0         
  875          0            0           0         
  856          0            0           0         
  974          0            0           0         
  870          0            0           0         
  914          0            0           0         
  890          0            0           0         
  889          0            0           0         
  903          0            0           0         
  907          0            0           0         
  919          0            0           0         
  860          0            0           0         
  849          0            0           0         
  879          0            0           0         
  951          0            0           0         
  866          0            0           0         
  872          0            0           0         
  873          0            0           0         
  941          0            0           0         
  901          0            0           0         
  930          0            0           0         
  960          0            0           0         
  984          0            0           0         
  912          0            0           0         
  903          0            0           0         
  884          0            0           0         
  944          0            0           0         
  953          0            0           0         
  903          0            0           0         
  931          0            0           0         
  877          0            0           0         
  893          0            0           0         
  919          0            0           0         
  885          0            0           0         
  904          0            0           0         
  885          0            0           0         
  902          0            0           0         
  916          0            0           0         
  915          0            0           0         
  892          0            0           0         
  943          0            0           0         
  900          0            0           0         
  887          0            0           0         
  909          0            0           0         
  911          0            0           0         
  864          0            0           0         
  886          0            0           0         
  905          0            0           0         
  902          0            0           0         
  844          0            0           0         
  883          0            0           0         
  922          0            0           0         
  860          0            0           0         
  821          0            0           0         
  922          0            0           0         
  835          0            0           0         
  867          0            0           0         
  864          0            0           0         
  932          0            0           0         
  869          0            0           0         
  894          0            0           0         
  880          0            0           0         
  865          0            0           0         
  886          0            0           0         
  844          0            0           0         
  926          0            0           0         
  823          0            0           0         
  849          0            0           0         
  847          0            0           0         
  884          0            0           0         
  875          0            0           0         
  843          0            0           0         
  855          0            0           0         
  872          0            0           0         
  831          0            0           0         
  858          0            0           0         
  826          0            0           0         
  840          0            0           0         
  855          0            0           0         
  847          0            0           0         
  881          0            0           0         
  889          0            0           0         
  819          0            0           0         
  927          0            0           0         
  883          0            0           0         
  853          0            0           0         
  870          0            0           0         
  851          0            0           0         
  823          0            0           0         
  860          0            0           0         
  889          0            0           0         
  798          0            0           0         
  865          0            0           0         
  834          0            0           0         
  890          0            0           0         
  787          0            0           0         
  839          0            0           0         
  835          0            0           0         
  850          0            0           0         
  886          0            0           0         
  903          0            0           0         
  837          0            0           0         
  823          0            0           0         
  912          0            0           0         
  889          0            0           0         
  846          0            0           0         
  856          0            0           0         
  876          0            0           0         
  866          0            0           0         
  887          0            0           0         
  869          0            0           0         
  883          0            0           0         
  874          0            0           0         
  842          0            0           0         
  878          0            0           0         
  842          0            0           0         
  894          0            0           0         
  876          0            0           0         
  888          0            0           0         
  896          0            0           0         
  885          0            0           0         
  873          0            0           0         
  915          0            0           0         
  934          0            0           0         
  891          0            0           0         
  884          0            0           0         
  842          0            0           0         
  890          0            0           0         
  899          0            0           0         
  882          0            0           0         
  877          0            0           0         
  901          0            0           0         
  934          0            0           0         
  885          0            0           0         
  885          0            0           0         
  933          0            0           0         
  955          0            0           0         
  897          0            0           0         
  917          0            0           0         
  852          0            0           0         
  894          0            0           0         
  910          0            0           0         
  910          0            0           0         
  886          0            0           0         
  868          0            0           0         
  831          0            0           0         
  831          0            0           0         
  830          0            0           0         
  857          0            0           0         
  854          0            0           0         
  867          0            0           0         
  808          0            0           0         
  846          0            0           0         
  870          0            0           0         
  847          0            0           0         
  843          0            0           0         
  842          0            0           0         
  842          0            0           0         
  854          0            0           0         
  821          0            0           0         
  824          0            0           0         
  806          0            0           0         
  818          0            0           0         
  823          0            0           0         
  829          0            0           0         
  820          0            0           0         
  865          0            0           0         
  848          0            0           0         
  862          0            0           0         
  863          0            0           0         
  833          0            0           0         
  865          0            0           0         
  875          0            0           0         
  885          0            0           0         
  858          0            0           0         
  877          0            0           0         
  783          0            0           0         
  868          0            0           0         
  833          0            0           0         
  814          0            0           0         
  823          0            0           0         
  890          0            0           0         
  865          0            0           0         
  873          0            0           0         
  910          0            0           0         
  861          0            0           0         
  920          0            0           0         
  838          0            0           0         
  854          0            0           0         
  848          0            0           0         
  854          0            0           0         
  892          0            0           0         
  844          0            0           0         
  879          0            0           0         
  878          0            0           0         
  901          0            0           0         
  872          0            0           0         
  940          0            0           0         
  846          0            0           0         
  896          0            0           0         
  896          0            0           0         
  926          0            0           0         
  944          0            0           0         
  826          0            0           0         
  890          0            0           0         
  890          0            0           0         
  914          0            0           0         
  878          0            0           0         
  841          0            0           0         
  913          0            0           0         
  855          0            0           0         
  859          0            0           0         
  914          0            0           0         
  905          0            0           0         
  834          0            0           0         
  831          0            0           0         
  861          0            0           0         
  871          0            0           0         
  850          0            0           0         
  828          0            0           0         
  881          0            0           0         
  826          0            0           0         
  878          0            0           0         
  902          0            0           0         
  900          0            0           0         
  840          0            0           0         
  886          0            0           0         
  883          0            0           0         
  818          0            0           0         
  815          0            0           0         
  855          0            0           0         
  860          0            0           0         
  837          0            0           0         
  892          0            0           0         
  828          0            0           0         
  831          0            0           0         
  854          0            0           0         
  802          0            0           0         
  811          0            0           0         
  806          0            0           0         
  875          0            0           0
[truncated: 7,119 more chars]
