# Supplementary material for: Solid-State Study of the Structure, Dynamics, and Thermal Processes of Safinamide Mesylate—A New Generation Drug for the Treatment of Neurodegenerative Diseases
Source: Mol Pharm. 2021 Dec 3;19(1):287–302. doi: 10.1021/acs.molpharmaceut.1c00779 (PMC8728732; doi:10.1021/acs.molpharmaceut.1c00779)
Supplement: Supplementary file 2 — mp1c00779_si_002.zip [file mp1c00779_si_002.zip › cif-pxrd/SM_D-PXRD.cif]

data_Zprime1-final
_pd_block_id
   2021-08-03T10:12|Zprime1-final|PawlakTomasz|PNAlitical
_audit_creation_method  "created in GSAS-II"
_audit_creation_date  2021-08-03T10:12
_audit_author_name  Pawlak,Tomasz
_audit_update_record
   "2021-08-03T10:12  Initial software-generated CIF"
# GSAS-II edited template follows Publication_Template
#=============================================================================
# this information describes the project, paper etc. for the CIF             #
# Acta Cryst. Section C papers and editorial correspondence is generated     #
# from the information in this section                                       #
#                                                                            #
#   (from)   CIF submission form for Rietveld refinements (Acta Cryst. C)    #
#                                                 Version 14 December 1998   #
#=============================================================================
# 1. SUBMISSION DETAILS

_publ_contact_author_name            ?   # Name of author for correspondence
_publ_contact_author_address             # Address of author for correspondence
; ?
;
_publ_contact_author_email           ?
_publ_contact_author_fax             ?
_publ_contact_author_phone           ?

_publ_contact_letter
; ?
;
   
_publ_requested_journal              ?
_publ_requested_coeditor_name        ?
_publ_requested_category             ?   # Acta C: one of CI/CM/CO/FI/FM/FO

#==============================================================================

# 2. PROCESSING SUMMARY (IUCr Office Use Only)

_journal_data_validation_number      ?

_journal_date_recd_electronic        ?
_journal_date_to_coeditor            ?
_journal_date_from_coeditor          ?
_journal_date_accepted               ?
_journal_date_printers_first         ?
_journal_date_printers_final         ?
_journal_date_proofs_out             ?
_journal_date_proofs_in              ?
_journal_coeditor_name               ?
_journal_coeditor_code               ?
_journal_coeditor_notes
; ?
;
_journal_techeditor_code             ?
_journal_techeditor_notes
; ?
;
_journal_coden_ASTM                  ?
_journal_name_full                   ?
_journal_year                        ?
_journal_volume                      ?
_journal_issue                       ?
_journal_page_first                  ?
_journal_page_last                   ?
_journal_paper_category              ?
_journal_suppl_publ_number           ?
_journal_suppl_publ_pages            ?

#==============================================================================

# 3. TITLE AND AUTHOR LIST

_publ_section_title
; ?
;
_publ_section_title_footnote
; ?
;         
 
# The loop structure below should contain the names and addresses of all 
# authors, in the required order of publication. Repeat as necessary.

loop_
	_publ_author_name
        _publ_author_footnote
	_publ_author_address
 ?                                   #<--'Last name, first name' 
; ?
;
; ?
;

#==============================================================================

# 4. TEXT

_publ_section_synopsis
;  ?
;
_publ_section_abstract                         
; ?
;          
_publ_section_comment                          
; ?
;
_publ_section_exptl_prep      # Details of the preparation of the sample(s)
                              # should be given here. 
; ?
;
_publ_section_exptl_refinement                  
; ?
;
_publ_section_references
; ?
;
_publ_section_figure_captions
; ?
;
_publ_section_acknowledgements
; ?
;

#=============================================================================
# 5. OVERALL REFINEMENT & COMPUTING DETAILS

_refine_special_details
; ?
;
_pd_proc_ls_special_details
; ?
;

# The following items are used to identify the programs used.
_computing_molecular_graphics     ?
_computing_publication_material   ?

_refine_ls_weighting_scheme       ?        
_refine_ls_weighting_details      ?
_refine_ls_hydrogen_treatment     ?        
_refine_ls_extinction_method      ?        
_refine_ls_extinction_coef        ?         
_refine_ls_number_constraints     ?        

_refine_ls_restrained_S_all       ?        
_refine_ls_restrained_S_obs       ?

#==============================================================================
# 6. SAMPLE PREPARATION DATA

# (In the unusual case where multiple samples are used in a single
#  Rietveld study, this information should be moved into the phase
#  blocks)

# The following three fields describe the preparation of the material.
# The cooling rate is in K/min.  The pressure at which the sample was  
# prepared is in kPa.  The temperature of preparation is in K.
               
_pd_prep_cool_rate                ?        
_pd_prep_pressure                 ?        
_pd_prep_temperature              ?        

_pd_char_colour                   ?       # use ICDD colour descriptions

_pd_proc_info_datetime  2021-08-03T10:12
_pd_calc_method  "Rietveld Refinement"
_computing_structure_refinement
   "GSAS-II (Toby & Von Dreele, J. Appl. Cryst. 46, 544-549, 2013)"
_refine_ls_number_parameters  104
_refine_ls_goodness_of_fit_all  3.128
_refine_ls_shift/su_max  26.2846

# OVERALL WEIGHTED R-FACTOR
_refine_ls_wR_factor_obs  0.06992
_refine_ls_matrix_type  full
# GSAS-II edited template follows Phase_Template
#==============================================================================
# 7. CHEMICAL, STRUCTURAL AND CRYSTAL DATA

_pd_char_particle_morphology      ?

_chemical_name_systematic
; ?
;
_chemical_name_common             ?
_chemical_formula_moiety          ?        
_chemical_formula_structural      ?        
_chemical_formula_analytical      ?
_chemical_melting_point           ?
_chemical_compound_source         ?       # for minerals and 
                                          # natural products
_symmetry_space_group_name_Hall   ?

_exptl_crystal_F_000               ?
_exptl_crystal_density_meas        ?
_exptl_crystal_density_method      ?

_cell_special_details
; ?
;

_geom_special_details             ?

# The following item identifies the program(s) used (if appropriate).
_computing_structure_solution     ?        

#==============================================================================

# 8. Phase information from GSAS-II


# phase info for c2 follows
_pd_phase_name  c2
_cell_length_a  22.7568(3)
_cell_length_b  15.5428(4)
_cell_length_c  5.55510(10)
_cell_angle_alpha  90
_cell_angle_beta   90
_cell_angle_gamma  90
_cell_volume  1964.86(5)
_exptl_crystal_density_diffrn  1.2686
_symmetry_cell_setting  orthorhombic
_symmetry_space_group_name_H-M  "P 21 21 21"
loop_
    _space_group_symop_id
    _space_group_symop_operation_xyz
     1  x,y,z
     2  1/2+x,1/2-y,-z
     3  -x,1/2+y,1/2-z
     4  1/2-x,-y,1/2+z

# ATOMIC COORDINATES AND DISPLACEMENT PARAMETERS
loop_ 
   _atom_site_label
   _atom_site_type_symbol
   _atom_site_fract_x
   _atom_site_fract_y
   _atom_site_fract_z
   _atom_site_occupancy
   _atom_site_adp_type
   _atom_site_U_iso_or_equiv
   _atom_site_site_symmetry_multiplicity
C1     C    -0.8862(8)  0.1389(13)  0.542(4)    1.0000     Uiso 0.1007(27) 4   
O1     O    -0.9921(5)  0.1078(11)  0.5581(23)  1.0000     Uiso 0.1007     4   
O2     O    -0.9254(6)  0.0041(9)   0.369(3)    1.0000     Uiso 0.1007     4   
O3     O    -0.9518(6)  0.1381(10)  0.1743(20)  1.0000     Uiso 0.1007     4   
S1     S    -0.94370(28) 0.0967(4)   0.4021(12)  1.0000     Uiso 0.1007     4   
C2     C    -0.0340(10) 0.3531(7)   0.6565(24)  1.0000     Uiso 0.1007     4   
C3     C    -0.0183(5)  0.3253(7)   0.9112(23)  1.0000     Uiso 0.1007     4   
C4     C    0.0473(7)   0.3352(11)  0.949(4)    1.0000     Uiso 0.1007     4   
C5     C    -0.0965(5)  0.2179(8)   0.956(4)    1.0000     Uiso 0.1007     4   
C6     C    -0.1164(6)  0.1257(7)   0.9340(25)  1.0000     Uiso 0.1007     4   
C7     C    -0.1556(11) 0.1031(9)   0.755(4)    1.0000     Uiso 0.1007     4   
C8     C    -0.0987(10) 0.0624(10)  1.094(3)    1.0000     Uiso 0.1007     4   
C9     C    -0.1761(11) 0.0191(9)   0.729(4)    1.0000     Uiso 0.1007     4   
C10    C    -0.1572(15) -0.0442(9)  0.886(5)    1.0000     Uiso 0.1007     4   
C11    C    -0.1185(13) -0.0222(9)  1.071(4)    1.0000     Uiso 0.1007     4   
C12    C    -0.2189(7)  -0.1372(7)  0.6554(29)  1.0000     Uiso 0.1007     4   
C13    C    -0.2393(9)  -0.2287(7)  0.661(3)    1.0000     Uiso 0.1007     4   
C14    C    -0.2206(10) -0.2857(8)  0.4840(30)  1.0000     Uiso 0.1007     4   
C15    C    -0.2767(11) -0.2592(8)  0.843(4)    1.0000     Uiso 0.1007     4   
C16    C    -0.2402(14) -0.3707(10) 0.491(4)    1.0000     Uiso 0.1007     4   
C17    C    -0.2774(12) -0.4025(7)  0.664(4)    1.0000     Uiso 0.1007     4   
C18    C    -0.2943(15) -0.3450(10) 0.839(4)    1.0000     Uiso 0.1007     4   
N1     N    -0.0371(9)  0.4362(8)   0.6117(28)  1.0000     Uiso 0.1007     4   
N2     N    -0.0342(5)  0.2332(7)   0.942(4)    1.0000     Uiso 0.1007     4   
O4     O    -0.0495(7)  0.2980(9)   0.5109(25)  1.0000     Uiso 0.1007     4   
O5     O    -0.1794(8)  -0.1263(6)  0.8473(27)  1.0000     Uiso 0.1007     4   
F1     F    -0.3297(7)  -0.3746(10) 1.0160(26)  0.635674   Uiso 0.1007     4   
F2     F    -0.2217(15) -0.4261(12) 0.315(5)    0.364326   Uiso 0.1007     4   

loop_  _atom_type_symbol _atom_type_number_in_cell
        _atom_type_scat_Cromer_Mann_a1 _atom_type_scat_Cromer_Mann_a2 _atom_type_scat_Cromer_Mann_a3
        _atom_type_scat_Cromer_Mann_a4 _atom_type_scat_Cromer_Mann_b1 _atom_type_scat_Cromer_Mann_b2
        _atom_type_scat_Cromer_Mann_b3 _atom_type_scat_Cromer_Mann_b4 _atom_type_scat_Cromer_Mann_c
        _atom_type_scat_length_neutron _atom_type_scat_source
        _atom_type_scat_dispersion_real _atom_type_scat_dispersion_imag _atom_type_scat_dispersion_source
  C    72     2.31       1.02       1.5886     0.865      20.8439    10.2075    0.5687     51.6512    0.2156     0.6648
      https://subversion.xray.aps.anl.gov/pyGSAS/trunk/atmdata.py
     0.018   0.009   https://subversion.xray.aps.anl.gov/pyGSAS/trunk/atmdata.py
  F    4      3.5392     2.6412     1.517      1.0243     10.2825    4.2944     0.2615     26.1476    0.2776     0.5654
      https://subversion.xray.aps.anl.gov/pyGSAS/trunk/atmdata.py
     0.073   0.053   https://subversion.xray.aps.anl.gov/pyGSAS/trunk/atmdata.py
  N    8      12.2126    3.1322     2.0125     1.1663     0.0057     9.8933     28.9975    0.5826     -11.529    0.936
      https://subversion.xray.aps.anl.gov/pyGSAS/trunk/atmdata.py
     0.031   0.018   https://subversion.xray.aps.anl.gov/pyGSAS/trunk/atmdata.py
  O    20     3.0485     2.2868     1.5463     0.867      13.2771    5.7011     0.3239     32.9089    0.2508     0.5805
      https://subversion.xray.aps.anl.gov/pyGSAS/trunk/atmdata.py
     0.049   0.032   https://subversion.xray.aps.anl.gov/pyGSAS/trunk/atmdata.py
  S    4      6.9053     5.2034     1.4379     1.5863     1.4679     22.2151    0.2536     56.172     0.8669     0.2847
      https://subversion.xray.aps.anl.gov/pyGSAS/trunk/atmdata.py
     0.333   0.557   https://subversion.xray.aps.anl.gov/pyGSAS/trunk/atmdata.py

# Note that Z affects _cell_formula_sum and _weight
_cell_formula_units_Z  4
_chemical_formula_sum  "C18 F N2 O5 S"
_chemical_formula_weight  375.27

# MOLECULAR GEOMETRY
loop_
   _geom_bond_atom_site_label_1
   _geom_bond_atom_site_label_2
   _geom_bond_distance
   _geom_bond_site_symmetry_1
   _geom_bond_site_symmetry_2
   _geom_bond_publ_flag
  C1     S1     1.656(12)    1_555    1_555 yes
  O1     S1     1.412(6)     1_555    1_555 yes
  O2     S1     1.509(11)    1_555    1_555 yes
  O3     S1     1.431(6)     1_555    1_555 yes
  S1     C1     1.656(12)    1_555    1_555 yes
  S1     O1     1.412(6)     1_555    1_555 yes
  S1     O2     1.509(11)    1_555    1_555 yes
  S1     O3     1.431(6)     1_555    1_555 yes
  C2     C3     1.523(7)     1_555    1_555 yes
  C2     N1     1.317(7)     1_555    1_555 yes
  C2     O4     1.230(6)     1_555    1_555 yes
  C3     C2     1.523(7)     1_555    1_555 yes
  C3     C4     1.515(8)     1_555    1_555 yes
  C3     N2     1.485(6)     1_555    1_555 yes
  C4     C3     1.515(8)     1_555    1_555 yes
  C5     C6     1.508(6)     1_555    1_555 yes
  C5     N2     1.441(8)     1_555    1_555 yes
  C6     C5     1.508(6)     1_555    1_555 yes
  C6     C7     1.383(6)     1_555    1_555 yes
  C6     C8     1.384(6)     1_555    1_555 yes
  C7     C6     1.383(6)     1_555    1_555 yes
  C7     C9     1.395(5)     1_555    1_555 yes
  C8     C6     1.384(6)     1_555    1_555 yes
  C8     C11    1.396(5)     1_555    1_555 yes
  C9     C7     1.395(5)     1_555    1_555 yes
  C9     C10    1.383(6)     1_555    1_555 yes
  C10    C9     1.383(6)     1_555    1_555 yes
  C10    C11    1.397(6)     1_555    1_555 yes
  C10    O5     1.389(7)     1_555    1_555 yes
  C11    C8     1.396(5)     1_555    1_555 yes
  C11    C10    1.397(6)     1_555    1_555 yes
  C12    C13    1.497(7)     1_555    1_555 yes
  C12    O5     1.405(9)     1_555    1_555 yes
  C13    C12    1.497(7)     1_555    1_555 yes
  C13    C14    1.392(5)     1_555    1_555 yes
  C13    C15    1.402(5)     1_555    1_555 yes
  C14    C13    1.392(5)     1_555    1_555 yes
  C14    C16    1.396(5)     1_555    1_555 yes
  C15    C13    1.402(5)     1_555    1_555 yes
  C15    C18    1.392(5)     1_555    1_555 yes
  C16    C14    1.396(5)     1_555    1_555 yes
  C16    C17    1.373(5)     1_555    1_555 yes
  C16    F2     1.369(7)     1_555    1_555 yes
  C17    C16    1.373(5)     1_555    1_555 yes
  C17    C18    1.374(5)     1_555    1_555 yes
  C18    C15    1.392(5)     1_555    1_555 yes
  C18    C17    1.374(5)     1_555    1_555 yes
  C18    F1     1.354(7)     1_555    1_555 yes
  N1     C2     1.317(7)     1_555    1_555 yes
  N2     C3     1.485(6)     1_555    1_555 yes
  N2     C5     1.441(8)     1_555    1_555 yes
  O4     C2     1.230(6)     1_555    1_555 yes
  O5     C10    1.389(7)     1_555    1_555 yes
  O5     C12    1.405(9)     1_555    1_555 yes
  F1     C18    1.354(7)     1_555    1_555 yes
  F2     C16    1.369(7)     1_555    1_555 yes

loop_
   _geom_angle_atom_site_label_1
   _geom_angle_atom_site_label_2
   _geom_angle_atom_site_label_3
   _geom_angle
   _geom_angle_site_symmetry_1
   _geom_angle_site_symmetry_2
   _geom_angle_site_symmetry_3
   _geom_angle_publ_flag
  C1     S1     O1     106.3(5)      1_555  1_555    1_555 yes
  C1     S1     O2     102.5(10)     1_555  1_555    1_555 yes
  O1     S1     O2     114.0(9)      1_555  1_555    1_555 yes
  C1     S1     O3     109.7(5)      1_555  1_555    1_555 yes
  O1     S1     O3     112.8(7)      1_555  1_555    1_555 yes
  O2     S1     O3     110.9(8)      1_555  1_555    1_555 yes
  C3     C2     N1     117.9(7)      1_555  1_555    1_555 yes
  C3     C2     O4     118.7(7)      1_555  1_555    1_555 yes
  N1     C2     O4     122.9(5)      1_555  1_555    1_555 yes
  C2     C3     C4     109.4(6)      1_555  1_555    1_555 yes
  C2     C3     N2     108.9(9)      1_555  1_555    1_555 yes
  C4     C3     N2     108.8(6)      1_555  1_555    1_555 yes
  C6     C5     N2     116.6(6)      1_555  1_555    1_555 yes
  C5     C6     C7     119.6(5)      1_555  1_555    1_555 yes
  C5     C6     C8     122.4(5)      1_555  1_555    1_555 yes
  C7     C6     C8     118.0(3)      1_555  1_555    1_555 yes
  C6     C7     C9     121.8(3)      1_555  1_555    1_555 yes
  C6     C8     C11    121.3(3)      1_555  1_555    1_555 yes
  C7     C9     C10    119.81(31)    1_555  1_555    1_555 yes
  C9     C10    C11    119.2(3)      1_555  1_555    1_555 yes
  C9     C10    O5     116.2(7)      1_555  1_555    1_555 yes
  C11    C10    O5     124.6(8)      1_555  1_555    1_555 yes
  C8     C11    C10    119.92(30)    1_555  1_555    1_555 yes
  C13    C12    O5     107.2(8)      1_555  1_555    1_555 yes
  C12    C13    C14    119.6(5)      1_555  1_555    1_555 yes
  C12    C13    C15    121.8(5)      1_555  1_555    1_555 yes
  C14    C13    C15    118.67(27)    1_555  1_555    1_555 yes
  C13    C14    C16    119.09(24)    1_555  1_555    1_555 yes
  C13    C15    C18    119.06(24)    1_555  1_555    1_555 yes
  C14    C16    C17    123.75(27)    1_555  1_555    1_555 yes
  C14    C16    F2     118.6(3)      1_555  1_555    1_555 yes
  C17    C16    F2     117.7(3)      1_555  1_555    1_555 yes
  C16    C17    C18    115.68(31)    1_555  1_555    1_555 yes
  C15    C18    C17    123.74(27)    1_555  1_555    1_555 yes
  C15    C18    F1     118.9(3)      1_555  1_555    1_555 yes
  C17    C18    F1     117.3(3)      1_555  1_555    1_555 yes
  C3     N2     C5     113.9(5)      1_555  1_555    1_555 yes
  C10    O5     C12    117.4(6)      1_555  1_555    1_555 yes
_pd_proc_ls_pref_orient_corr
   "March-Dollase correction coef. = 1.000 axis = [0, 0, 1]"
_pd_proc_ls_profile_function
;
Finger-Cox-Jephcoat function parameters U, V, W, X, Y, SH/L:
  peak variance(Gauss) = Utan(Th)^2^+Vtan(Th)+W:
  peak HW(Lorentz) = X/cos(Th)+Ytan(Th); SH/L = S/L+H/L
  U, V, W in (centideg)^2^, X & Y in centideg
    2.000, 0.000, 8.92(27), -0.33(20), 9.4(9), 0.009, 
  Crystallite size in microns with "isotropic" model:
  parameters: Size, G/L mix
    1.000, 1.000, 
  Microstrain, "isotropic" model (10^6^ * delta Q/Q)
    parameters: Mustrain, G/L mix
    1000.000, 1.000, 

;
# GSAS-II edited template follows Instrument_Template
#==============================================================================
# 9. INSTRUMENT CHARACTERIZATION

_exptl_special_details
; ?
;

# if regions of the data are excluded, the reason(s) are supplied here:
_pd_proc_info_excluded_regions
; ?
;

# The following item is used to identify the equipment used to record 
# the powder pattern when the diffractogram was measured at a laboratory 
# other than the authors' home institution, e.g. when neutron or synchrotron
# radiation is used.

_pd_instr_location
; ?
;
_pd_calibration_special_details           # description of the method used
                                          # to calibrate the instrument
; ?
;

_diffrn_source                    ?       
_diffrn_source_target             ?
_diffrn_source_type               ?
_diffrn_measurement_device_type   ?       
_diffrn_detector                  ?       
_diffrn_detector_type             ?       # make or model of detector

_pd_meas_scan_method              ?       # options are 'step', 'cont',
                                          # 'tof', 'fixed' or
                                          # 'disp' (= dispersive)
_pd_meas_special_details
;  ?
;

# The following two items identify the program(s) used (if appropriate).
_computing_data_collection        ?        
_computing_data_reduction         ?                   

# Describe any processing performed on the data, prior to refinement.
# For example: a manual Lp correction or a precomputed absorption correction
_pd_proc_info_data_reduction      ?

# The following item is used for angular dispersive measurements only.

_diffrn_radiation_monochromator   ?        

# The following items are used to define the size of the instrument.
# Not all distances are appropriate for all instrument types.

_pd_instr_dist_src/mono           ?
_pd_instr_dist_mono/spec          ?
_pd_instr_dist_src/spec           ?
_pd_instr_dist_spec/anal          ?
_pd_instr_dist_anal/detc          ?
_pd_instr_dist_spec/detc          ?

# 10. Specimen size and mounting information

# The next three fields give the specimen dimensions in mm.  The equatorial 
# plane contains the incident and diffracted beam.

_pd_spec_size_axial               ?       # perpendicular to 
                                          # equatorial plane

_pd_spec_size_equat               ?       # parallel to 
                                          # scattering vector 
                                          # in transmission

_pd_spec_size_thick               ?       # parallel to 
                                          # scattering vector 
                                          # in reflection

_pd_spec_mounting                         # This field should be
                                          # used to give details of the 
                                          # container.
; ?
;

_pd_spec_mount_mode               ?       # options are 'reflection' 
                                          # or 'transmission'
    
_pd_spec_shape                    ?       # options are 'cylinder' 
                                          # 'flat_sheet' or 'irregular'


_diffrn_radiation_type  K\a~1,2~
loop_
   _diffrn_radiation_wavelength
   _diffrn_radiation_wavelength_wt
   _diffrn_radiation_wavelength_id
  1.54051         1.0             1     
  1.54433         0.5000          2     
_refine_ls_R_F_factor        0.07635
_refine_ls_R_Fsqd_factor     0.08662
_pd_proc_ls_prof_R_factor     0.04898
_pd_proc_ls_prof_wR_factor    0.06704
_gsas_proc_ls_prof_R_B_factor   0.04428
_gsas_proc_ls_prof_wR_B_factor  0.05748
_pd_proc_ls_prof_wR_expected  0.02265
_diffrn_radiation_probe  x-ray
_diffrn_radiation_polarisn_ratio  0.5000
_pd_proc_ls_background_function
;
Background function: "chebyschev-1" function with 12 terms:
    1282(3), -773(5), 35(5), 132(5), 32(4), -202(4), 153(4), 
    20(4), -130(4), 95(4), -27(3), -1.7(30), 
;
_diffrn_ambient_temperature  300
_diffrn_ambient_pressure  100

# STRUCTURE FACTOR TABLE
loop_
   _refln_index_h
   _refln_index_k
   _refln_index_l
   _refln_F_squared_meas
   _refln_F_squared_calc
   _refln_phase_calc
   _refln_d_spacing
   _gsas_i100_meas
  2    0    0    3763.7504  3125.9980  -0.0    11.37838 39.12  
  2    1    0    843.2785   624.1939   -0.0    9.18112  11.36  
  0    2    0    97.1267    129.4897   180.0   7.77140  0.47   
  1    2    0    2570.7637  2367.7638  90.0    7.35439  22.06  
  3    1    0    1480.6174  1230.3414  90.0    6.81704  10.88  
  2    2    0    223.7025   248.4775   -0.0    6.41742  1.45   
  4    0    0    8463.1286  8871.5561  -0.0    5.68919  21.47  
  3    2    0    1679.8908  1769.2997  90.0    5.42832  7.74   
  1    0    1    545.6974   557.1046   -90.0   5.39663  2.48   
  4    1    0    272.1146   251.9746   -0.0    5.34254  1.21   
  0    1    1    325.3449   79.3066    90.0    5.23103  1.39   
  1    1    1    1893.8114  1838.9347  89.6    5.09808  15.32  
  1    3    0    2719.6300  3293.1961  -90.0   5.05167  10.79  
  2    0    1    6910.7192  6932.8551  -90.0   4.99194  26.76  
  2    1    1    7847.6219  7816.6991  -160.2  4.75282  54.89  
  2    3    0    2243.3812  2234.9606  180.0   4.71515  7.72   
  4    2    0    9570.9657  9752.5292  -180.0  4.59056  31.13  
  0    2    1    5873.4536  5820.4386  180.0   4.51924  18.49  
  3    0    1    942.4308   803.2372   90.0    4.48182  2.92   
  1    2    1    2352.8160  2205.5840  41.2    4.43268  14.23  
  5    1    0    34107.6514 34137.0730 90.0    4.36793  100.00 
  3    1    1    14904.0245 14834.1389 -127.2  4.30636  84.83  
  3    3    0    58.9217    53.9783    -90.0   4.27828  0.17   
  2    2    1    6223.8752  6049.0326  -135.0  4.20009  33.61  
  4    0    1    5353.5055  5131.2615  -90.0   3.97461  12.87  
  5    2    0    12727.0396 11090.6240 -90.0   3.92739  29.83  
  0    4    0    13855.6171 13929.1099 180.0   3.88570  15.88  
  3    2    1    14179.3351 14222.7808 17.3    3.88245  64.87  
  4    1    1    2331.5164  2415.2629  32.8    3.85070  10.48  
  4    3    0    5897.8187  5884.6414  180.0   3.83058  13.11  
  1    4    0    3627.6650  3620.3123  90.0    3.83027  8.06   
  6    0    0    1355.7821  1436.6907  180.0   3.79279  1.48   
  0    3    1    8689.7647  9178.9902  -90.0   3.78885  18.88  
  1    3    1    424.6857   489.6860   -98.4   3.73740  1.79   
  6    1    0    119.0537   93.5802    -180.0  3.68467  0.24   
  2    4    0    394.8168   345.9525   180.0   3.67719  0.80   
  2    3    1    4159.6086  4184.5786  -70.8   3.59479  16.16  
  4    2    1    1666.4250  1399.7387  -174.4  3.53866  6.26   
  5    0    1    3040.9401  2668.0066  -90.0   3.52060  5.65   
  3    4    0    881.4606   1310.8326  90.0    3.45837  1.58   
  5    1    1    546.5831   360.5655   -98.0   3.43362  1.92   
  5    3    0    350.9476   246.7675   -90.0   3.41934  0.61   
  6    2    0    1013.5220  605.1820   0.0     3.40852  1.76   
  3    3    1    930.1452   976.5148   -40.3   3.38955  3.18   
  4    4    0    1058.6890  857.7191   180.0   3.20871  1.61   
  5    2    1    3711.4171  2979.3313  -43.1   3.20688  11.27  
  0    4    1    70.3826    48.3550    180.0   3.18406  0.11   
  7    1    0    3131.2112  2146.2051  90.0    3.18210  4.68   
  4    3    1    357.7117   324.9135   -136.8  3.15352  1.05   
  1    4    1    547.6484   497.3892   155.2   3.15335  1.60   
  6    0    1    7169.6179  7554.1370  90.0    3.13234  10.35  
  1    5    0    470.6413   567.4805   -90.0   3.07996  0.65   
  6    1    1    4566.6214  5048.7794  -139.2  3.07060  12.62  
  2    4    1    88.5956    100.2600   -144.2  3.06627  0.24   
  6    3    0    3179.2190  3901.0881  180.0   3.06037  4.36   
  7    2    0    89.5951    33.3717    90.0    2.99912  0.12   
  2    5    0    1572.0058  588.0463   -0.0    2.99867  2.06   
  5    4    0    524.7529   575.6712   90.0    2.95520  0.67   
  3    4    1    445.6774   468.8945   -80.0   2.93591  1.12   
  5    3    1    1693.5210  1689.2292  -101.6  2.91192  4.17   
  6    2    1    816.7889   793.7928   -58.4   2.90523  2.00   
  3    5    0    403.7711   199.3756   -90.0   2.87640  0.48   
  8    0    0    3952.2137  2647.4472  -180.0  2.84460  2.31   
  7    0    1    5653.3895  8055.5640  -90.0   2.80581  6.41   
  8    1    0    430.4058   543.8472   -0.0    2.79812  0.48   
  4    4    1    201.0112   190.7246   -22.6   2.77851  0.45   
  0    0    2    6021.9667  5705.9204  0.0     2.77755  3.34   
  7    1    1    2414.9022  2022.3684  -61.3   2.76118  5.28   
  1    0    2    0.3986     0.3385     -0.0    2.75709  0.00   
  7    3    0    1322.6137  1136.6411  -90.0   2.75373  1.44   
  0    1    2    1246.7551  1220.0149  -90.0   2.73423  1.33   
  4    5    0    1704.1398  1738.1633  -0.0    2.72791  1.81   
  1    1    2    761.9394   654.7369   69.1    2.71471  1.60   
  6    4    0    1953.8027  1671.6805  180.0   2.71416  2.06   
  0    5    1    4.3204     3.6581     -90.0   2.71272  0.00   
  2    0    2    5021.1270  4757.1301  -0.0    2.69832  5.22   
  1    5    1    1784.7160  1772.5433  -15.0   2.69364  3.69   
  6    3    1    1721.2104  1928.6823  -58.1   2.68051  3.52   
  8    2    0    430.3024   375.2880   -180.0  2.67127  0.44   
  2    1    2    956.1862   709.3788   -60.5   2.65855  1.92   
  7    2    1    1261.9559  1442.8918  -41.7   2.63907  2.49   
  2    5    1    344.6568   394.9913   -34.8   2.63876  0.68   
  0    2    2    1506.4370  1463.3561  180.0   2.61552  1.46   
  5    4    1    194.5599   191.6565   -6.9    2.60899  0.37   
  3    0    2    1928.8471  1895.5218  -0.0    2.60820  1.86   
  1    2    2    929.5834   813.4496   13.3    2.59841  1.77   
  0    6    0    678.8413   495.4216   180.0   2.59047  0.32   
  1    6    0    2657.9475  2350.1460  -90.0   2.57384  2.48   
  3    1    2    144.0265   130.0976   -65.5   2.57224  0.27   
  5    5    0    1719.9884  1649.7658  -90.0   2.56697  1.60   
  3    5    1    1082.9172  1151.1492  21.7    2.55430  1.99   
  2    2    2    98.0662    91.3432    175.8   2.54904  0.18   
  8    0    1    70.5739    61.1230    90.0    2.53194  0.06   
  2    6    0    102.4372   81.4836    -0.0    2.52583  0.09   
  8    1    1    1733.7723  1650.2473  81.8    2.49900  3.03   
  4    0    2    0.2003     0.1798     180.0   2.49597  0.00   
  9    1    0    344.8510   307.7698   90.0    2.49572  0.30   
  8    3    0    362.4410   308.0285   -180.0  2.49348  0.32   
  7    4    0    904.3713   767.1954   -90.0   2.49339  0.79   
  3    2    2    2831.3635  2313.6767  1.2     2.47266  4.83   
  7    3    1    1880.3194  1528.2204  -19.5   2.46723  3.19   
  4    1    2    925.4992   746.3016   21.5    2.46440  1.57   
  3    6    0    2672.9830  2973.6941  -90.0   2.45146  2.24   
  4    5    1    189.8587   218.0652   -117.6  2.44861  0.32   
  0    3    2    698.2490   801.2453   -90.0   2.44795  0.58   
  6    4    1    255.3572   278.3381   -8.8    2.43865  0.42   
  1    3    2    1171.6408  1330.7431  -140.3  2.43391  1.93   
  8    2    1    2946.4165  2633.0782  26.8    2.40739  4.73   
  9    2    0    409.0959   368.3356   90.0    2.40446  0.33   
  6    5    0    1367.7331  1229.9622  -0.0    2.40423  1.09   
  2    3    2    567.4717   424.9538   -155.3  2.39319  0.90   
  4    2    2    259.9422   201.1839   -121.2  2.37641  0.41   
  5    0    2    4198.3162  3842.9309  0.0     2.37092  3.25   
  4    6    0    432.4890   750.5687   -180.0  2.35758  0.33   
  0    6    1    69.6171    136.2312   0.0     2.34775  0.05   
  5    1    2    56.2040    108.6824   -109.1  2.34381  0.08   
  1    6    1    74.6438    144.2409   -169.8  2.33535  0.11   
  5    5    1    55.8104    146.2555   72.6    2.33021  0.08   
  3    3    2    60.6338    166.8957   44.7    2.32965  0.09   
  9    0    1    186.1681   250.4828   90.0    2.30134  0.13   
  2    6    1    305.7159   350.3581   62.0    2.29931  0.44   
  8    4    0    231.3834   225.7718   -0.0    2.29528  0.17   
  9    1    1    556.4246   572.6109   -83.8   2.27652  0.79   
  10   0    0    2268.2173  2348.4922  180.0   2.27568  0.80   
  8    3    1    575.9597   599.2541   128.3   2.27482  0.81   
  7    4    1    430.5402   448.0609   75.6    2.27476  0.61   
  9    3    0    986.5500   1013.9015  -90.0   2.27235  0.69   
  5    2    2    1149.3334  1104.8344  -4.3    2.26773  1.61   
  0    4    2    71.4934    64.0271    -180.0  2.25962  0.05   
  10   1    0    217.1001   190.6758   0.0     2.25167  0.15   
  5    6    0    1049.9590  922.4978   90.0    2.25135  0.72   
  4    3    2    2055.6216  1786.0737  -135.6  2.24863  2.82   
  1    4    2    349.6487   303.5691   54.8    2.24856  0.48   
  7    5    0    147.3003   123.9800   -90.0   2.24674  0.10   
  3    6    1    10.0129    8.0379     78.5    2.24278  0.01   
  6    0    2    423.7622   350.4879   -180.0  2.24091  0.29   
  6    1    2    30.1975    40.6394    42.8    2.21797  0.04   
  2    4    2    513.0362   683.4576   78.4    2.21634  0.68   
  1    7    0    4.7921     7.8469     -90.0   2.20991  0.00   
  9    2    1    71.9843    160.3900   79.2    2.20662  0.09   
  6    5    1    102.3403   231.4946   35.2    2.20644  0.13   
  10   2    0    5.9901     20.5638    0.0     2.18397  0.00   
  2    7    0    0.3498     1.0147     180.0   2.17929  0.00   
  4    6    1    545.7725   741.4241   80.2    2.17022  0.69   
  3    4    2    1097.0134  1475.1561  76.7    2.16558  1.38   
  5    3    2    1126.4239  1360.2863  177.5   2.15590  1.40   
  6    2    2    36.5078    44.5856    -119.5  2.15318  0.05   
  6    6    0    115.6569   132.9131   -0.0    2.13914  0.07   
  3    7    0    823.7572   684.0777   90.0    2.13098  0.50   
  8    4    1    289.4470   288.4399   -34.9   2.12133  0.35   
  9    4    0    368.2585   390.2844   -90.0   2.11932  0.22   
  7    0    2    33.9290    50.0683    180.0   2.11176  0.02   
  10   0    1    156.6341   219.4737   90.0    2.10583  0.09   
  9    3    1    794.7155   1069.3855  -39.6   2.10319  0.93   
  4    4    2    591.1631   753.6550   91.6    2.10004  0.69   
  8    5    0    0.1161     0.1416     -180.0  2.09856  0.00   
  7    1    2    1223.7773  1221.3334  132.6   2.09253  1.42   
  10   1    1    1049.6901  868.1585   19.7    2.08676  1.21   
  5    6    1    1793.0542  1478.0011  -20.2   2.08651  2.06   
  10   3    0    4.4482     3.5438     0.0     2.08354  0.00   
  7    5    1    497.6888   392.9134   -145.9  2.08284  0.57   
  0    5    2    1130.2123  768.1474   90.0    2.07120  0.64   
  4    7    0    1386.4208  970.3365   -0.0    2.06845  0.78   
  1    5    2    114.4258   78.8932    -46.1   2.06267  0.13   
  0    7    1    187.6595   128.0039   90.0    2.06180  0.11   
  6    3    2    219.9803   141.1553   128.3   2.05676  0.24   
  1    7    1    959.5014   655.2490   -160.0  2.05339  1.06   
  11   1    0    91.6078    65.6365    -90.0   2.05071  0.05   
  7    2    2    147.6928   129.8045   -70.0   2.03786  0.16   
  2    5    2    119.8619   105.6348   -103.7  2.03772  0.13   
  10   2    1    1273.2715  1131.1032  5.8     2.03253  1.38   
  2    7    1    1088.4623  906.3539   122.8   2.02876  1.17   
  7    6    0    651.2687   514.3729   -90.0   2.02594  0.35   
  5    4    2    775.8190   606.4649   -170.4  2.02391  0.83   
  11   2    0    28.5350    35.7902    -90.0   1.99917  0.01   
  3    5    2    253.0015   314.6286   -58.3   1.99806  0.26   
  6    6    1    840.3496   1021.4765  86.0    1.99625  0.87   
  5    7    0    2.3423     2.8072     -90.0   1.99559  0.00   
  3    7    1    1001.6677  955.3933   117.0   1.98961  1.03   
  8    0    2    298.4180   273.1657   -0.0    1.98730  0.15   
  9    4    1    383.0879   334.1981   97.8    1.98012  0.39   
  8    1    2    2565.0819  2063.9988  68.9    1.97126  2.58   
  10   4    0    167.8502   155.8195   -0.0    1.96369  0.08   
  8    5    1    66.9075    63.4203    -16.7   1.96315  0.07   
  9    5    0    477.3392   485.0651   -90.0   1.96155  0.24   
  7    3    2    220.8859   211.2315   134.0   1.95555  0.22   
  10   3    1    370.2598   356.7573   33.0    1.95084  0.36   
  4    5    2    397.7113   473.4569   16.7    1.94624  0.39   
  0    8    0    3356.2399  3907.1417  -0.0    1.94285  0.82   
  6    4    2    11.6110    12.7207    -179.1  1.94122  0.01   
  11   0    1    791.3239   755.2356   -90.0   1.93872  0.38   
  4    7    1    176.1446   165.4409   99.4    1.93843  0.17   
  1    8    0    2902.2506  2460.2429  -90.0   1.93581  1.40   
  8    2    2    379.3096   279.4905   14.0    1.92535  0.36   
  11   1    1    31.9348    22.8588    101.2   1.92381  0.03   
  11   3    0    344.4411   230.8739   -90.0   1.92129  0.16   
  6    7    0    2534.8961  1544.6359  -0.0    1.91619  1.19   
  8    6    0    144.5288   87.3377    -180.0  1.91529  0.07   
  2    8    0    738.5234   445.8331   -180.0  1.91513  0.35   
  7    6    1    290.4954   203.8616   81.0    1.90332  0.27   
  12   0    0    1507.7876  969.7596   180.0   1.89640  0.35   
  0    6    2    35.6375    23.9569    180.0   1.89442  0.02   
  1    6    2    241.7614   236.8551   -102.5  1.88789  0.22   
  5    5    2    137.6688   142.3966   100.4   1.88518  0.12   
  12   1    0    1016.7097  1073.8926  -0.0    1.88244  0.46   
  3    8    0    141.2962   150.5405   -90.0   1.88210  0.06   
  11   2    1    124.8398   137.2115   -22.9   1.88107  0.11   
  5    7    1    113.8738   129.6284   -10.2   1.87808  0.10   
  9    0    2    12.3509    13.0144    180.0   1.86979  0.01   
  2    6    2    246.2284   272.4518   168.3   1.86870  0.22   
  9    1    2    138.5055   143.1700   15.7    1.85641  0.12   
  8    3    2    274.2583   295.0696   170.7   1.85548  0.24   
  7    4    2    132.9892   143.2750   -168.7  1.85545  0.12   
  10   4    1    61.8730    82.3048    97.9    1.85142  0.05   
  9    5    1    250.5234   392.5083   73.4    1.84963  0.22   
  1    0    3    88.8864    181.7437   -90.0   1.84560  0.04   
  12   2    0    309.2841   630.0020   0.0     1.84234  0.13   
  0    1    3    19.5155    27.4992    90.0    1.83870  0.01   
  4    8    0    0.2815     0.3930     180.0   1.83860  0.00   
  3    6    2    77.2750    101.2191   -124.9  1.83797  0.07   
  10   5    0    15.8611    16.6450    -0.0    1.83622  0.01   
  0    8    1    58.0349    48.8918    -180.0  1.83392  0.02   
  7    7    0    430.1031   357.2325   -90.0   1.83355  0.18   
  1    1    3    30.4994    24.8075    -160.1  1.83272  0.03   
  1    8    1    107.2052   88.5478    137.1   1.82800  0.09   
  2    0    3    47.9294    40.7396    90.0    1.82766  0.02   
  11   4    0    21.3467    21.1859    -90.0   1.82611  0.01   
  9    2    2    1407.4804  2040.5001  104.2   1.81791  1.16   
  6    5    2    5.8859     8.5355     28.1    1.81781  0.00   
  11   3    1    216.7587   311.3065   96.5    1.81575  0.18   
  2    1    3    46.0341    65.8948    -88.2   1.81515  0.04   
  6    7    1    218.1073   301.9858   125.9   1.81145  0.18   
  8    6    1    744.2364   1014.2365  150.1   1.81069  0.61   
  2    8    1    208.2749   283.0238   -119.8  1.81056  0.17   
  9    6    0    69.2084    91.4011    90.0    1.80944  0.03   
  0    2    3    1025.4942  928.5287   180.0   1.80127  0.41   
  3    0    3    435.9021   401.6065   -90.0   1.79888  0.18   
  4    6    2    29.0279    27.1034    -150.0  1.79740  0.02   
  1    2    3    1123.1551  1064.2555  72.8    1.79566  0.90   
  12   0    1    1103.9280  1051.0767  -90.0   1.79470  0.44   
  3    1    3    421.3853   385.9846   -110.7  1.78695  0.33   
  5    8    0    136.4434   124.9403   -90.0   1.78686  0.05   
  12   1    1    1032.8166  1012.0260  -3.8    1.78285  0.81   
  3    8    1    1642.4210  1616.0111  145.3   1.78257  1.30   
  12   3    0    250.0433   245.8642   0.0     1.78085  0.10   
  2    2    3    191.5285   185.5045   134.7   1.77912  0.15   
  8    4    2    174.0332   168.0510   158.5   1.76933  0.13   
  4    0    3    39.5576    36.4756    -90.0   1.76078  0.02   
  10   0    2    1.1870     1.1127     180.0   1.76030  0.00   
  9    3    2    457.0885   464.1418   -160.7  1.75876  0.35   
  3    2    3    325.2340   311.6789   10.9    1.75254  0.25   
  8    7    0    61.9986    56.9495    -0.0    1.75031  0.02   
  4    1    3    264.9883   242.4036   177.0   1.74959  0.20   
  10   1    2    1228.7430  1124.9864  106.7   1.74912  0.93   
  5    6    2    172.5301   158.0493   -169.8  1.74897  0.13   
  12   2    1    1292.5503  1185.4666  67.2    1.74868  0.97   
  7    5    2    10.4920    9.6966     -121.5  1.74681  0.01   
  4    8    1    729.2966   684.2674   -99.7   1.74548  0.55   
  0    3    3    59.0895    57.1539    -90.0   1.74368  0.02   
  10   5    1    625.1508   606.8282   74.9    1.74345  0.47   
  7    7    1    227.6659   232.3495   29.0    1.74116  0.17   
  13   1    0    811.6194   878.9308   -90.0   1.73952  0.30   
  1    3    3    179.9542   199.8804   27.9    1.73858  0.13   
  11   4    1    253.7052   290.4004   91.0    1.73478  0.19   
  0    7    2    145.0317   166.0664   90.0    1.73434  0.05   
  1    7    2    129.7956   135.9479   132.5   1.72933  0.10   
  6    8    0    2.4751     2.5826     0.0     1.72918  0.00   
  2    3    3    154.6944   174.7125   47.2    1.72356  0.11   
  11   5    0    6.3786     7.3745     90.0    1.72226  0.00   
  1    9    0    8.4425     9.8267     90.0    1.72203  0.00   
  9    6    1    24.2425    29.1775    -93.7   1.72047  0.02   
  4    2    3    23.3289    28.3828    156.2   1.71726  0.02   
  10   2    2    1381.6604  1674.8043  -82.7   1.71681  0.99   
  5    0    3    419.2732   483.9444   -90.0   1.71518  0.15   
  2    7    2    245.8226   274.4976   105.4   1.71454  0.18   
  10   6    0    202.6715   176.5157   -0.0    1.70967  0.07   
  13   2    0    123.2182   97.8671    90.0    1.70773  0.04   
  2    9    0    147.9450   116.2224   180.0   1.70742  0.05   
  5    1    3    640.6433   490.7696   -115.2  1.70483  0.45   
  12   4    0    239.4030   182.0401   -0.0    1.70426  0.08   
  5    8    1    476.4857   365.8035   -149.5  1.70102  0.33   
  3    3    3    137.0339   110.8107   -57.5   1.69936  0.10   
  12   3    1    88.0174    80.3563    -149.1  1.69584  0.06   
  6    6    2    119.2217   110.8884   -117.9  1.69478  0.08   
  3    7    2    146.7247   135.6642   -97.6   1.69071  0.10   
  9    4    2    374.3503   397.4569   -118.9  1.68487  0.26   
  3    9    0    130.2664   144.6247   90.0    1.68389  0.04   
  5    2    3    290.9232   357.4606   -136.1  1.67487  0.20   
  8    5    2    133.9133   159.6399   -113.2  1.67438  0.09   
  0    4    3    328.4383   363.5145   180.0   1.67160  0.11   
  13   0    1    60.4616    62.6929    90.0    1.66959  0.02   
  8    7    1    179.6143   184.6216   -94.8   1.66940  0.12   
  9    7    0    0.0124     0.0124     -90.0   1.66842  0.00   
  7    8    0    0.5835     0.5839     90.0    1.66773  0.00   
  4    3    3    22.4055    22.3333    -84.9   1.66713  0.01   
  1    4    3    187.6774   186.9899   26.1    1.66711  0.13   
  10   3    2    24.8194    24.5022    135.5   1.66672  0.02   
  6    0    3    1.8258     1.5702     -90.0   1.66398  0.00   
  13   1    1    459.1164   337.4646   169.0   1.66004  0.30   
  11   0    2    783.0742   559.8489   180.0   1.65915  0.26   
  4    7    2    222.6030   158.0367   43.2    1.65897  0.15   
  13   3    0    2.9255     2.0248     90.0    1.65841  0.00   
  6    1    3    258.5499   145.7213   174.3   1.65453  0.17   
  2    4    3    57.1482    31.5492    -176.5  1.65385  0.04   
  4    9    0    30.3728    16.6644    180.0   1.65252  0.01   
  6    8    1    244.5878   139.0546   -151.0  1.65104  0.16   
  11   1    2    801.7175   485.9934   -133.3  1.64977  0.52   
  0    9    1    18.7405    11.8026    90.0    1.64912  0.01   
  11   5    1    539.6037   522.0881   -156.3  1.64501  0.35   
  1    9    1    180.5245   178.7664   113.1   1.64481  0.12   
  7    6    2    56.7186    65.1846    -172.2  1.63680  0.04   
  10   6    1    48.5988    48.4575    -144.4  1.63403  0.03   
  3    4    3    1234.8759  1184.0449  -165.8  1.63243  0.78   
  13   2    1    142.6918   136.5053   169.0   1.63234  0.09   
  2    9    1    1082.6117  1027.8346  133.1   1.63207  0.69   
  12   4    1    53.2028    45.3140    -24.3   1.62931  0.03   
  5    3    3    404.9961   336.7144   -96.7   1.62827  0.26   
  6    2    3    1.6070     1.2873     -9.4    1.62710  0.00   
  14   0    0    603.8685   462.8237   180.0   1.62548  0.09   
  11   2    2    162.4059   126.4398   22.5    1.62258  0.10   
  5    7    2    577.2561   475.0252   -55.4   1.62066  0.36   
  12   5    0    49.3145    43.3242    0.0     1.61892  0.02   
  14   1    0    212.2557   208.3108   -0.0    1.61667  0.07   
  11   6    0    1099.6142  1087.2776  90.0    1.61655  0.34   
  5    9    0    344.9564   384.1086   90.0    1.61465  0.11   
  3    9    1    173.2693   261.3474   -133.6  1.61148  0.11   
  7    0    3    388.4207   599.3633   -90.0   1.60900  0.12   
  8    8    0    6.0027     6.5176     180.0   1.60436  0.00   
  4    4    3    642.2283   671.5792   60.0    1.60380  0.39   
  10   4    2    286.6548   293.4006   -98.8   1.60344  0.17   
  9    5    2    82.3237    79.3429    -162.9  1.60227  0.05   
  7    1    3    236.5142   216.9518   -149.0  1.60045  0.14   
  9    7    1    121.7285   111.6229   170.4   1.59791  0.07   
  7    8    1    259.7102   236.6052   -147.7  1.59730  0.16   
  13   4    0    9.2667     8.1631     90.0    1.59604  0.00   
  0    8    2    6.7530     5.3483     -180.0  1.59203  0.00   
  14   2    0    107.4129   86.0708    0.0     1.59105  0.03   
  0    5    3    64.8020    51.9177    90.0    1.59084  0.02   
  10   7    0    78.4050    61.9391    180.0   1.58924  0.02   
  13   3    1    289.1348   228.6244   92.8    1.58911  0.17   
  1    8    2    318.6811   258.7663   -98.6   1.58815  0.19   
  1    5    3    401.1280   343.6635   3.8     1.58697  0.24   
  6    3    3    9.0482     8.5182     40.6    1.58427  0.01   
  4    9    1    446.6650   430.0541   121.4   1.58392  0.26   
  11   3    2    47.4250    56.0511    141.4   1.58010  0.03   
  6    7    2    21.4733    33.0119    25.6    1.57726  0.01   
  8    6    2    80.1587    127.4145   -12.5   1.57676  0.05   
  2    8    2    36.8016    58.7288    -128.6  1.57667  0.02   
  7    2    3    185.8185   301.4119   -28.9   1.57559  0.11   
  2    5    3    57.9140    94.0063    71.9    1.57552  0.03   
  6    9    0    54.1359    71.6634    0.0     1.57172  0.02   
  5    4    3    70.0880    60.6467    158.4   1.56911  0.04   
  12   0    2    70.6191    54.4038    -180.0  1.56617  0.02   
  14   0    1    1.9837     2.2215     90.0    1.56007  0.00   
  12   1    2    120.1922   133.6148   -16.8   1.55828  0.07   
  3    8    2    93.0321    104.3073   -134.9  1.55809  0.05   
  3    5    3    121.1562   137.6442   -53.7   1.55697  0.07   
  0    10   0    69.5235    73.3535    -0.0    1.55428  0.01   
  12   5    1    241.2070   254.3525   143.7   1.55426  0.14   
  14   1    1    23.0327    21.8745    -55.0   1.55227  0.01   
  11   6    1    148.1686   139.3426   134.8   1.55216  0.08   
  8    0    3    80.8452    73.8652    90.0    1.55187  0.02   
  14   3    0    459.1754   381.3062   -0.0    1.55094  0.13   
  1    10   0    416.5637   335.9308   90.0    1.55067  0.12   
  5    9    1    7.8702     6.2159     43.8    1.55048  0.00   
  8    1    3    91.9674    28.3979    -40.9   1.54419  0.05   
  8    8    1    325.8652   77.8552    -143.0  1.54136  0.18   
  9    8    0    105.4791   24.0368    90.0    1.54059  0.03   
_reflns_number_total  368
_reflns_limit_h_min  0
_reflns_limit_h_max  14
_reflns_limit_k_min  0
_reflns_limit_k_max  10
_reflns_limit_l_min  0
_reflns_limit_l_max  3
_reflns_d_resolution_low    11.378
_reflns_d_resolution_high   1.541

# POWDER DATA TABLE
_pd_meas_2theta_range_min  3.00757
_pd_meas_2theta_range_max  84.99305
_pd_meas_2theta_range_inc  0.01313
_pd_proc_2theta_range_min  3.03497
_pd_proc_2theta_range_max  85.02045
_pd_proc_2theta_range_inc  0.01313
_pd_proc_number_of_points  6245

loop_
   _pd_meas_intensity_total
   _pd_calc_intensity_total
   _pd_proc_intensity_bkg_calc
   _pd_proc_ls_weight
  5399         0            0           0         
  5387         0            0           0         
  5248         0            0           0         
  5263         0            0           0         
  5077         0            0           0         
  5251         0            0           0         
  5125         0            0           0         
  5034         0            0           0         
  5062         0            0           0         
  4920         0            0           0         
  4909         0            0           0         
  4935         0            0           0         
  4913         0            0           0         
  4784         0            0           0         
  4694         0            0           0         
  4670         0            0           0         
  4660         0            0           0         
  4586         0            0           0         
  4662         0            0           0         
  4533         0            0           0         
  4590         0            0           0         
  4475         0            0           0         
  4525         0            0           0         
  4348         0            0           0         
  4532         0            0           0         
  4456         0            0           0         
  4358         0            0           0         
  4325         0            0           0         
  4228         0            0           0         
  4253         0            0           0         
  4249         0            0           0         
  4157         0            0           0         
  4046         0            0           0         
  3993         0            0           0         
  3958         0            0           0         
  4089         0            0           0         
  3961         0            0           0         
  3929         0            0           0         
  3955         0            0           0         
  3795         0            0           0         
  3790         0            0           0         
  3777         0            0           0         
  3782         0            0           0         
  3871         0            0           0         
  3747         0            0           0         
  3788         0            0           0         
  3767         0            0           0         
  3683         0            0           0         
  3731         0            0           0         
  3645         0            0           0         
  3630         0            0           0         
  3563         0            0           0         
  3472         0            0           0         
  3476         0            0           0         
  3436         0            0           0         
  3408         0            0           0         
  3485         0            0           0         
  3631         0            0           0         
  3497         0            0           0         
  3321         0            0           0         
  3412         0            0           0         
  3448         0            0           0         
  3322         0            0           0         
  3332         0            0           0         
  3354         0            0           0         
  3359         0            0           0         
  3317         0            0           0         
  3238         0            0           0         
  3364         0            0           0         
  3347         0            0           0         
  3290         0            0           0         
  3218         0            0           0         
  3254         0            0           0         
  3272         0            0           0         
  3287         0            0           0         
  3211         0            0           0         
  3190         0            0           0         
  3098         0            0           0         
  3078         0            0           0         
  3215         0            0           0         
  3214         0            0           0         
  3057         0            0           0         
  3105         0            0           0         
  3078         0            0           0         
  3071         0            0           0         
  3077         0            0           0         
  3041         0            0           0         
  3023         0            0           0         
  3078         0            0           0         
  3039         0            0           0         
  3116         0            0           0         
  3087         0            0           0         
  3091         0            0           0         
  3075         0            0           0         
  3036         0            0           0         
  2956         0            0           0         
  3021         0            0           0         
  3002         0            0           0         
  3074         0            0           0         
  3123         0            0           0         
  3033         0            0           0         
  2973         0            0           0         
  3042         0            0           0         
  3159         0            0           0         
  3120         0            0           0         
  3052         0            0           0         
  3099         0            0           0         
  3078         0            0           0         
  3145         0            0           0         
  3187         0            0           0         
  3139         0            0           0         
  3050         0            0           0         
  3111         0            0           0         
  2971         0            0           0         
  3077         0            0           0         
  3095         0            0           0         
  3099         0            0           0         
  3061         0            0           0         
  2952         0            0           0         
  2986         0            0           0         
  2924         0            0           0         
  2844         0            0           0         
  2990         0            0           0         
  2912         0            0           0         
  2976         0            0           0         
  3031         0            0           0         
  2940         0            0           0         
  2831         0            0           0         
  2886         0            0           0         
  3022         0            0           0         
  2878         0            0           0         
  2883         0            0           0         
  2847         0            0           0         
  2894         0            0           0         
  2787         0            0           0         
  2854         0            0           0         
  2820         0            0           0         
  2900         0            0           0         
  2941         0            0           0         
  2889         0            0           0         
  2862         0            0           0         
  2864         0            0           0         
  2802         0            0           0         
  2682         0            0           0         
  2762         0            0           0         
  2713         0            0           0         
  2781         0            0           0         
  2697         0            0           0         
  2677         0            0           0         
  2751         0            0           0         
  2672         0            0           0         
  2757         0            0           0         
  2744         0            0           0         
  2664         0            0           0         
  2792         0            0           0         
  2752         0            0           0         
  2734         0            0           0         
  2713         0            0           0         
  2712         0            0           0         
  2656         0            0           0         
  2684         0            0           0         
  2686         0            0           0         
  2638         0            0           0         
  2648         0            0           0         
  2753         0            0           0         
  2612         0            0           0         
  2690         0            0           0         
  2614         0            0           0         
  2643         0            0           0         
  2708         0            0           0         
  2705         0            0           0         
  2653         0            0           0         
  2678         0            0           0         
  2669         0            0           0         
  2668         0            0           0         
  2687         0            0           0         
  2645         0            0           0         
  2620         0            0           0         
  2558         0            0           0         
  2625         0            0           0         
  2571         0            0           0         
  2608         0            0           0         
  2520         0            0           0         
  2626         0            0           0         
  2568         0            0           0         
  2576         0            0           0         
  2500         0            0           0         
  2651         0            0           0         
  2503         0            0           0         
  2518         0            0           0         
  2593         0            0           0         
  2519         0            0           0         
  2503         0            0           0         
  2569         0            0           0         
  2536         0            0           0         
  2506         0            0           0         
  2509         0            0           0         
  2399         0            0           0         
  2565         0            0           0         
  2514         0            0           0         
  2494         0            0           0         
  2463         0            0           0         
  2364         0            0           0         
  2434         0            0           0         
  2486         0            0           0         
  2257         0            0           0         
  2454         0            0           0         
  2453         0            0           0         
  2463         0            0           0         
  2454         0            0           0         
  2475         0            0           0         
  2365         0            0           0         
  2531         0            0           0         
  2540         0            0           0         
  2420         0            0           0         
  2505         0            0           0         
  2432         0            0           0         
  2423         0            0           0         
  2570         0            0           0         
  2548         0            0           0         
  2572         0            0           0         
  2510         0            0           0         
  2473         0            0           0         
  2415         0            0           0         
  2481         0            0           0         
  2319         0            0           0         
  2341         0            0           0         
  2469         0            0           0         
  2411         0            0           0         
  2381         0            0           0         
  2457         0            0           0         
  2399         0            0           0         
  2315         0            0           0         
  2370         0            0           0         
  2394         0            0           0         
  2349         0            0           0         
  2342         0            0           0         
  2396         0            0           0         
  2344         0            0           0         
  2372         0            0           0         
  2424         0            0           0         
  2352         0            0           0         
  2390         0            0           0         
  2343         0            0           0         
  2365         0            0           0         
  2220         0            0           0         
  2334         0            0           0         
  2252         0            0           0         
  2255         0            0           0         
  2317         0            0           0         
  2270         0            0           0         
  2236         0            0           0         
  2269         0            0           0         
  2375         0            0           0         
  2322         0            0           0         
  2256         0            0           0         
  2293         0            0           0         
  2201         0            0           0         
  2241         0            0           0         
  2281         0            0           0         
  2210         0            0           0         
  2259         0            0           0         
  2235         0            0           0         
  2179         0            0           0         
  2223         0            0           0         
  2289         0            0           0         
  2296         0            0           0         
  2292         0            0           0         
  2167         0            0           0         
  2205         0            0           0         
  2271         0            0           0         
  2221         0            0           0         
  2162         0            0           0         
  2189         0            0           0         
  2237         0            0           0         
  2244         0            0           0         
  2235         0            0           0         
  2158         0            0           0         
  2148         0            0           0         
  2140         0            0           0         
  2149         0            0           0         
  2317         0            0           0         
  2091         0            0           0         
  2133         0            0           0         
  2187         0            0           0         
  2194         0            0           0         
  2165         0            0           0         
  2100         0            0           0         
  2135         0            0           0         
  2148         0            0           0         
  2158         0            0           0         
  2121         0            0           0         
  2078         0            0           0         
  2142         0            0           0         
  2207         0            0           0         
  2128         0            0           0         
  2150         0            0           0         
  2113         0            0           0         
  2108         0            0           0         
  2140         0            0           0         
  2121         0            0           0         
  2078         0            0           0         
  2099         0            0           0         
  2146         0            0           0         
  2155         0            0           0         
  1984         0            0           0         
  2097         0            0           0         
  2078         0            0           0         
  2096         0            0           0         
  2030         0            0           0         
  2084         0            0           0         
  2066         0            0           0         
  2159         0            0           0         
  2014         0            0           0         
  1982         0            0           0         
  2124         0            0           0         
  2064         0            0           0         
  2035         0            0           0         
  2075         0            0           0         
  2098         0            0           0         
  2069         2089.555     2075.17634  0.000483325 
  2047         2094.54073   2079.44393  0.00048852 
  2076         2099.49134   2083.62035  0.000481696 
  2170         2104.4136    2087.70635  0.000460829 
  2032         2109.31513   2091.70272  0.000492126 
  2066         2114.20445   2095.61021  0.000484027 
  2034         2119.09122   2099.42959  0.000491642 
  2101         2123.9865    2103.16161  0.000475964 
  1975         2128.90281   2106.80703  0.000506329 
  1989         2133.85459   2110.36659  0.000502765 
  2032         2138.8586    2113.84103  0.000492126 
  2016         2143.93409   2117.2311   0.000496032 
  2050         2149.10387   2120.53754  0.000487805 
  1988         2154.39447   2123.76107  0.000503018 
  2042         2159.83727   2126.90243  0.000489716 
  1957         2165.46995   2129.96233  0.000510986 
  2004         2171.3373    2132.9415   0.000499002 
  2042         2177.49356   2135.84066  0.000489716 
  2028         2184.00499   2138.66052  0.000493097 
  1992         2190.95254   2141.40179  0.000502008 
  2053         2198.43667   2144.06517  0.000487092 
  2049         2206.58334   2146.65136  0.000488043 
  2088         2215.55121   2149.16107  0.000478927 
  2060         2225.54334   2151.59498  0.000485437 
  2137         2236.82313   2153.95379  0.000467946 
  2133         2249.73541   2156.23818  0.000468823 
  2249         2264.74102   2158.44883  0.000444642 
  2242         2282.47503   2160.58643  0.00044603 
  2368         2303.87214   2162.65165  0.000422297 
  2623         2330.55081   2164.64515  0.000381243 
  2787         2366.08542   2166.56761  0.000358809 
  3143         2419.89643   2168.4197   0.000318167 
  3548         2517.19994   2170.20206  0.000281849 
  4017         2718.65685   2171.91537  0.000248942 
  4565         3146.42404   2173.56026  0.000219058 
  5723         3994.8422    2175.1374   0.000174734 
  6949         5483.05894   2176.64742  0.000143906 
  8716         7719.14537   2178.09097  0.000114732 
  11090        10512.73504  2179.46869  0.000090171 
  13342        13249.90244  2180.78121  0.000074951 
  15451        14998.45729  2182.02916  0.000064721 
  16383        15015.73347  2183.21318  0.000061039 
  14417        13322.81876  2184.33388  0.000069363 
  11311        10637.92668  2185.39189  0.00008841 
  7773         7861.25463   2186.38782  0.00012865 
  5234         5611.98718   2187.32229  0.000191058 
  3704         4094.69398   2188.19591  0.000269978 
  2860         3215.64038   2189.00928  0.00034965 
  2647         2765.23399   2189.76302  0.000377786 
  2533         2551.33841   2190.45771  0.000394789 
  2467         2449.15902   2191.09396  0.000405351 
  2571         2394.67602   2191.67235  0.000388954 
  2545         2360.34444   2192.19349  0.000392927 
  2513         2335.55657   2192.65795  0.000397931 
  2504         2316.31903   2193.06632  0.000399361 
  2560         2300.86695   2193.41918  0.000390625 
  2531         2288.21757   2193.7171   0.000395101 
  2751         2277.71915   2193.96066  0.000363504 
  2789         2268.9012    2194.15043  0.000358551 
  2785         2261.41265   2194.28697  0.000359066 
  2771         2254.98729   2194.37085  0.000360881 
  2583         2249.41964   2194.40263  0.000387147 
  2608         2244.54926   2194.38286  0.000383436 
  2634         2240.24999   2194.31209  0.000379651 
  2463         2236.42109   2194.19089  0.000406009 
  2305         2232.98141   2194.01979  0.000433839 
  2265         2229.86543   2193.79933  0.000441501 
  2170         2227.01942   2193.53007  0.000460829 
  2153         2224.39911   2193.21252  0.000464468 
  2191         2221.96791   2192.84724  0.000456413 
  2120         2219.69518   2192.43475  0.000471698 
  2010         2217.55539   2191.97558  0.000497512 
  2095         2215.52691   2191.47025  0.000477327 
  2020         2213.59139   2190.91929  0.00049505 
  2013         2211.73331   2190.32321  0.000496771 
  1988         2209.93938   2189.68253  0.000503018 
  1945         2208.19812   2188.99775  0.000514139 
  1990         2206.49979   2188.2694   0.000502513 
  2016         2204.83589   2187.49798  0.000496032 
  2017         2203.19907   2186.68398  0.000495786 
  1988         2201.58299   2185.82791  0.000503018 
  2041         2199.98212   2184.93027  0.000489956 
  1972         2198.3916    2183.99155  0.000507099 
  1998         2196.80726   2183.01224  0.000500501 
  2068         2195.2254    2181.99282  0.000483559 
  1923         2193.64279   2180.9338   0.000520021 
  1930         2192.05663   2179.83563  0.000518135 
  1953         2190.46445   2178.69881  0.000512033 
  1940         2188.86405   2177.52382  0.000515464 
  2044         2187.25356   2176.31112  0.000489237 
  1995         2185.63132   2175.06118  0.000501253 
  1989         2183.99586   2173.77447  0.000502765 
  1979         2182.34592   2172.45146  0.000505306 
  1876         2180.68039   2171.09261  0.000533049 
  1943         2178.99831   2169.69837  0.000514668 
  1984         2177.29885   2168.26921  0.000504032 
  2028         2175.5813    2166.80557  0.000493097 
  2013         2173.84505   2165.30791  0.000496771 
  1970         2172.08957   2163.77667  0.000507614 
  1965         2170.31444   2162.2123   0.000508906 
  1843         2168.51929   2160.61524  0.000542594 
  1892         2166.70385   2158.98592  0.000528541 
  1851         2164.86786   2157.32479  0.000540249 
  1903         2163.01118   2155.63228  0.000525486 
  1968         2161.13367   2153.90881  0.00050813 
  1869         2159.23525   2152.15482  0.000535045 
  1950         2157.3159    2150.37073  0.000512821 
  2012         2155.38296   2148.55697  0.000497018 
  1966         2153.42184   2146.71395  0.000508647 
  1936         2151.43993   2144.84209  0.000516529 
  1909         2149.44099   2142.9418   0.000523834 
  2025         2147.41785   2141.0135   0.000493827 
  2040         2145.37431   2139.05759  0.000490196 
  1996         2143.31059   2137.07448  0.000501002 
  2109         2141.22687   2135.06458  0.000474158 
  2002         2139.12342   2133.02829  0.0004995 
  2048         2137.0005    2130.966    0.000488281 
  2029         2134.85837   2128.87811  0.000492854 
  1983         2132.69737   2126.76501  0.000504286 
  2079         2130.51781   2124.6271   0.000481  
  2045         2128.32003   2122.46475  0.000488998 
  2086         2126.10443   2120.27837  0.000479386 
  2138         2123.87139   2118.06832  0.000467727 
  2120         2121.62132   2115.835    0.000471698 
  2072         2119.35467   2113.57877  0.000482625 
  2135         2117.07191   2111.30001  0.000468384 
  2165         2114.77351   2108.99911  0.000461894 
  2267         2112.46002   2106.67641  0.000441112 
  2203         2110.13197   2104.33231  0.000453926 
  2238         2107.78994   2101.96715  0.000446828 
  2279         2105.43456   2099.5813   0.000438789 
  2220         2103.06647   2097.17512  0.00045045 
  2335         2100.68637   2094.74898  0.000428266 
  2320         2098.29502   2092.30322  0.000431034 
  2309         2095.89319   2089.8382   0.000433088 
  2311         2093.48175   2087.35427  0.000432713 
  2315         2091.06162   2084.85177  0.000431965 
  2461         2088.63377   2082.33106  0.000406339 
  2488         2086.19929   2079.79247  0.000401929 
  2542         2083.75934   2077.23635  0.000393391 
  2487         2081.31519   2074.66304  0.000402091 
  2523         2078.86824   2072.07287  0.000396354 
  2610         2076.42001   2069.46617  0.000383142 
  2552         2073.97219   2066.84329  0.00039185 
  2572         2071.52667   2064.20454  0.000388802 
  2620         2069.08553   2061.55025  0.000381679 
  2609         2066.65109   2058.88075  0.000383289 
  2562         2064.22602   2056.19636  0.00039032 
  2607         2061.81327   2053.4974   0.000383583 
  2641         2059.4162    2050.78419  0.000378644 
  2564         2057.03869   2048.05704  0.000390016 
  2559         2054.68514   2045.31627  0.000390778 
  2595         2052.36067   2042.56219  0.000385356 
  2516         2050.0712    2039.79511  0.000397456 
  2447         2047.82363   2037.01532  0.000408664 
  2538         2045.62611   2034.22315  0.000394011 
  2506         2043.48825   2031.41888  0.000399042 
  2452         2041.42145   2028.60283  0.00040783 
  2495         2039.43946   2025.77528  0.000400802 
  2378         2037.55886   2022.93653  0.000420521 
  2472         2035.79979   2020.08688  0.000404531 
  2254         2034.18708   2017.22661  0.000443656 
  2308         2032.75149   2014.35602  0.000433276 
  2302         2031.53141   2011.47539  0.000434405 
  2166         2030.57564   2008.58501  0.000461681 
  2137         2029.94651   2005.68516  0.000467946 
  2080         2029.7247    2002.77612  0.000480769 
  1983         2030.01663   1999.85817  0.000504286 
  2088         2030.9648    1996.93158  0.000478927 
  2046         2032.76708   1993.99664  0.000488759 
  2030         2035.72391   1991.0536   0.000492611 
  1991         2040.37934   1988.10274  0.00050226 
  2060         2047.97142   1985.14434  0.000485437 
  2092         2061.71091   1982.17865  0.000478011 
  2062         2089.73394   1979.20594  0.000484966 
  2223         2150.23817   1976.22647  0.000449843 
  2407         2276.96638   1973.2405   0.000415455 
  2651         2518.53422   1970.24828  0.000377216 
  2870         2922.278     1967.25009  0.000348432 
  3421         3499.65484   1964.24616  0.000292312 
  3757         4185.57263   1961.23675  0.00026617 
  4456         4816.69108   1958.22211  0.000224417 
  5001         5169.56087   1955.20249  0.00019996 
  5187         5103.20391   1952.17813  0.00019279 
  4734         4659.37083   1949.14929  0.000211238 
  4228         4006.30092   1946.11619  0.000236518 
  3227         3343.10623   1943.07908  0.000309885 
  2606         2804.89538   1940.0382   0.00038373 
  2285         2435.31318   1936.99378  0.000437637 
  2165         2213.84459   1933.94606  0.000461894 
  1984         2094.3944    1930.89528  0.000504032 
  2033         2033.42612   1927.84165  0.000491884 
  1927         2001.44579   1924.78542  0.000518941 
  1893         1982.49296   1921.72681  0.000528262 
  1793         1969.29487   1918.66603  0.000557724 
  1793         1958.90028   1915.60333  0.000557724 
  1792         1950.13782   1912.53891  0.000558036 
  1785         1942.4861    1909.47299  0.000560224 
  1828         1935.65841   1906.40581  0.000547046 
  1778         1929.46627   1903.33756  0.00056243 
  1771         1923.77451   1900.26846  0.000564653 
  1810         1918.4825    1897.19873  0.000552486 
  1821         1913.51335   1894.12858  0.000549149 
  1708         1908.80803   1891.05822  0.00058548 
  1798         1904.32042   1887.98784  0.000556174 
  1775         1900.01392   1884.91766  0.00056338 
  1724         1895.85953   1881.84789  0.000580046 
  1696         1891.83389   1878.77871  0.000589623 
  1705         1887.91791   1875.71034  0.00058651 
  1641         1884.09615   1872.64297  0.000609385 
  1678         1880.35578   1869.5768   0.000595948 
  1711         1876.68619   1866.51201  0.000584454 
  1670         1873.07858   1863.44881  0.000598802 
  1714         1869.5255    1860.38739  0.000583431 
  1728         1866.02071   1857.32793  0.000578704 
  1591         1862.55894   1854.27063  0.000628536 
  1688         1859.13567   1851.21566  0.000592417 
  1681         1855.74706   1848.16322  0.000594884 
  1674         1852.38983   1845.11348  0.000597372 
  1686         1849.06115   1842.06663  0.00059312 
  1801         1845.75857   1839.02285  0.000555247 
  1646         1842.47999   1835.98232  0.000607533 
  1672         1839.22359   1832.9452   0.000598086 
  1698         1835.98777   1829.91169  0.000588928 
  1583         1832.77117   1826.88194  0.000631712 
  1717         1829.57258   1823.85613  0.000582411 
  1693         1826.39095   1820.83444  0.000590667 
  1689         1823.22539   1817.81702  0.000592066 
  1709         1820.07507   1814.80405  0.000585138 
  1722         1816.93932   1811.79569  0.00058072 
  1722         1813.81752   1808.79211  0.00058072 
  1606         1810.70916   1805.79346  0.000622665 
  1765         1807.61376   1802.79991  0.000566572 
  1763         1804.63729   1799.81162  0.000567215 
  1800         1801.56722   1796.82874  0.000555556 
  1853         1798.50908   1793.85143  0.000539665 
  1953         1795.51581   1790.87984  0.000512033 
  2017         1792.48108   1787.91413  0.000495786 
  1985         1789.45762   1784.95445  0.000503778 
  2014         1786.44528   1782.00095  0.000496524 
  1901         1783.44394   1779.05377  0.000526039 
  1896         1780.45348   1776.11306  0.000527426 
  1766         1777.47384   1773.17898  0.000566251 
  1697         1774.50495   1770.25165  0.000589275 
  1701         1771.54675   1767.33123  0.000587889 
  1624         1768.59924   1764.41786  0.000615764 
  1663         1765.66239   1761.51167  0.000601323 
  1646         1762.7362    1758.61281  0.000607533 
  1600         1759.82068   1755.72141  0.000625  
  1684         1756.91587   1752.8376   0.000593824 
  1652         1754.0218    1749.96152  0.000605327 
  1716         1751.1385    1747.0933   0.000582751 
  1614         1748.26604   1744.23308  0.000619579 
  1637         1745.40446   1741.38098  0.000610874 
  1693         1742.55386   1738.53713  0.000590667 
  1651         1739.71429   1735.70166  0.000605694 
  1652         1736.88585   1732.87469  0.000605327 
  1610         1734.06863   1730.05635  0.000621118 
  1636         1731.26272   1727.24676  0.000611247 
  1671         1728.46822   1724.44604  0.000598444 
  1655         1725.68526   1721.65431  0.00060423 
  1641         1722.91394   1718.8717   0.000609385 
  1633         1720.15439   1716.09831  0.00061237 
  1615         1717.40673   1713.33427  0.000619195 
  1634         1714.67112   1710.57968  0.000611995 
  1625         1711.94767   1707.83467  0.000615385 
  1659         1709.23656   1705.09934  0.000602773 
  1619         1706.53793   1702.37381  0.000617665 
  1678         1703.85194   1699.65819  0.000595948 
  1654         1701.17878   1696.95258  0.000604595 
  1633         1698.51863   1694.25709  0.00061237 
  1645         1695.87167   1691.57182  0.000607903 
  1683         1693.23811   1688.89689  0.000594177 
  1580         1690.61817   1686.23239  0.000632911 
  1597         1688.01206   1683.57843  0.000626174 
  1663         1685.42004   1680.9351   0.000601323 
  1620         1682.84237   1678.30251  0.000617284 
  1595         1680.27932   1675.68076  0.000626959 
  1635         1677.73118   1673.06994  0.000611621 
  1589         1675.19828   1670.47014  0.000629327 
  1554         1672.68096   1667.88147  0.000643501 
  1590         1670.17961   1665.30402  0.000628931 
  1574         1667.69464   1662.73787  0.000635324 
  1656         1665.22651   1660.18312  0.000603865 
  1586         1662.77571   1657.63987  0.000630517 
  1623         1660.34283   1655.10819  0.000616143 
  1614         1657.92847   1652.58817  0.000619579 
  1568         1655.57258   1650.07991  0.000637755 
  1607         1653.19772   1647.58349  0.000622278 
  1657         1650.84384   1645.09898  0.0006035 
  1622         1648.53162   1642.62649  0.000616523 
  1715         1646.22319   1640.16607  0.00058309 
  1668         1643.93952   1637.71783  0.00059952 
  1727         1641.68234   1635.28183  0.000579039 
  1709         1639.46597   1632.85815  0.000585138 
  1732         1637.2685    1630.44688  0.000577367 
  1778         1635.10517   1628.04809  0.00056243 
  1761         1632.98592   1625.66185  0.000567859 
  1655         1630.90328   1623.28823  0.00060423 
  1597         1628.86939   1620.92732  0.000626174 
  1616         1626.89206   1618.57918  0.000618812 
  1596         1624.98152   1616.24388  0.000626566 
  1609         1623.15154   1613.9215   0.000621504 
  1608         1621.42195   1611.6121   0.000621891 
  1546         1619.82503   1609.31574  0.000646831 
  1597         1618.42579   1607.0325   0.000626174 
  1533         1617.38595   1604.76245  0.000652316 
  1532         1617.08464   1602.50563  0.000652742 
  1560         1618.42536   1600.26213  0.000641026 
  1617         1623.18069   1598.032    0.000618429 
  1573         1634.16033   1595.8153   0.000635728 
  1590         1654.69113   1593.61209  0.000628931 
  1611         1686.93667   1591.42244  0.000620732 
  1669         1729.40733   1589.2464   0.000599161 
  1609         1774.79374   1587.08402  0.000621504 
  1761         1809.77307   1584.93537  0.000567859 
  1696         1820.84239   1582.8005   0.000589623 
  1752         1804.49475   1580.67946  0.000570776 
  1705         1767.18116   1578.57231  0.00058651 
  1725         1720.21591   1576.4791   0.00057971 
  1625         1675.37222   1574.39988  0.000615385 
  1675         1639.79299   1572.33471  0.000597015 
  1608         1615.18373   1570.28362  0.000621891 
  1615         1599.829     1568.24668  0.000619195 
  1599         1590.813     1566.22392  0.000625391 
  1611         1585.49339   1564.2154   0.000620732 
  1627         1582.08195   1562.22115  0.000614628 
  1613         1579.59598   1560.24124  0.000619963 
  1582         1577.57667   1558.27569  0.000632111 
  1589         1575.83357   1556.32455  0.000629327 
  1627         1574.29192   1554.38787  0.000614628 
  1621         1572.92323   1552.46568  0.000616903 
  1579         1571.71154   1550.55803  0.000633312 
  1578         1570.65442   1548.66496  0.000633714 
  1572         1569.75432   1546.7865   0.000636132 
  1574         1569.01537   1544.92269  0.000635324 
  1628         1568.44846   1543.07357  0.000614251 
  1628         1568.06788   1541.23917  0.000614251 
  1568         1567.89194   1539.41954  0.000637755 
  1671         1567.94408   1537.61469  0.000598444 
  1672         1568.25357   1535.82468  0.000598086 
  1551         1568.85609   1534.04952  0.000644745 
  1654         1569.7959    1532.28926  0.000604595 
  1561         1571.12795   1530.54391  0.000640615 
  1577         1572.91966   1528.81352  0.000634115 
  1607         1575.25568   1527.09811  0.000622278 
  1627         1578.2429    1525.39771  0.000614628 
  1670         1582.01605   1523.71235  0.000598802 
  1685         1586.74869   1522.04205  0.000593472 
  1779         1592.66698   1520.38684  0.000562114 
  1726         1600.0673    1518.74675  0.000579374 
  1771         1609.35018   1517.1218   0.000564653 
  1730         1621.0814    1515.512    0.000578035 
  1772         1636.14228   1513.9174   0.000564334 
  1792         1656.19568   1512.338    0.000558036 
  1860         1685.04456   1510.77383  0.000537634 
  1929         1732.12516   1509.22491  0.000518403 
  2066         1819.68718   1507.69126  0.000484027 
  2421         1993.64561   1506.17289  0.000413052 
  2722         2332.18085   1504.66984  0.000367377 
  3253         2937.69979   1503.1821   0.000307409 
  4183         3897.1258    1501.70971  0.000239063 
  5112         5211.25509   1500.25267  0.000195618 
  6445         6719.7614    1498.811    0.000155159 
  7740         8064.25421   1497.38471  0.000129199 
  8561         8786.5347    1495.97383  0.000116809 
  8776         8646.16174   1494.57836  0.000113947 
  8035         7755.82019   1493.19831  0.000124456 
  6356         6409.26148   1491.8337   0.000157332 
  4796         4978.01914   1490.48453  0.000208507 
  3587         3756.6749    1489.15082  0.000278784 
  2604         2868.18446   1487.83258  0.000384025 
  2167         2299.89971   1486.52981  0.000461467 
  1958         1972.81687   1485.24253  0.000510725 
  1795         1797.99677   1483.97074  0.000557103 
  1723         1706.30855   1482.71444  0.000580383 
  1636         1655.40148   1481.47364  0.000611247 
  1631         1623.53406   1480.24836  0.000613121 
  1705         1600.86883   1479.03859  0.00058651 
  1645         1583.33047   1477.84433  0.000607903 
  1590         1569.12462   1476.6656   0.000628931 
  1561         1557.33606   1475.50238  0.000640615 
  1539         1547.39753   1474.3547   0.000649773 
  1598         1538.91401   1473.22254  0.000625782 
  1640         1531.59589   1472.10591  0.000609756 
  1596         1525.2219    1471.0048   0.000626566 
  1545         1519.62189   1469.91922  0.000647249 
  1629         1514.66434   1468.84917  0.000613874 
  1507         1510.24452   1467.79465  0.00066357 
  1513         1506.41175   1466.75564  0.000660939 
  1508         1502.83529   1465.73215  0.00066313 
  1529         1499.59291   1464.72418  0.000654022 
  1575         1496.70678   1463.73172  0.000634921 
  1553         1494.00894   1462.75477  0.000643915 
  1466         1491.53567   1461.79332  0.000682128 
  1485         1489.26232   1460.84736  0.000673401 
  1529         1487.16876   1459.91689  0.000654022 
  1483         1485.23821   1459.00191  0.000674309 
  1539         1483.45675   1458.1024   0.000649773 
  1558         1481.81307   1457.21835  0.000641849 
  1545         1480.29794   1456.34976  0.000647249 
  1506         1478.90395   1455.49661  0.000664011 
  1604         1477.62542   1454.65891  0.000623441 
  1466         1476.45819   1453.83663  0.000682128 
  1587         1475.39947   1453.02977  0.00063012 
  1547         1474.44787   1452.23831  0.000646412 
  1589         1473.60342   1451.46224  0.000629327 
  1550         1472.86745   1450.70155  0.000645161 
  1554         1472.24277   1449.95623  0.000643501 
  1515         1471.73392   1449.22626  0.000660066 
  1513         1471.34712   1448.51163  0.000660939 
  1511         1471.09056   1447.81232  0.000661813 
  1522         1470.97511   1447.12832  0.00065703 
  1488         1471.01434   1446.45961  0.000672043 
  1460         1471.22527   1445.80618  0.000684932 
  1483         1471.62943   1445.168    0.000674309 
  1453         1472.2537    1444.54507  0.000688231 
  1585         1473.13159   1443.93736  0.000630915 
  1544         1474.30586   1443.34485  0.000647668 
  1469         1475.8306    1442.76754  0.000680735 
  1513         1477.77479   1442.20538  0.000660939 
  1485         1480.22832   1441.65838  0.000673401 
  1482         1483.30872   1441.1265   0.000674764 
  1536         1487.17188   1440.60973  0.000651042 
  1560         1492.03297   1440.10804  0.000641026 
  1476         1498.20834   1439.62142  0.000677507 
  1514         1506.23417   1439.14983  0.000660502 
  1586         1517.22453   1438.69327  0.000630517 
  1606         1533.83612   1438.25169  0.000622665 
  1710         1562.45876   1437.82509  0.000584795 
  1802         1617.07204   1437.41344  0.000554939 
  1860         1723.68304   1437.01671  0.000537634 
  2046         1921.12822   1436.63488  0.000488759 
  2346         2251.75019   1436.26792  0.000426257 
  2768         2738.20062   1435.91581  0.000361272 
  3364         3352.15161   1435.57851  0.000297265 
  4082         3988.56053   1435.25601  0.000244978 
  4677         4466.96594   1434.94828  0.000213812 
  4898         4619.83806   1434.65529  0.000204165 
  4815         4422.38301   1434.37701  0.000207684 
  4296         3960.64048   1434.11341  0.000232775 
  3548         3363.78423   1433.86447  0.000281849 
  2853         2777.32785   1433.63015  0.000350508 
  2251         2300.32104   1433.41043  0.000444247 
  1933         1963.70009   1433.20527  0.000517331 
  1813         1752.24732   1433.01465  0.000551572 
  1651         1631.4353    1432.83853  0.000605694 
  1619         1566.48961   1432.67689  0.000617665 
  1617         1531.72673   1432.52969  0.000618429 
  1623         1511.80326   1432.39689  0.000616143 
  1550         1498.94432   1432.27848  0.000645161 
  1531         1489.66116   1432.17441  0.000653168 
  1561         1482.46103   1432.08466  0.000640615 
  1511         1476.93717   1432.00918  0.000661813 
  1552         1472.17695   1431.94795  0.00064433 
  1583         1468.21973   1431.90093  0.000631712 
  1520         1464.89943   1431.86809  0.000657895 
  1545         1462.23039   1431.84938  0.000647249 
  1538         1459.84449   1431.84479  0.000650195 
  1587         1457.80558   1431.85426  0.00063012 
  1537         1456.05702   1431.87777  0.000650618 
  1535         1454.55366   1431.91528  0.000651466 
  1532         1453.25964   1431.96676  0.000652742 
  1567         1452.14619   1432.03215  0.000638162 
  1620         1451.22852   1432.11144  0.000617284 
  1563         1450.41037   1432.20458  0.000639795 
  1568         1449.71476   1432.31153  0.000637755 
  1457         1449.14817   1432.43225  0.000686342 
  1451         1448.66166   1432.56672  0.00068918 
  1484         1448.26597   1432.71487  0.000673854 
  1498         1447.95417   1432.87669  0.000667557 
  1474         1447.7208    1433.05213  0.000678426 
  1546         1447.5617    1433.24115  0.000646831 
  1477         1447.47375   1433.4437   0.000677048 
  1461         1447.45502   1433.65975  0.000684463 
  1483         1447.50465   1433.88927  0.000674309 
  1504         1447.62283   1434.1322   0.000664894 
  1493         1447.811     1434.3885   0.000669792 
  1482         1448.07198   1434.65814  0.000674764 
  1562         1448.4101    1434.94107  0.000640205 
  1459         1448.83164   1435.23726  0.000685401 
  1510         1449.34535   1435.54665  0.000662252 
  1514         1449.9629    1435.86921  0.000660502 
  1528         1450.7001    1436.20489  0.00065445 
  1551         1451.5782    1436.55365  0.000644745 
  1532         1452.62617   1436.91544  0.000652742 
  1426         1453.88427   1437.29023  0.000701262 
  1567         1455.41366   1437.67797  0.000638162 
  1425         1457.32194   1438.07861  0.000701754 
  1498         1459.83707   1438.49211  0.000667557 
  1511         1463.50251   1438.91842  0.000661813 
  1464         1469.59548   1439.35751  0.00068306 
  1597         1480.80903   1439.80932  0.000626174 
  1529         1501.94684   1440.27381  0.000654022 
  1574         1539.8397    1440.75093  0.000635324 
  1598         1601.39549   1441.24064  0.000625782 
  1605         1689.46355   1441.74289  0.000623053 
  1538         1797.68618   1442.25764  0.000650195 
  1644         1906.42467   1442.78483  0.000608273 
  1736         1984.12115   1443.32443  0.000576037 
  1817         2004.64206   1443.87638  0.000550358 
  1704         1967.72569   1444.44063  0.000586854 
  1661         1888.40639   1445.01715  0.000602047 
  1603         1787.28272   1445.60588  0.00062383 
  1681         1687.9445    1446.20677  0.000594884 
  1600         1606.6491    1446.81978  0.000625  
  1529         1548.8006    1447.44485  0.000654022 
  1508         1512.13849   1448.08194  0.00066313 
  1489         1491.0969    1448.73101  0.000671592 
  1490         1479.89437   1449.39199  0.000671141 
  1508         1474.13654   1450.06484  0.00066313 
  1577         1471.11953   1450.74952  0.000634115 
  1507         1469.43401   1451.44597  0.00066357 
  1554         1468.43139   1452.15414  0.000643501 
  1510         1467.82926   1452.87398  0.000662252 
  1483         1467.49831   1453.60545  0.000674309 
  1573         1467.3698    1454.34849  0.000635728 
  1565         1467.4002    1455.10305  0.000638978 
  1546         1467.55875   1455.86908  0.000646831 
  1544         1467.82262   1456.64653  0.000647668 
  1539         1468.1744    1457.43535  0.000649773 
  1528         1468.60053   1458.23549  0.00065445 
  1554         1469.18366   1459.04689  0.000643501 
  1562         1469.72935   1459.86951  0.000640205 
  1527         1470.32361   1460.70329  0.000654879 
  1451         1470.96101   1461.54819  0.00068918 
  1505         1471.68376   1462.40414  0.000664452 
  1579         1472.39504   1463.2711   0.000633312 
  1461         1473.13828   1464.14901  0.000684463 
  1496         1473.91094   1465.03783  0.000668449 
  1516         1474.71087   1465.9375   0.000659631 
  1516         1475.53629   1466.84796  0.000659631 
  1584         1476.38567   1467.76917  0.000631313 
  1467         1477.19419   1468.70107  0.000681663 
  1530         1478.06889   1469.6436   0.000653595 
  1510         1478.98345   1470.59672  0.000662252 
  1518         1479.91775   1471.56037  0.000658762 
  1466         1480.87106   1472.5345   0.000682128 
  1492         1481.84912   1473.51905  0.000670241 
  1446         1482.83871   1474.51397  0.000691563 
  1530         1483.84568   1475.51921  0.000653595 
  1494         1484.86963   1476.5347   0.000669344 
  1564         1485.91018   1477.56041  0.000639386 
  1445         1486.96704   1478.59627  0.000692042 
  1457         1488.03995   1479.64222  0.000686342 
  1578         1489.12866   1480.69823  0.000633714 
  1479         1490.23298   1481.76422  0.000676133 
  1558         1491.35275   1482.84014  0.000641849 
  1563         1492.48783   1483.92594  0.000639795 
  1502         1493.6381    1485.02157  0.000665779 
  1522         1494.87189   1486.12697  0.00065703 
  1460         1496.05264   1487.24208  0.000684932 
  1429         1497.24838   1488.36685  0.00069979 
  1475         1498.45911   1489.50122  0.000677966 
  1494         1499.71904   1490.64515  0.000669344 
  1477         1500.95989   1491.79856  0.000677048 
  1486         1502.21577   1492.96141  0.000672948 
  1481         1503.48673   1494.13364  0.000675219 
  1523         1504.77284   1495.3152   0.000656599 
  1509         1506.07421   1496.50603  0.000662691 
  1574         1507.39093   1497.70606  0.000635324 
  1495         1508.72315   1498.91526  0.000668896 
  1482         1510.07101   1500.13356  0.000674764 
  1544         1511.43473   1501.3609   0.000647668 
  1540         1512.81446   1502.59723  0.000649351 
  1531         1514.21047   1503.84249  0.000653168 
  1599         1515.62299   1505.09662  0.000625391 
  1559         1517.0523    1506.35958  0.000641437 
  1534         1518.49873   1507.6313   0.00065189 
  1503         1519.96263   1508.91172  0.000665336 
  1545         1521.44436   1510.20079  0.000647249 
  1531         1523.45912   1511.49845  0.000653168 
  1532         1524.98027   1512.80465  0.000652742 
  1581         1526.52066   1514.11933  0.000632511 
  1437         1528.08085   1515.44242  0.000695894 
  1547         1529.91901   1516.77389  0.000646412 
  1562         1531.52191   1518.11366  0.000640205 
  1558         1533.14664   1519.46167  0.000641849 
  1468         1534.79401   1520.81788  0.000681199 
  1535         1536.46489   1522.18223  0.000651466 
  1498         1538.16024   1523.55466  0.000667557 
  1534         1539.88119   1524.9351   0.00065189 
  1605         1541.62883   1526.32351  0.000623053 
  1619         1543.4045    1527.71983  0.000617665 
  1511         1545.20966   1529.12399  0.000661813 
  1520         1547.04581   1530.53595  0.000657895 
  1411         1548.91475   1531.95564  0.000708717 
  1556         1550.81843   1533.38301  0.000642674 
  1500         1552.75892   1534.81799  0.000666667 
  1500         1554.73864   1536.26054  0.000666667 
  1597         1556.7603    1537.71059  0.000626174 
  1542         1558.82675   1539.16808  0.000648508 
  1491         1561.37764   1540.63297  0.000670691 
  1556         1563.5462    1542.10518  0.000642674 
  1547         1565.77073   1543.58467  0.000646412 
  1584         1568.05597   1545.07138  0.000631313 
  1632         1570.6255    1546.56524  0.000612745 
  1673         1573.04975   1548.0662   0.000597729 
  1657         1575.55279   1549.5742   0.0006035 
  1632         1578.14244   1551.08919  0.000612745 
  1576         1580.82737   1552.61111  0.000634518 
  1578         1583.6178    1554.13989  0.000633714 
  1625         1586.52631   1555.67549  0.000615385 
  1534         1589.56458   1557.21783  0.00065189 
  1521         1592.74915   1558.76688  0.000657462 
  1594         1596.0984    1560.32256  0.000627353 
  1544         1599.63377   1561.88482  0.000647668 
  1582         1603.37973   1563.4536   0.000632111 
  1574         1607.36663   1565.02885  0.000635324 
  1615         1611.62937   1566.61051  0.000619195 
  1504         1616.2105    1568.19851  0.000664894 
  1612         1621.16135   1569.79281  0.000620347 
  1584         1626.54319   1571.39333  0.000631313 
  1520         1632.432     1573.00004  0.000657895 
  1583         1638.92158   1574.61286  0.000631712 
  1600         1646.12706   1576.23174  0.000625  
  1613         1654.19461   1577.85663  0.000619963 
  1476         1663.30984   1579.48746  0.000677507 
  1605         1673.70879   1581.12417  0.000623053 
  1650         1685.70077   1582.76672  0.000606061 
  1574         1699.6958    1584.41504  0.000635324 
  1645         1716.25026   1586.06907  0.000607903 
  1629         1736.18264   1587.72876  0.000613874 
  1639         1760.86468   1589.39405  0.000610128 
  1672         1793.0397    1591.06487  0.000598086 
  1813         1838.97004   1592.74119  0.000551572 
  1846         1913.0627    1594.42293  0.000541712 
  2025         2045.69195   1596.11004  0.000493827 
  2306         2291.7754    1597.80246  0.000433651 
  2658         2732.13574   1599.50014  0.000376223 
  3379         3455.34828   1601.20301  0.000295946 
  4278         4512.33302   1602.91102  0.000233754 
  5522         5857.75418   1604.62412  0.000181094 
  6845         7294.73115   1606.34224  0.000146092 
  8188         8459.18745   1608.06533  0.00012213 
  8747         8971.18479   1609.79333  0.000114325 
  8595         8743.58891   1611.52619  0.000116347 
  8018         7949.91767   1613.26384  0.000124719 
  6654         6786.32315   1615.00623  0.000150286 
  5411         5488.88812   1616.75331  0.000184809 
  4109         4306.00112   1618.50501  0.000243368 
  3264         3378.39379   1620.26128  0.000306373 
  2581         2731.31079   1622.02206  0.000387447 
  2236         2322.51887   1623.7873   0.000447227 
  2026         2084.27641   1625.55694  0.000493583 
  1920         1952.10381   1627.33092  0.000520833 
  1819         1878.62966   1629.10918  0.000549753 
  1829         1835.10175   1630.89168  0.000546747 
  1809         1806.57236   1632.67835  0.000552792 
  1739         1786.07155   1634.46913  0.000575043 
  1794         1770.45642   1636.26398  0.000557414 
  1692         1758.21365   1638.06283  0.000591017 
  1662         1748.4972    1639.86562  0.000601685 
  1738         1740.75122   1641.67231  0.000575374 
  1797         1734.57773   1643.48283  0.000556483 
  1744         1729.68103   1645.29713  0.000573394 
  1735         1725.83314   1647.11516  0.000576369 
  1779         1722.85769   1648.93685  0.000562114 
  1727         1720.61834   1650.76216  0.000579039 
  1695         1719.00661   1652.59102  0.000589971 
  1731         1717.9369    1654.42338  0.000577701 
  1741         1717.34254   1656.25918  0.000574383 
  1685         1717.17028   1658.09838  0.000593472 
  1623         1717.37859   1659.9409   0.000616143 
  1678         1717.93659   1661.78671  0.000595948 
  1705         1718.82124   1663.63574  0.00058651 
  1693         1720.01697   1665.48794  0.000590667 
  1691         1721.51592   1667.34324  0.000591366 
  1652         1723.31665   1669.20161  0.000605327 
  1710         1725.42456   1671.06298  0.000584795 
  1681         1727.8531    1672.9273   0.000594884 
  1589         1730.62396   1674.79451  0.000629327 
  1731         1733.76839   1676.66455  0.000577701 
  1717         1737.33018   1678.53739  0.000582411 
  1603         1741.36796   1680.41295  0.00062383 
  1559         1745.95989   1682.29118  0.000641437 
  1608         1751.20911   1684.17203  0.000621891 
  1698         1757.25402   1686.05545  0.000588928 
  1754         1764.28317   1687.94139  0.000570125 
  1635         1772.56356   1689.82977  0.000611621 
  1745         1782.52009   1691.72057  0.000573066 
  1622         1794.946     1693.61371  0.000616523 
  1717         1811.55961   1695.50915  0.000582411 
  1717         1836.28894   1697.40683  0.000582411 
  1886         1877.61127   1699.30669  0.000530223 
  1841         1951.57379   1701.2087   0.000543183 
  2033         2083.47511   1703.11278  0.000491884 
  2191         2304.26431   1705.01889  0.000456413 
  2490         2638.30723   1706.92698  0.000401606 
  2821         3084.37036   1708.83699  0.000354484 
  3364         3596.04932   1710.74886  0.000297265 
  4071         4068.97613   1712.66256  0.00024564 
  4294         4365.48882   1714.57801  0.000232883 
  4461         4416.81266   1716.49518  0.000224165 
  4278         4273.66915   1718.414    0.000233754 
  4097         4013.46702   1720.33443  0.000244081 
  3631         3703.62192   1722.25641  0.000275406 
  3520         3418.98354   1724.17989  0.000284091 
  3136         3201.99027   1726.10481  0.000318878 
  3003         3037.77575   1728.03114  0.000333  
  2806         2887.95182   1729.95881  0.000356379 
  2696         2735.38874   1731.88777  0.00037092 
  2542         2578.81511   1733.81797  0.000393391 
  2374         2418.13939   1735.74936  0.00042123 
  2263         2264.81469   1737.68188  0.000441891 
  2188         2137.82864   1739.6155   0.000457038 
  2079         2049.87624   1741.55014  0.000481  
  1971         2005.17866   1743.48577  0.000507357 
  2040         2001.74671   1745.42234  0.000490196 
  2022         2032.39389   1747.35978  0.00049456 
  2125         2084.5267    1749.29806  0.000470588 
  2295         2139.49127   1751.23711  0.00043573 
  2278         2174.94546   1753.17689  0.000438982 
  2203         2177.3683    1755.11736  0.000453926 
  2220         2150.52268   1757.05845  0.00045045 
  2102         2103.51183   1759.00012  0.000475737 
  2125         2044.39715   1760.94231  0.000470588 
  1949         1983.73783   1762.88499  0.000513084 
  1901         1931.43759   1764.82809  0.000526039 
  1886         1891.99123   1766.77157  0.000530223 
  1754         1865.41674   1768.71538  0.000570125 
  1807         1849.26497   1770.65947  0.000553403 
  1791         1840.4431    1772.60379  0.000558347 
  1710         1836.16378   1774.5483   0.000584795 
  1683         1834.45455   1776.49293  0.000594177 
  1741         1834.14767   1778.43764  0.000574383 
  1758         1834.64612   1780.38239  0.000568828 
  1831         1835.67759   1782.32713  0.00054615 
  1738         1837.13395   1784.2718   0.000575374 
  1720         1839.00424   1786.21636  0.000581395 
  1796         1841.38174   1788.16076  0.000556793 
  1825         1844.5341    1790.10495  0.000547945 
  1835         1849.01552   1792.04889  0.000544959 
  1831         1855.75001   1793.99252  0.00054615 
  1872         1865.93953   1795.9358   0.000534188 
  2023         1880.78775   1797.87868  0.000494315 
  2300         1900.2365    1799.82111  0.000434783 
  2362         1922.98768   1801.76305  0.00042337 
  2410         1945.32224   1803.70444  0.000414938 
  2585         1961.62842   1805.64525  0.000386847 
  2654         1967.94142   1807.58542  0.00037679 
  2652         1965.03194   1809.52491  0.000377074 
  2584         1955.86848   1811.46367  0.000386997 
  2429         1942.73493   1813.40165  0.000411692 
  2296         1928.56297   1815.33881  0.00043554 
  2160         1916.44457   1817.2751   0.000462963 
  2095         1908.06143   1819.21048  0.000477327 
  2070         1903.67511   1821.14489  0.000483092 
  2022         1902.74107   1823.0783   0.00049456 
  1849         1904.41386   1825.01066  0.000540833 
  1903         1907.89352   1826.94192  0.000525486 
  1822         1912.60447   1828.87204  0.000548847 
  1799         1918.22431   1830.80097  0.000555864 
  1780         1924.71301   1832.72866  0.000561798 
  1722         1932.24964   1834.65508  0.00058072 
  1805         1940.30978   1836.58017  0.000554017 
  1782         1949.37478   1838.50389  0.000561167 
  1798         1959.67925   1840.4262   0.000556174 
  1813         1971.39619   1842.34706  0.000551572 
  1850         1985.08783   1844.26641  0.000540541 
  1853         2000.89773   1846.18422  0.000539665 
  1838         2019.75789   1848.10043  0.00054407 
  1893         2043.04317   1850.01502  0.000528262 
  1942         2073.66375   1851.92793  0.000514933 
  2060         2118.14041   1853.83911  0.000485437 
  2104         2190.41105   1855.74854  0.000475285 
  2339         2316.89682   1857.65615  0.000427533 
  2510         2539.59572   1859.56192  0.000398406 
  2954         2910.91894   1861.46579  0.000338524 
  3630         3474.53917   1863.36773  0.000275482 
  4408         4234.50361   1865.26769  0.00022686 
  5256         5121.17352   1867.16563  0.000190259 
  6120         5966.3523    1869.0615   0.000163399 
  6835         6527.11117   1870.95527  0.000146306 
  6874         6647.9209    1872.8469   0.000145476 
  6668         6388.72172   1874.73633  0.00014997 
  6157         5879.7438    1876.62354  0.000162417 
  5393         5221.54221   1878.50847  0.000185426 
  4665         4552.19801   1880.39108  0.000214362 
  4248         4033.61812   1882.27135  0.000235405 
  3758         3780.68564   1884.14921  0.000266099 
  3623         3846.60604   1886.02464  0.000276014 
  3751         4222.95577   1887.8976   0.000266596 
  4256         4831.58062   1889.76803  0.000234962 
  4664         5513.52302   1891.63591  0.000214408 
  5168         6038.80957   1893.50118  0.000193498 
  5301         6216.38536   1895.36382  0.000188644 
  5227         6044.07358   1897.22378  0.000191314 
  4906         5630.35446   1899.08102  0.000203832 
  4363         5056.86554   1900.9355   0.0002292 
  3764         4413.79593   1902.78718  0.000265675 
  3391         3820.31401   1904.63603  0.000294898 
  3102         3363.20739   1906.482    0.000322373 
  2874         3083.91623   1908.32505  0.000347947 
  2931         3006.51606   1910.16515  0.00034118 
  3272         3165.05848   1912.00226  0.000305623 
  3828         3614.88599   1913.83633  0.000261233 
  4650         4417.85644   1915.66734  0.000215054 
  5819         5596.117     1917.49524  0.000171851 
  7027         7071.96634   1919.31999  0.000142308 
  8484         8611.91591   1921.14155  0.000117869 
  9606         9814.84702   1922.9599   0.000104102 
  10233        10297.92878  1924.77498  0.000097723 
  10127        10027.6713   1926.58677  0.000098746 
  9496         9229.25597   1928.39523  0.000105307 
  8280         8077.66108   1930.20031  0.000120773 
  6919         6735.48213   1932.00199  0.00014453 
  5480         5433.052     1933.80022  0.000182482 
  4408         4347.26828   1935.59497  0.00022686 
  3566         3540.85549   1937.3862   0.000280426 
  3030         2996.75218   1939.17388  0.000330033 
  2588         2658.49224   1940.95797  0.000386399 
  2535         2460.38207   1942.73843  0.000394477 
  2345         2346.70507   1944.51523  0.000426439 
  2168         2279.21037   1946.28833  0.000461255 
  2139         2235.76177   1948.0577   0.000467508 
  2187         2205.11762   1949.8233   0.000457247 
  2146         2181.97155   1951.5851   0.000465983 
  2041         2163.8129    1953.34306  0.000489956 
  2089         2149.2916    1955.09714  0.000478698 
  2064         2137.59878   1956.84732  0.000484496 
  1963         2128.1676    1958.59356  0.000509424 
  2065         2120.58044   1960.33582  0.000484262 
  2056         2114.52534   1962.07407  0.000486381 
  2072         2109.74448   1963.80827  0.000482625 
  2023         2106.05161   1965.5384   0.000494315 
  2024         2103.29627   1967.26442  0.000494071 
  2020         2101.35887   1968.98629  0.00049505 
  2000         2100.14516   1970.70398  0.0005    
  2020         2099.58131   1972.41746  0.00049505 
  2011         2099.60886   1974.12669  0.000497265 
  2008         2100.18302   1975.83165  0.000498008 
  2023         2101.27076   1977.5323   0.000494315 
  1979         2102.84844   1979.2286   0.000505306 
  1946         2104.90083   1980.92053  0.000513875 
  2015         2107.42148   1982.60806  0.000496278 
  1971         2110.40978   1984.29114  0.000507357 
  1978         2113.87624   1985.96975  0.000505561 
  1984         2117.83491   1987.64387  0.000504032 
  2005         2122.31115   1989.31344  0.000498753 
  2013         2127.33565   1990.97846  0.000496771 
  2069         2132.95088   1992.63887  0.000483325 
  2036         2139.20986   1994.29466  0.000491159 
  2116         2146.1779    1995.94579  0.00047259 
  2081         2153.93376   1997.59224  0.000480538 
  2095         2162.57717   1999.23396  0.000477327 
  2089         2172.23029   2000.87094  0.000478698 
  1979         2183.03355   2002.50313  0.000505306 
  2076         2195.17064   2004.13052  0.000481696 
  2012         2208.8621    2005.75307  0.000497018 
  2018         2224.38473   2007.37075  0.00049554 
  2034         2242.0868    2008.98353  0.000491642 
  2072         2262.39653   2010.59138  0.000482625 
  2025         2285.87182   2012.19428  0.000493827 
  2129         2313.22989   2013.79219  0.000469704 
  2103         2345.40144   2015.38509  0.000475511 
  2203         2383.6444    2016.97295  0.000453926 
  2314         2429.73667   2018.55573  0.000432152 
  2212         2486.44721   2020.13342  0.00045208 
  2414         2558.86083   2021.70598  0.00041425 
  2540         2657.6875    2023.27338  0.000393701 
  2742         2806.55882   2024.8356   0.000364697 
  3148         3055.14446   2026.39261  0.000317662 
  3804         3495.86805   2027.94438  0.000262881 
  4629         4272.98735   2029.49089  0.000216029 
  5970         5564.02298   2031.03211  0.000167504 
  7744         7515.4006    2032.568    0.000129132 
  10248        10138.23388  2034.09855  0.00009758 
  13214        13198.16486  2035.62373  0.000075677 
  15713        16126.53735  2037.14351  0.000063642 
  18100        18088.02794  2038.65786  0.000055249 
  18699        18528.21182  2040.16676  0.000053479 
  18282        17659.30192  2041.67019  0.000054699 
  16352        15958.83583  2043.16811  0.000061155 
  14020        13702.37467  2044.6605   0.000071327 
  11639        11196.5305   2046.14734  0.000085918 
  9166         8886.28866   2047.62861  0.000109099 
  7245         7095.64018   2049.10426  0.000138026 
  6117         5930.21937   2050.57429  0.000163479 
  5390         5332.65214   2052.03867  0.000185529 
  5148         5137.76116   2053.49737  0.00019425 
  5138         5119.37165   2054.95036  0.000194628 
  5120         5066.34977   2056.39763  0.000195313 
  4988         4889.98304   2057.83915  0.000200481 
  4682         4613.73715   2059.27489  0.000213584 
  4248         4268.0925    2060.70484  0.000235405 
  3852         3874.69081   2062.12896  0.000259605 
  3447         3480.62238   2063.54724  0.000290107 
  3255         3137.16517   2064.95965  0.00030722 
  2770         2869.30668   2066.36617  0.000361011 
  2624         2678.02916   2067.76678  0.000381098 
  2586         2551.25847   2069.16145  0.000386698 
  2423         2471.59918   2070.55016  0.000412712 
  2416         2422.71568   2071.93288  0.000413907 
  2399         2392.22649   2073.30961  0.00041684 
  2442         2372.36289   2074.68031  0.0004095 
  2331         2358.86992   2076.04496  0.000429  
  2354         2349.63444   2077.40354  0.000424809 
  2322         2343.64668   2078.75603  0.000430663 
  2311         2340.40982   2080.1024   0.000432713 
  2351         2339.67626   2081.44265  0.000425351 
  2331         2341.34706   2082.77674  0.000429  
  2342         2345.43027   2084.10465  0.000426985 
  2295         2352.03385   2085.42637  0.00043573 
  2348         2361.37804   2086.74187  0.000425894 
  2283         2373.80991   2088.05113  0.00043802 
  2352         2389.83608   2089.35414  0.00042517 
  2328         2410.1961    2090.65087  0.000429553 
  2319         2436.0076    2091.9413   0.00043122 
  2383         2469.14241   2093.22542  0.000419639 
  2456         2513.25323   2094.5032   0.000407166 
  2414         2576.2391    2095.77462  0.00041425 
  2560         2675.29994   2097.03967  0.000390625 
  2808         2845.14767   2098.29833  0.000356125 
  3123         3146.7999    2099.55057  0.000320205 
  3727         3668.85259   2100.79638  0.000268312 
  4468         4509.62323   2102.03574  0.000223814 
  5585         5733.8679    2103.26863  0.000179051 
  6908         7312.03764   2104.49504  0.00014476 
  8834         9061.35931   2105.71494  0.000113199 
  10300        10606.63099  2106.92832  0.000097087 
  11784        11479.97705  2108.13516  0.000084861 
  12109        11489.91484  2109.33544  0.000082583 
  11108        10854.28529  2110.52914  0.000090025 
  9916         9822.76088   2111.71626  0.000100847 
  8624         8509.31344   2112.89676  0.000115955 
  6981         7072.45783   2114.07064  0.000143246 
  5572         5738.4007    2115.23787  0.000179469 
  4422         4656.01893   2116.39845  0.000226142 
  3631         3866.07301   2117.55234  0.000275406 
  3175         3341.19446   2118.69955  0.000314961 
  2734         3021.78947   2119.84005  0.000365764 
  2635         2842.57957   2120.97382  0.000379507 
  2433         2750.47645   2122.10085  0.000411015 
  2535         2711.80197   2123.22113  0.000394477 
  2603         2712.36513   2124.33463  0.000384172 
  2662         2756.10698   2125.44135  0.000375657 
  2757         2865.44419   2126.54126  0.000362713 
  3003         3081.65963   2127.63436  0.000333  
  3612         3458.91762   2128.72063  0.000276855 
  4128         4045.32809   2129.80005  0.000242248 
  4786         4852.00519   2130.87261  0.000208943 
  5769         5818.14885   2131.9383   0.00017334 
  6691         6780.53165   2132.9971   0.000149454 
  7565         7479.31771   2134.04899  0.000132188 
  8003         7704.32054   2135.09397  0.000124953 
  7575         7489.94563   2136.13201  0.000132013 
  6901         7002.65373   2137.16311  0.000144907 
  6317         6337.59536   2138.18726  0.000158303 
  5643         5555.25242   2139.20443  0.000177211 
  4762         4773.96807   2140.21462  0.000209996 
  4197         4114.39253   2141.21781  0.000238265 
  3595         3637.44488   2142.21399  0.000278164 
  3429         3350.67984   2143.20315  0.00029163 
  3440         3226.69285   2144.18527  0.000290698 
  3304         3215.61336   2145.16035  0.000302663 
  3629         3254.73075   2146.12837  0.000275558 
  3427         3281.71396   2147.08931  0.0002918 
  3576         3263.11881   2148.04318  0.000279642 
  3502         3205.98397   2148.98995  0.000285551 
  3354         3126.75249   2149.92961  0.000298151 
  3291         3032.37203   2150.86216  0.000303859 
  3072         2932.24403   2151.78757  0.000325521 
  2917         2844.02777   2152.70585  0.000342818 
  2801         2783.5945    2153.61698  0.000357015 
  2789         2762.62084   2154.52094  0.000358551 
  2845         2794.55714   2155.41774  0.000351494 
  3031         2900.75893   2156.30735  0.000329924 
  3236         3112.58892   2157.18976  0.000309023 
  3698         3465.04436   2158.06498  0.000270416 
  4116         3979.4394    2158.93298  0.000242954 
  4811         4639.14717   2159.79376  0.000207857 
  5563         5365.74532   2160.64731  0.000179759 
  6451         6003.41909   2161.49362  0.000155015 
  6762         6362.9402    2162.33267  0.000147885 
  6834         6374.94954   2163.16446  0.000146327 
  6594         6137.07516   2163.98899  0.000151653 
  6180         5754.34535   2164.80624  0.000161812 
  5430         5266.88326   2165.6162   0.000184162 
  4617         4726.86855   2166.41886  0.000216591 
  4209         4223.15774   2167.21422  0.000237586 
  3724         3821.68584   2168.00227  0.000268528 
  3325         3545.88011   2168.78299  0.000300752 
  3049         3390.96158   2169.55639  0.000327976 
  3143         3338.81526   2170.32245  0.000318167 
  3231         3370.24954   2171.08117  0.000309502 
  3298         3476.45037   2171.83253  0.000303214 
  3579         3671.36583   2172.57654  0.000279408 
  3989         4008.75539   2173.31317  0.000250689 
  4760         4605.96736   2174.04244  0.000210084 
  5708         5664.73246   2174.76432  0.000175193 
  7340         7462.0961    2175.47882  0.00013624 
  9985         10279.78946  2176.18592  0.00010015 
  13673        14261.44147  2176.88562  0.000073137 
  18696        19232.07658  2177.57792  0.000053487 
  23516        24529.48202  2178.2628   0.000042524 
  28593        28920.39549  2178.94026  0.000034974 
  31602        31057.59609  2179.6103   0.000031644 
  31225        30652.73443  2180.2729   0.000032026 
  29244        28540.73954  2180.92807  0.000034195 
  25873        25431.90589  2181.57579  0.00003865 
  21860        21563.7284   2182.21607  0.000045746 
  17307        17325.88529  2182.84889  0.00005778 
  13276        13358.61586  2183.47425  0.000075324 
  9737         10108.99922  2184.09216  0.000102701 
  7317         7714.5556    2184.70259  0.000136668 
  5820         6112.84563   2185.30555  0.000171821 
  4977         5142.52858   2185.90103  0.000200924 
  4439         4620.99906   2186.48903  0.000225276 
  4421         4403.60899   2187.06955  0.000226193 
  4546         4417.5297    2187.64257  0.000219974 
  4843         4677.38434   2188.2081   0.000206484 
  5546         5292.30444   2188.76613  0.00018031 
  6788         6457.87534   2189.31666  0.000147319 
  8750         8408.72961   2189.85969  0.000114286 
  11608        11317.21711  2190.3952   0.000086147 
  15038        15148.80635  2190.92321  0.000066498 
  18751        19515.06372  2191.4437   0.00005333 
  23002        23557.5168   2191.95667  0.000043474 
  25571        26091.78963  2192.46212  0.000039107 
  25703        26451.52806  2192.96004  0.000038906 
  25185        25097.04431  2193.45044  0.000039706 
  22833        22775.19327  2193.93331  0.000043796 
  19605        19785.10199  2194.40865  0.000051007 
  16299        16312.65566  2194.87645  0.000061353 
  12777        12826.8476   2195.33672  0.000078266 
  9635         9798.27335   2195.78945  0.000103788 
  7401         7444.93835   2196.23465  0.000135117 
  5773         5775.21531   2196.6723   0.00017322 
  4705         4680.05201   2197.10241  0.00021254 
  4094         4003.04066   2197.52497  0.00024426 
  3765         3595.08913   2197.93999  0.000265604 
  3495         3344.14941   2198.34746  0.000286123 
  3321         3179.159     2198.74739  0.000301114 
  3232         3060.70775   2199.13976  0.000309406 
  3020         2969.58622   2199.52459  0.000331126 
  3112         2897.12204   2199.90187  0.000321337 
  2984         2838.99459   2200.2716   0.000335121 
  2980         2792.53879   2200.63378  0.00033557 
  2808         2755.83125   2200.9884   0.000356125 
  2832         2727.37432   2201.33548  0.000353107 
  2848         2706.04699   2201.67501  0.000351124 
  2755         2691.10027   2202.00698  0.000362976 
  2755         2682.12956   2202.33141  0.000362976 
  2827         2679.07561   2202.64828  0.000353732 
  2791         2682.22655   2202.95761  0.000358295 
  2737         2692.30283   2203.25938  0.000365364 
  2830         2710.72461   2203.55361  0.000353357 
  2800         2740.40337   2203.84029  0.000357143 
  2949         2787.6395    2204.11943  0.000339098 
  3151         2866.14246   2204.39102  0.00031736 
  3280         3003.80862   2204.65507  0.000304878 
  3261         3250.8751    2204.91158  0.000306654 
  3897         3683.34312   2205.16054  0.000256608 
  4321         4392.42429   2205.40197  0.000231428 
  5373         5451.58002   2205.63586  0.000186116 
  6721         6865.58003   2205.86221  0.000148787 
  8222         8515.48511   2206.08103  0.000121625 
  9858         10110.96127  2206.29232  0.00010144 
  10901        11211.1764   2206.49609  0.000091735 
  11136        11499.26005  2206.69232  0.000089799 
  11062        11087.32992  2206.88104  0.0000904 
  10087        10281.67946  2207.06223  0.000099138 
  8985         9230.57122   2207.2359   0.000111297 
  7888         7974.24909   2207.40206  0.000126775 
  6568         6649.67773   2207.5607   0.000152253 
  5378         5446.46744   2207.71184  0.000185943 
  4285         4476.47777   2207.85547  0.000233372 
  3657         3764.87158   2207.9916   0.000273448 
  3249         3283.83101   2208.12023  0.000307787 
  3112         2979.90176   2208.24136  0.000321337 
  2920         2795.53391   2208.355    0.000342466 
  2722         2683.47812   2208.46116  0.000367377 
  2766         2611.77721   2208.55983  0.000361533 
  2747         2561.96414   2208.65102  0.000364033 
  2681         2524.49108   2208.73473  0.000372995 
  2728         2494.67426   2208.81097  0.000366569 
  2860         2470.15166   2208.87975  0.00034965 
  2734         2449.59146   2208.94106  0.000365764 
  2781         2432.13091   2208.99492  0.000359583 
  2720         2417.15716   2209.04132  0.000367647 
  2794         2404.21029   2209.08028  0.00035791 
  2718         2392.93345   2209.11179  0.000367918 
  2689         2383.04873   2209.13586  0.000371885 
  2628         2374.33474   2209.1525   0.000380518 
  2645         2366.6127    2209.16171  0.000378072 
  2678         2359.73817   2209.1635   0.000373413 
  2566         2353.59342   2209.15788  0.000389712 
  2496         2348.08099   2209.14484  0.000400641 
  2535         2343.12122   2209.1244   0.000394477 
  2583         2338.64611   2209.09656  0.000387147 
  2480         2334.59982   2209.06132  0.000403226 
  2439         2330.93426   2209.0187   0.000410004 
  2527         2327.6092    2208.96869  0.000395726 
  2399         2324.59025   2208.91132  0.00041684 
  2489         2321.84757   2208.84657  0.000401768 
  2393         2319.35636   2208.77446  0.000417885 
  2499         2317.09503   2208.695    0.00040016 
  2499         2315.04461   2208.60818  0.00040016 
  2488         2313.18917   2208.51403  0.000401929 
  2396         2311.51503   2208.41254  0.000417362 
  2533         2310.00995   2208.30372  0.000394789 
  2451         2308.6714    2208.18759  0.000407997 
  2418         2307.52654   2208.06414  0.000413565 
  2437         2306.47476   2207.93338  0.000410341 
  2391         2305.56017   2207.79533  0.000418235 
  2433         2304.77801   2207.64998  0.000411015 
  2407         2304.12767   2207.49735  0.000415455 
  2376         2303.6244    2207.33745  0.000420875 
  2309         2303.21969   2207.17028  0.000433088 
  2381         2302.93732   2206.99584  0.000419992 
  2520         2302.77714   2206.81416  0.000396825 
  2497         2302.74002   2206.62524  0.000400481 
  2438         2302.82721   2206.42907  0.000410172 
  2388         2303.04152   2206.22569  0.00041876 
  2473         2303.38643   2206.01508  0.000404367 
  2478         2303.86643   2205.79726  0.000403551 
  2418         2304.48761   2205.57225  0.000413565 
  2407         2305.27436   2205.34004  0.000415455 
  2475         2306.19948   2205.10064  0.00040404 
  2375         2307.29108   2204.85408  0.000421053 
  2391         2308.56106   2204.60034  0.000418235 
  2332         2310.02328   2204.33945  0.000428816 
  2452         2311.69448   2204.07142  0.00040783 
  2490         2313.60309   2203.79625  0.000401606 
  2494         2315.75383   2203.51394  0.000400962 
  2450         2318.18317   2203.22452  0.000408163 
  2448         2320.92334   2202.92799  0.000408497 
  2319         2324.01263   2202.62437  0.00043122 
  2457         2327.49724   2202.31365  0.000407  
  2419         2331.43317   2201.99585  0.000413394 
  2423         2335.88842   2201.67098  0.000412712 
  2457         2340.94538   2201.33905  0.000407  
  2445         2346.70769   2201.00008  0.000408998 
  2479         2353.3033    2200.65406  0.000403388 
  2427         2360.89504   2200.30102  0.000412031 
  2516         2369.69184   2199.94096  0.000397456 
  2481         2379.98168   2199.57389  0.000403063 
  2548         2392.10909   2199.19982  0.000392465 
  2696         2406.64135   2198.81877  0.00037092 
  2748         2424.50534   2198.43074  0.000363901 
  2722         2447.49197   2198.03574  0.000367377 
  2863         2479.33095   2197.6338   0.000349284 
  3032         2527.63633   2197.22491  0.000329815 
  3179         2606.65671   2196.80908  0.000314564 
  3283         2739.51244   2196.38634  0.000304599 
  3497         2956.98735   2195.95669  0.000285959 
  3714         3289.67314   2195.52014  0.000269251 
  4101         3752.74112   2195.07671  0.000243843 
  4515         4327.13414   2194.6264   0.000221484 
  4727         4940.58949   2194.16923  0.000211551 
  4993         5457.28853   2193.70521  0.00020028 
  5319         5722.83429   2193.23435  0.000188005 
  5350         5698.54498   2192.75666  0.000186916 
  5239         5486.93696   2192.27216  0.000190876 
  4771         5186.57404   2191.78085  0.0002096 
  4554         4819.60874   2191.28275  0.000219587 
  4298         4392.03728   2190.77788  0.000232666 
  3780         3956.18989   2190.26624  0.00026455 
  3508         3574.90756   2189.74784  0.000285063 
  3205         3282.12831   2189.2227   0.000312012 
  3036         3085.56043   2188.69084  0.000329381 
  3011         2978.90535   2188.15225  0.000332116 
  2928         2953.03434   2187.60697  0.00034153 
  3070         3007.68344   2187.05499  0.000325733 
  3195         3161.60198   2186.49633  0.000312989 
  3673         3457.48989   2185.93101  0.000272257 
  4059         3955.47183   2185.35904  0.000246366 
  4874         4710.93956   2184.78043  0.00020517 
  6097         5738.75439   2184.1952   0.000164015 
  7689         6973.1622    2183.60335  0.000130056 
  9151         8229.08921   2183.0049   0.000109278 
  10479        9195.3803    2182.39987  0.000095429 
  11079        9584.4533    2181.78826  0.000090261 
  10805        9407.79702   2181.1701   0.00009255 
  10133        8912.24448   2180.54539  0.000098687 
  9278         8267.36721   2179.91416  0.000107782 
  8473         7490.58051   2179.2764   0.000118022 
  7191         6605.63784   2178.63214  0.000139063 
  6173         5734.93952   2177.98139  0.000161996 
  5190         5002.64759   2177.32416  0.000192678 
  4531         4472.48046   2176.66048  0.000220702 
  4175         4165.17171   2175.99034  0.000239521 
  4122         4088.35067   2175.31378  0.000242601 
  4257         4267.39135   2174.63079  0.000234907 
  4678         4774.20266   2173.9414   0.000213767 
  5617         5739.99835   2173.24562  0.000178031 
  7003         7334.58161   2172.54346  0.000142796 
  9407         9699.57541   2171.83495  0.000106304 
  12221        12842.24332  2171.12008  0.000081826 
  15803        16514.96665  2170.39889  0.000063279 
  19675        20130.78889  2169.67138  0.000050826 
  22810        22833.21928  2168.93756  0.00004384 
  24045        23895.3107   2168.19746  0.000041589 
  23660        23308.25041  2167.45108  0.000042265 
  21807        21705.76086  2166.69845  0.000045857 
  19752        19602.09339  2165.93958  0.000050628 
  17332        17122.65615  2165.17448  0.000057697 
  14416        14342.06116  2164.40316  0.000069367 
  11552        11568.81612  2163.62565  0.000086565 
  8913         9166.8357    2162.84196  0.000112196 
  6986         7341.48644   2162.05211  0.000143143 
  5624         6142.96872   2161.2561   0.000177809 
  5183         5521.80821   2160.45396  0.000192938 
  4907         5365.53884   2159.64569  0.000203791 
  5229         5523.39806   2158.83133  0.000191241 
  5450         5818.11903   2158.01087  0.000183486 
  5918         6060.03554   2157.18435  0.000168976 
  5842         6125.8015    2156.35177  0.000171174 
  5909         6055.14745   2155.51314  0.000169233 
  5883         5983.95976   2154.6685   0.000169981 
  6026         6015.22081   2153.81784  0.000165948 
  6369         6192.74907   2152.96119  0.000157011 
  6468         6546.1769    2152.09857  0.000154607 
  7096         7087.74883   2151.22998  0.000140924 
  7711         7738.48098   2150.35545  0.000129685 
  8310         8288.94008   2149.47499  0.000120337 
  8646         8487.56914   2148.58863  0.00011566 
  8355         8272.40039   2147.69636  0.000119689 
  7900         7808.21963   2146.79822  0.000126582 
  7343         7248.172     2145.89422  0.000136184 
  6668         6612.91561   2144.98437  0.00014997 
  5903         5884.96653   2144.06869  0.000169405 
  5019         5128.10805   2143.1472   0.000199243 
  4346         4444.5095    2142.21991  0.000230097 
  3804         3897.76952   2141.28685  0.000262881 
  3402         3508.48181   2140.34802  0.000293945 
  3303         3273.21149   2139.40345  0.000302755 
  3119         3182.1611    2138.45315  0.000320616 
  3128         3234.5544    2137.49713  0.000319693 
  3466         3447.26787   2136.53543  0.000288517 
  3637         3850.98768   2135.56805  0.000274952 
  4234         4470.78704   2134.595    0.000236183 
  4899         5295.87841   2133.61632  0.000204123 
  5831         6248.27897   2132.63201  0.000171497 
  6880         7162.69289   2131.64209  0.000145349 
  7563         7801.24323   2130.64658  0.000132223 
  7855         7978.51531   2129.64549  0.000127307 
  7502         7740.22493   2128.63885  0.000133298 
  7074         7281.11963   2127.62667  0.000141363 
  6563         6723.10535   2126.60897  0.000152369 
  5879         6072.81251   2125.58577  0.000170097 
  5207         5337.39292   2124.55708  0.000192049 
  4402         4599.43116   2123.52292  0.000227169 
  3693         3950.22427   2122.48331  0.000270783 
  3253         3435.20023   2121.43827  0.000307409 
  2874         3059.58809   2120.38782  0.000347947 
  2744         2804.95358   2119.33196  0.000364431 
  2592         2641.88126   2118.27073  0.000385802 
  2421         2540.40556   2117.20413  0.000413052 
  2500         2476.69632   2116.13219  0.0004    
  2444         2435.24149   2115.05493  0.000409165 
  2461         2407.61055   2113.97236  0.000406339 
  2369         2390.58627   2112.88449  0.000422119 
  2400         2384.54972   2111.79136  0.000416667 
  2431         2392.41899   2110.69297  0.000411353 
  2365         2418.35923   2109.58935  0.000422833 
  2421         2465.82574   2108.48051  0.000413052 
  2489         2534.81514   2107.36648  0.000401768 
  2498         2618.85237   2106.24726  0.00040032 
  2595         2702.32099   2105.12288  0.000385356 
  2630         2760.57752   2103.99336  0.000380228 
  2584         2773.63293   2102.85871  0.000386997 
  2528         2746.04015   2101.71895  0.00039557 
  2521         2697.99927   2100.57411  0.000396668 
  2549         2641.88369   2099.4242   0.000392311 
  2512         2577.3765    2098.26923  0.000398089 
  2397         2503.74706   2097.10924  0.000417188 
  2423         2428.59298   2095.94423  0.000412712 
  2333         2361.21344   2094.77422  0.000428633 
  2317         2306.53883   2093.59924  0.000431593 
  2336         2265.51758   2092.4193   0.000428082 
  2302         2236.61126   2091.23442  0.000434405 
  2298         2217.06373   2090.04462  0.000435161 
  2350         2203.95288   2088.84992  0.000425532 
  2295         2194.88623   2087.65034  0.00043573 
  2236         2188.24254   2086.4459   0.000447227 
  2196         2183.11242   2085.23661  0.000455373 
  2256         2179.06585   2084.02249  0.000443262 
  2255         2175.99954   2082.80357  0.000443459 
  2208         2174.06273   2081.57986  0.000452899 
  2203         2173.64347   2080.35138  0.000453926 
  2284         2175.39367   2079.11815  0.000437828 
  2261         2180.20162   2077.88019  0.000442282 
  2297         2189.10797   2076.63752  0.00043535 
  2241         2203.10723   2075.39016  0.000446229 
  2290         2222.71216   2074.13813  0.000436681 
  2327         2247.27587   2072.88144  0.000429738 
  2387         2274.89823   2071.62012  0.000418936 
  2340         2303.43395   2070.35418  0.00042735 
  2318         2329.77139   2069.08365  0.000431406 
  2315         2347.50831   2067.80854  0.000431965 
  2378         2349.64982   2066.52888  0.000420521 
  2415         2336.41076   2065.24467  0.000414079 
  2345         2314.94129   2063.95595  0.000426439 
  2256         2291.05238   2062.66273  0.000443262 
  2264         2265.68255   2061.36503  0.000441696 
  2204         2238.26426   2060.06287  0.000453721 
  2322         2210.69392   2058.75628  0.000430663 
  2196         2186.01951   2057.44526  0.000455373 
  2181         2166.00562   2056.12984  0.000458505 
  2160         2151.00205   2054.81003  0.000462963 
  2070         2140.50085   2053.48587  0.000483092 
  2203         2133.56024   2052.15736  0.000453926 
  2161         2129.15387   2050.82453  0.000462749 
  2161         2126.41647   2049.4874   0.000462749 
  2029         2124.74752   2048.14599  0.000492854 
  2282         2123.8202    2046.80031  0.000438212 
  2174         2123.41169   2045.45038  0.000459982 
  2197         2123.47409   2044.09624  0.000455166 
  2187         2123.99292   2042.73789  0.000457247 
  2159         2124.98593   2041.37535  0.000463177 
  2202         2126.50253   2040.00865  0.000454133 
  2191         2128.59141   2038.63781  0.000456413 
  2178         2131.31935   2037.26284  0.000459137 
  2137         2134.80176   2035.88376  0.000467946 
  2092         2139.17287   2034.5006   0.000478011 
  2099         2144.60656   2033.11337  0.000476417 
  2094         2151.33116   2031.7221   0.000477555 
  1983         2159.63214   2030.32681  0.000504286 
  2084         2169.91454   2028.9275   0.000479846 
  2076         2182.75077   2027.52421  0.000481696 
  2121         2199.04952   2026.11696  0.000471476 
  2092         2220.45408   2024.70576  0.000478011 
  2168         2250.22427   2023.29063  0.000461255 
  2170         2294.99489   2021.8716   0.000460829 
  2276         2367.48364   2020.44869  0.000439367 
  2306         2489.45429   2019.0219   0.000433651 
  2584         2692.60139   2017.59128  0.000386997 
  2839         3013.87891   2016.15682  0.000352237 
  3333         3482.38808   2014.71856  0.00030003 
  4110         4100.36232   2013.27652  0.000243309 
  5014         4821.57825   2011.83071  0.000199442 
  5675         5530.46135   2010.38116  0.000176211 
  6215         6042.43696   2008.92788  0.000160901 
  6511         6204.50939   2007.47089  0.000153586 
  6270         6049.34078   2006.01022  0.00015949 
  5934         5737.12926   2004.54589  0.00016852 
  5466         5373.6062    2003.07791  0.000182949 
  5270         4958.69425   2001.60631  0.000189753 
  4504         4468.01027   2000.13111  0.000222025 
  3905         3941.37163   1998.65232  0.000256082 
  3468         3451.65413   1997.16996  0.000288351 
  2871         3045.87599   1995.68407  0.000348311 
  2618         2738.83325   1994.19465  0.000381971 
  2362         2524.2135    1992.70172  0.00042337 
  2262         2384.01157   1991.20532  0.000442087 
  2238         2296.59191   1989.70545  0.000446828 
  2179         2242.88562   1988.20214  0.000458926 
  2176         2209.1843    1986.69541  0.000459559 
  2141         2187.12678   1985.18527  0.000467071 
  2126         2172.23669   1983.67176  0.000470367 
  2069         2162.38285   1982.15488  0.000483325 
  2063         2156.72873   1980.63466  0.000484731 
  2102         2155.48068   1979.11112  0.000475737 
  2069         2159.8321    1977.58429  0.000483325 
  2128         2172.72799   1976.05417  0.000469925 
  2201         2199.72233   1974.52079  0.000454339 
  2173         2249.6665    1972.98417  0.000460193 
  2249         2333.85179   1971.44433  0.000444642 
  2479         2463.08342   1969.90129  0.000403388 
  2731         2642.14546   1968.35508  0.000366166 
  3003         2863.26687   1966.8057   0.000333  
  3425         3099.3711    1965.25319  0.000291971 
  3715         3299.71197   1963.69756  0.000269179 
  3826         3406.39876   1962.13883  0.00026137 
  3783         3406.58315   1960.57703  0.00026434 
  3770         3348.38343   1959.01217  0.000265252 
  3671         3286.91111   1957.44427  0.000272405 
  3581         3245.82297   1955.87336  0.000279252 
  3551         3224.71946   1954.29944  0.000281611 
  3634         3228.47251   1952.72256  0.000275179 
  3614         3270.31564   1951.14272  0.000276702 
  3607         3344.31228   1949.55994  0.000277239 
  3773         3411.32882   1947.97425  0.000265041 
  3750         3416.9003    1946.38566  0.000266667 
  3846         3342.86973   1944.7942   0.00026001 
  3527         3223.38653   1943.19988  0.000283527 
  3341         3095.72309   1941.60273  0.000299312 
  3196         2966.64059   1940.00277  0.000312891 
  3014         2822.52061   1938.40001  0.000331785 
  2689         2661.26779   1936.79448  0.000371885 
  2596         2501.13393   1935.1862   0.000385208 
  2331         2360.60472   1933.57519  0.000429  
  2096         2248.47712   1931.96146  0.000477099 
  2073         2165.72041   1930.34504  0.000482393 
  2030         2108.50575   1928.72595  0.000492611 
  1942         2070.70263   1927.10421  0.000514933 
  1957         2046.06334   1925.47984  0.000510986 
  1924         2029.57959   1923.85285  0.000519751 
  1933         2017.90421   1922.22327  0.000517331 
  1950         2009.0864    1920.59113  0.000512821 
  1925         2002.14565   1918.95643  0.000519481 
  1849         1996.45597   1917.3192   0.000540833 
  1841         1991.80589   1915.67947  0.000543183 
  1880         1988.06182   1914.03724  0.000531915 
  1869         1985.16681   1912.39254  0.000535045 
  1813         1983.13015   1910.74539  0.000551572 
  1784         1982.07941   1909.09582  0.000560538 
  1816         1982.21509   1907.44383  0.000550661 
  1839         1984.15365   1905.78945  0.000543774 
  1880         1989.10201   1904.13271  0.000531915 
  1907         1999.28678   1902.47361  0.000524384 
  1854         2018.27574   1900.81219  0.000539374 
  1966         2050.82685   1899.14846  0.000508647 
  1930         2101.8093    1897.48244  0.000518135 
  2047         2174.02364   1895.81415  0.00048852 
  2087         2265.47419   1894.14361  0.000479157 
  2235         2366.40755   1892.47084  0.000447427 
  2224         2456.75031   1890.79586  0.00044964 
  2273         2509.84114   1889.1187   0.000439947 
  2293         2512.42357   1887.43937  0.00043611 
  2328         2478.94286   1885.75788  0.000429553 
  2295         2432.44432   1884.07427  0.00043573 
  2210         2383.32459   1882.38855  0.000452489 
  2067         2328.58802   1880.70074  0.000483793 
  2139         2265.53629   1879.01086  0.000467508 
  2130         2202.19041   1877.31893  0.000469484 
  2037         2150.79752   1875.62498  0.000490918 
  2128         2120.00279   1873.92901  0.000469925 
  2156         2113.66339   1872.23105  0.000463822 
  2238         2130.93317   1870.53113  0.000446828 
  2374         2165.91493   1868.82925  0.00042123 
  2591         2207.22903   1867.12545  0.000385951 
  2517         2238.86721   1865.41973  0.000397298 
  2620         2247.98189   1863.71212  0.000381679 
  2512         2236.61054   1862.00265  0.000398089 
  2464         2217.59228   1860.29132  0.000405844 
  2470         2200.40276   1858.57816  0.000404858 
  2377         2185.94594   1856.86319  0.000420698 
  2399         2170.77557   1855.14642  0.00041684 
  2165         2154.66482   1853.42789  0.000461894 
  2102         2140.20681   1851.7076   0.000475737 
  2124         2128.99161   1849.98558  0.00047081 
  2116         2123.72986   1848.26185  0.00047259 
  2188         2129.40561   1846.53642  0.000457038 
  2352         2148.48745   1844.80932  0.00042517 
  2424         2177.23985   1843.08056  0.000412541 
  2537         2205.38894   1841.35017  0.000394166 
  2683         2219.94821   1839.61816  0.000372717 
  2700         2214.36654   1837.88456  0.00037037 
  2604         2195.58344   1836.14938  0.000384025 
  2519         2177.21726   1834.41264  0.000396983 
  2549         2169.44211   1832.67437  0.000392311 
  2461         2177.1837    1830.93458  0.000406339 
  2382         2204.37308   1829.19328  0.000419815 
  2422         2257.77007   1827.45051  0.000412882 
  2400         2342.20491   1825.70628  0.000416667 
  2398         2453.24663   1823.96061  0.000417014 
  2495         2571.44654   1822.21351  0.000400802 
  2551         2662.01926   1820.46502  0.000392003 
  2627         2691.04844   1818.71514  0.000380662 
  2540         2657.92048   1816.9639   0.000393701 
  2434         2592.73882   1815.21131  0.000410846 
  2386         2520.99252   1813.45739  0.000419111 
  2314         2446.3735    1811.70217  0.000432152 
  2255         2359.71009   1809.94567  0.000443459 
  2238         2259.84994   1808.18789  0.000446828 
  2165         2158.9686    1806.42887  0.000461894 
  2104         2069.39015   1804.66862  0.000475285 
  2062         1997.16779   1802.90715  0.000484966 
  1954         1943.3257    1801.14449  0.000511771 
  1919         1905.66314   1799.38066  0.000521105 
  1887         1880.40613   1797.61568  0.000529942 
  1773         1863.6434    1795.84956  0.000564016 
  1845         1852.13651   1794.08233  0.000542005 
  1831         1843.70444   1792.31399  0.00054615 
  1672         1837.04956   1790.54458  0.000598086 
  1724         1831.47085   1788.77411  0.000580046 
  1766         1826.60904   1787.0026   0.000566251 
  1658         1822.26032   1785.23007  0.000603136 
  1730         1818.29319   1783.45653  0.000578035 
  1753         1814.63786   1781.68201  0.000570451 
  1680         1811.23632   1779.90652  0.000595238 
  1734         1808.04421   1778.13009  0.000576701 
  1650         1805.02697   1776.35272  0.000606061 
  1660         1802.16608   1774.57445  0.00060241 
  1713         1799.42142   1772.79528  0.000583771 
  1667         1796.78395   1771.01525  0.00059988 
  1627         1794.23895   1769.23435  0.000614628 
  1689         1791.77427   1767.45262  0.000592066 
  1690         1789.37992   1765.67008  0.000591716 
  1672         1787.04749   1763.88673  0.000598086 
  1672         1784.76988   1762.1026   0.000598086 
  1602         1782.56934   1760.31771  0.00062422 
  1679         1780.38441   1758.53208  0.000595593 
  1616         1778.23888   1756.74572  0.000618812 
  1609         1776.12907   1754.95865  0.000621504 
  1673         1774.07278   1753.1709   0.000597729 
  1646         1772.02542   1751.38247  0.000607533 
  1661         1770.00548   1749.59339  0.000602047 
  1739         1768.02508   1747.80367  0.000575043 
  1668         1766.05421   1746.01334  0.00059952 
  1748         1764.10547   1744.22241  0.000572082 
  1723         1762.17755   1742.4309   0.000580383 
  1623         1760.27984   1740.63882  0.000616143 
  1623         1758.39039   1738.8462   0.000616143 
  1743         1756.51884   1737.05306  0.000573723 
  1660         1754.66453   1735.2594   0.00060241 
  1690         1752.8269    1733.46526  0.000591716 
  1704         1751.02807   1731.67064  0.000586854 
  1575         1749.22263   1729.87556  0.000634921 
  1629         1747.43277   1728.08005  0.000613874 
  1651         1745.57448   1726.28412  0.000605694 
  1655         1743.81568   1724.48778  0.00060423 
  1627         1742.0722    1722.69106  0.000614628 
  1669         1740.34412   1720.89398  0.000599161 
  1679         1738.60103   1719.09654  0.000595593 
  1679         1736.90445   1717.29878  0.000595593 
  1574         1735.22611   1715.50069  0.000635324 
  1689         1733.56204   1713.70232  0.000592066 
  1605         1731.91488   1711.90366  0.000623053 
  1628         1730.28518   1710.10474  0.000614251 
  1532         1728.67357   1708.30558  0.000652742 
  1606         1727.08083   1706.50618  0.000622665 
  1601         1725.50883   1704.70658  0.00062461 
  1577         1723.95636   1702.90679  0.000634115 
  1591         1722.42559   1701.10682  0.000628536 
  1544         1720.91771   1699.30669  0.000647668 
  1522         1719.43409   1697.50642  0.00065703 
  1516         1717.98441   1695.70603  0.000659631 
  1591         1716.55402   1693.90553  0.000628536 
  1552         1715.15295   1692.10494  0.00064433 
  1600         1713.78331   1690.30428  0.000625  
  1544         1712.44746   1688.50356  0.000647668 
  1546         1711.14806   1686.70281  0.000646831 
  1495         1709.88813   1684.90203  0.000668896 
  1591         1708.67497   1683.10125  0.000628536 
  1457         1707.50422   1681.30047  0.000686342 
  1551         1706.33558   1679.49973  0.000644745 
  1494         1705.27123   1677.69903  0.000669344 
  1538         1704.26782   1675.8984   0.000650195 
  1558         1703.33165   1674.09784  0.000641849 
  1499         1702.4453    1672.29738  0.000667111 
  1541         1701.66555   1670.49703  0.000648929 
  1563         1700.97737   1668.6968   0.000639795 
  1588         1700.39145   1666.89673  0.000629723 
  1600         1699.92024   1665.09681  0.000625  
  1487         1699.59472   1663.29707  0.000672495 
  1593         1699.4034    1661.49753  0.000627746 
  1556         1699.3736    1659.69819  0.000642674 
  1519         1699.5334    1657.89909  0.000658328 
  1643         1699.9108    1656.10022  0.000608643 
  1679         1700.53277   1654.30162  0.000595593 
  1659         1701.45338   1652.50329  0.000602773 
  1562         1702.72498   1650.70525  0.000640205 
  1722         1704.38711   1648.90752  0.00058072 
  1643         1706.52132   1647.11011  0.000608643 
  1629         1709.22679   1645.31304  0.000613874 
  1684         1712.61703   1643.51633  0.000593824 
  1705         1716.84198   1641.71999  0.00058651 
  1633         1722.09421   1639.92404  0.00061237 
  1688         1728.63565   1638.12849  0.000592417 
  1677         1736.84168   1636.33336  0.000596303 
  1704         1747.30641   1634.53866  0.000586854 
  1762         1761.08312   1632.74442  0.000567537 
  1799         1780.19099   1630.95064  0.000555864 
  1745         1808.51698   1629.15734  0.000573066 
  1920         1853.17621   1627.36455  0.000520833 
  1983         1925.87553   1625.57226  0.000504286 
  2103         2043.23558   1623.7805   0.000475511 
  2298         2224.45082   1621.98929  0.000435161 
  2625         2485.34602   1620.19863  0.000380952 
  3132         2828.60056   1618.40856  0.000319285 
  3667         3232.9188    1616.61907  0.000272702 
  4278         3641.98555   1614.83018  0.000233754 
  4735         3962.77779   1613.04192  0.000211193 
  4963         4102.50299   1611.25429  0.000201491 
  4872         4048.33848   1609.46732  0.000205255 
  4572         3882.11443   1607.68101  0.000218723 
  4314         3690.52225   1605.89538  0.000231803 
  4083         3502.03481   1604.11045  0.000244918 
  3837         3294.95548   1602.32622  0.00026062 
  3564         3046.8537    1600.54273  0.000280584 
  3182         2775.94416   1598.75997  0.000314268 
  2682         2523.03988   1596.97798  0.000372856 
  2483         2319.25804   1595.19675  0.000402739 
  2219         2180.41169   1593.41631  0.000450653 
  2185         2111.31313   1591.63666  0.000457666 
  2276         2108.74749   1589.85784  0.000439367 
  2384         2162.62009   1588.07984  0.000419463 
  2647         2255.77174   1586.30268  0.000377786 
  2843         2362.13716   1584.52639  0.000351741 
  2992         2445.7435    1582.75096  0.000334225 
  3166         2473.20945   1580.97643  0.000315856 
  2984         2441.54565   1579.20279  0.000335121 
  2894         2378.87349   1577.43008  0.000345543 
  2717         2312.01778   1575.65829  0.000368053 
  2721         2248.99458   1573.88745  0.000367512 
  2562         2180.66913   1572.11756  0.00039032 
  2355         2098.96425   1570.34865  0.000424628 
  2187         2009.92615   1568.58073  0.000457247 
  2020         1926.62921   1566.81381  0.00049505 
  1869         1858.0141    1565.0479   0.000535045 
  1761         1808.25015   1563.28302  0.000567859 
  1740         1778.68761   1561.51918  0.000574713 
  1771         1769.65167   1559.75641  0.000564653 
  1704         1781.77513   1557.9947   0.000586854 
  1736         1816.34838   1556.23408  0.000576037 
  1821         1874.32055   1554.47455  0.000549149 
  2026         1954.09039   1552.71614  0.000493583 
  2140         2048.79108   1550.95885  0.00046729 
  2285         2143.23333   1549.2027   0.000437637 
  2312         2213.55135   1547.44771  0.000432526 
  2439         2239.26732   1545.69388  0.000410004 
  2372         2224.1164    1543.94123  0.000421585 
  2261         2191.70582   1542.18977  0.000442282 
  2277         2162.00443   1540.43952  0.000439174 
  2181         2141.20426   1538.69049  0.000458505 
  2185         2126.81377   1536.9427   0.000457666 
  2157         2122.62535   1535.19615  0.000463607 
  2205         2148.06672   1533.45085  0.000453515 
  2207         2231.74077   1531.70683  0.000453104 
  2421         2399.02214   1529.9641   0.000413052 
  2595         2664.66883   1528.22266  0.000385356 
  3029         3022.99617   1526.48254  0.000330142 
  3464         3438.05727   1524.74374  0.000288684 
  3704         3831.70987   1523.00628  0.000269978 
  4049         4090.17777   1521.27017  0.000246975 
  4086         4134.0639    1519.53542  0.000244738 
  3908         4001.56313   1517.80204  0.000255885 
  3708         3800.10281   1516.07006  0.000269687 
  3582         3602.03549   1514.33947  0.000279174 
  3424         3411.1179    1512.6103   0.000292056 
  3239         3189.05533   1510.88256  0.000308737 
  2824         2918.24599   1509.15625  0.000354108 
  2580         2628.59487   1507.43139  0.000387597 
  2231         2360.56463   1505.708    0.000448229 
  2006         2137.83011   1503.98608  0.000498504 
  1898         1967.6955    1502.26565  0.00052687 
  1713         1846.85459   1500.54672  0.000583771 
  1597         1765.8685    1498.8293   0.000626174 
  1702         1713.47136   1497.11341  0.000587544 
  1595         1679.67781   1495.39905  0.000626959 
  1567         1657.20877   1493.68624  0.000638162 
  1590         1641.49276   1491.97499  0.000628931 
  1530         1629.96054   1490.26532  0.000653595 
  1527         1621.25276   1488.55723  0.000654879 
  1511         1614.66373   1486.85073  0.000661813 
  1520         1609.81569   1485.14584  0.000657895 
  1500         1606.49737   1483.44257  0.000666667 
  1476         1604.5963    1481.74094  0.000677507 
  1418         1604.07494   1480.04094  0.000705219 
  1484         1604.95944   1478.3426   0.000673854 
  1543         1607.35482   1476.64593  0.000648088 
  1496         1611.47547   1474.95093  0.000668449 
  1462         1617.71113   1473.25762  0.000683995 
  1504         1626.73095   1471.56601  0.000664894 
  1507         1639.61547   1469.87611  0.00066357 
  1525         1657.96319   1468.18794  0.000655738 
  1580         1683.91492   1466.5015   0.000632911 
  1618         1720.05613   1464.8168   0.000618047 
  1693         1769.3922    1463.13386  0.000590667 
  1664         1835.68953   1461.45269  0.000600962 
  1806         1924.30113   1459.7733   0.00055371 
  1915         2043.27918   1458.09569  0.000522193 
  2089         2205.55098   1456.41989  0.000478698 
  2401         2433.21399   1454.7459   0.000416493 
  2688         2753.79581   1453.07372  0.000372024 
  3048         3183.35332   1451.40339  0.000328084 
  3777         3706.75834   1449.73489  0.00026476 
  4087         4261.71509   1448.06825  0.000244678 
  4563         4730.90674   1446.40347  0.000219154 
  4754         4982.43311   1444.74057  0.000210349 
  4984         4987.41319   1443.07955  0.000200642 
  4720         4860.75912   1441.42043  0.000211864 
  4640         4738.22295   1439.76322  0.000215517 
  4341         4675.46941   1438.10792  0.000230362 
  4550         4635.79443   1436.45455  0.00021978 
  4296         4535.77953   1434.80312  0.000232775 
  4061         4320.1291    1433.15363  0.000246245 
  3880         3993.32803   1431.50611  0.000257732 
  3317         3611.57113   1429.86055  0.000301477 
  2868         3248.89489   1428.21696  0.000348675 
  2559         2951.2032    1426.57537  0.000390778 
  2365         2720.47444   1424.93577  0.000422833 
  2285         2527.11938   1423.29818  0.000437637 
  2134         2342.44271   1421.66261  0.000468604 
  1950         2163.52609   1420.02907  0.000512821 
  1751         2002.09879   1418.39756  0.000571102 
  1667         1867.09023   1416.7681   0.00059988 
  1552         1761.18082   1415.1407   0.00064433 
  1606         1682.52571   1413.51536  0.000622665 
  1503         1626.48541   1411.8921   0.000665336 
  1458         1587.30741   1410.27092  0.000685871 
  1404         1559.61994   1408.65183  0.000712251 
  1335         1539.26298   1407.03485  0.000749064 
  1455         1523.48438   1405.41999  0.000687285 
  1473         1510.63005   1403.80724  0.000678887 
  1413         1499.75818   1402.19663  0.000707714 
  1417         1490.33986   1400.58815  0.000705716 
  1427         1482.04608   1398.98183  0.000700771 
  1379         1474.6644    1397.37767  0.000725163 
  1365         1468.03951   1395.77567  0.000732601 
  1385         1462.0539    1394.17585  0.000722022 
  1354         1456.6152    1392.57821  0.000738552 
  1361         1451.65031   1390.98277  0.000734754 
  1353         1447.10216   1389.38954  0.000739098 
  1426         1442.92562   1387.79851  0.000701262 
  1367         1439.08581   1386.20971  0.000731529 
  1414         1435.55754   1384.62313  0.000707214 
  1418         1432.32411   1383.0388   0.000705219 
  1367         1429.37783   1381.4567   0.000731529 
  1351         1426.72217   1379.87687  0.000740192 
  1328         1424.37632   1378.2993   0.000753012 
  1395         1422.38779   1376.724    0.000716846 
  1442         1420.88286   1375.15098  0.000693481 
  1375         1420.02922   1373.58024  0.000727273 
  1478         1420.2585    1372.01181  0.00067659 
  1433         1422.27904   1370.44568  0.000697837 
  1460         1427.16275   1368.88186  0.000684932 
  1517         1436.28443   1367.32036  0.000659196 
  1611         1450.93224   1365.7612   0.000620732 
  1695         1471.8391    1364.20437  0.000589971 
  1799         1498.34034   1362.64988  0.000555864 
  1936         1527.59733   1361.09775  0.000516529 
  2008         1553.76852   1359.54797  0.000498008 
  2072         1568.80834   1358.00057  0.000482625 
  1983         1568.04825   1356.45554  0.000504286 
  2030         1555.38616   1354.9129   0.000492611 
  1915         1538.77934   1353.37264  0.000522193 
  1953         1523.28617   1351.83479  0.000512033 
  1752         1509.06468   1350.29934  0.000570776 
  1802         1493.06261   1348.76631  0.000554939 
  1667         1473.31546   1347.23569  0.00059988 
  1590         1451.48085   1345.70751  0.000628931 
  1523         1430.555     1344.18176  0.000656599 
  1479         1412.5193    1342.65846  0.000676133 
  1352         1398.13147   1341.1376   0.000739645 
  1392         1387.3325    1339.6192   0.000718391 
  1415         1379.52613   1338.10327  0.000706714 
  1297         1373.96504   1336.58981  0.00077101 
  1408         1369.93318   1335.07883  0.000710227 
  1398         1366.8692    1333.57033  0.000715308 
  1260         1364.42274   1332.06432  0.000793651 
  1279         1362.39156   1330.56082  0.000781861 
  1366         1360.68195   1329.05982  0.000732064 
  1364         1359.23882   1327.56133  0.000733138 
  1372         1358.06619   1326.06536  0.000728863 
  1390         1357.19685   1324.57192  0.000719424 
  1432         1356.71289   1323.08101  0.000698324 
  1387         1356.78487   1321.59264  0.000720981 
  1388         1357.74969   1320.10681  0.000720461 
  1358         1360.19585   1318.62354  0.000736377 
  1427         1365.02112   1317.14283  0.000700771 
  1417         1373.39985   1315.66468  0.000705716 
  1373         1386.53405   1314.1891   0.000728332 
  1416         1405.17788   1312.7161   0.000706215 
  1415         1429.02434   1311.24568  0.000706714 
  1494         1455.94144   1309.77785  0.000669344 
  1450         1481.27956   1308.31262  0.000689655 
  1480         1498.0389    1306.84998  0.000675676 
  1490         1501.11409   1305.38996  0.000671141 
  1468         1492.72618   1303.93255  0.000681199 
  1448         1479.9733    1302.47776  0.000690608 
  1458         1468.27138   1301.02559  0.000685871 
  1380         1458.82743   1299.57605  0.000724638 
  1438         1449.65907   1298.12915  0.00069541 
  1307         1438.97768   1296.6849   0.000765111 
  1337         1428.69011   1295.24329  0.000747943 
  1397         1423.08772   1293.80433  0.00071582 
  1391         1426.22828   1292.36804  0.000718907 
  1449         1440.70994   1290.9344   0.000690131 
  1411         1467.13305   1289.50344  0.000708717 
  1553         1503.27234   1288.07515  0.000643915 
  1550         1543.18178   1286.64954  0.000645161 
  1587         1576.5323    1285.22662  0.00063012 
  1606         1591.85192   1283.80639  0.000622665 
  1544         1586.02135   1282.38886  0.000647668 
  1572         1567.663     1280.97402  0.000636132 
  1519         1547.59228   1279.56189  0.000658328 
  1541         1530.99072   1278.15248  0.000648929 
  1460         1516.4598    1276.74578  0.000684932 
  1493         1499.33728   1275.3418   0.000669792 
  1427         1477.96298   1273.94054  0.000700771 
  1453         1455.95877   1272.54202  0.000688231 
  1380         1438.49998   1271.14623  0.000724638 
  1404         1429.97364   1269.75318  0.000712251 
  1419         1434.54976   1268.36288  0.000704722 
  1459         1457.0101    1266.97533  0.000685401 
  1435         1503.16907   1265.59053  0.000696864 
  1515         1578.8928    1264.20849  0.000660066 
  1657         1688.28948   1262.82921  0.0006035 
  1864         1830.17309   1261.4527   0.000536481 
  1990         1994.73972   1260.07896  0.000502513 
  2153         2159.04602   1258.708    0.000464468 
  2268         2287.30899   1257.33981  0.000440917 
  2359         2351.76211   1255.97441  0.000423908 
  2348         2362.86705   1254.6118   0.000425894 
  2336         2357.08758   1253.25199  0.000428082 
  2297         2357.67662   1251.89496  0.00043535 
  2374         2357.19247   1250.54074  0.00042123 
  2278         2324.94692   1249.18933  0.000438982 
  2273         2238.82766   1247.84072  0.000439947 
  2082         2112.52714   1246.49493  0.000480307 
  1976         1978.47292   1245.15195  0.000506073 
  1841         1859.06904   1243.81179  0.000543183 
  1702         1759.25324   1242.47446  0.000587544 
  1635         1672.51467   1241.13995  0.000611621 
  1577         1592.51528   1239.80827  0.000634115 
  1537         1519.92447   1238.47943  0.000650618 
  1472         1457.98972   1237.15343  0.000679348 
  1451         1408.09358   1235.83027  0.00068918 
  1404         1369.6957    1234.50995  0.000712251 
  1334         1341.628     1233.19249  0.000749625 
  1418         1321.70056   1231.87787  0.000705219 
  1305         1307.81833   1230.56611  0.000766284 
  1331         1298.27948   1229.25721  0.000751315 
  1337         1291.78327   1227.95117  0.000747943 
  1314         1287.89027   1226.64799  0.000761035 
  1341         1286.32508   1225.34768  0.000745712 
  1284         1287.09746   1224.05024  0.000778816 
  1371         1290.14264   1222.75568  0.000729395 
  1370         1295.05482   1221.46399  0.000729927 
  1353         1300.80259   1220.17518  0.000739098 
  1444         1305.52277   1218.88926  0.000692521 
  1426         1306.9303    1217.60622  0.000701262 
  1416         1304.08506   1216.32607  0.000706215 
  1387         1298.4547    1215.0488   0.000720981 
  1416         1292.29023   1213.77444  0.000706215 
  1349         1286.85814   1212.50297  0.00074129 
  1422         1282.11678   1211.23439  0.000703235 
  1331         1277.09792   1209.96872  0.000751315 
  1357         1271.11077   1208.70595  0.00073692 
  1321         1264.51514   1207.44609  0.000757002 
  1331         1258.20392   1206.18914  0.000751315 
  1315         1252.79071   1204.93509  0.000760456 
  1253         1248.56514   1203.68396  0.000798085 
  1280         1245.55591   1202.43575  0.00078125 
  1268         1243.68313   1201.19045  0.000788644 
  1235         1242.75956   1199.94807  0.000809717 
  1224         1242.82685   1198.70862  0.000816993 
  1271         1243.90356   1197.47209  0.000786782 
  1264         1246.3308    1196.23848  0.000791139 
  1351         1250.82909   1195.0078   0.000740192 
  1323         1258.77577   1193.78005  0.000755858 
  1254         1272.09992   1192.55524  0.000797448 
  1316         1293.19332   1191.33335  0.000759878 
  1372         1324.2953    1190.11441  0.000728863 
  1449         1366.46666   1188.89839  0.000690131 
  1555         1418.28564   1187.68532  0.000643087 
  1654         1474.41703   1186.47519  0.000604595 
  1707         1524.09932   1185.268    0.000585823 
  1775         1552.85313   1184.06375  0.00056338 
  1783         1552.75829   1182.86245  0.000560852 
  1680         1531.38508   1181.6641   0.000595238 
  1670         1503.56671   1180.46869  0.000598802 
  1694         1479.03805   1179.27623  0.000590319 
  1596         1458.90408   1178.08673  0.000626566 
  1559         1437.63458   1176.90017  0.000641437 
  1546         1409.61248   1175.71657  0.000646831 
  1437         1375.71833   1174.53592  0.000695894 
  1474         1341.24134   1173.35823  0.000678426 
  1327         1310.80158   1172.18349  0.00075358 
  1292         1286.53167   1171.01172  0.000773994 
  1271         1268.91011   1169.8429   0.000786782 
  1328         1257.2822    1168.67704  0.000753012 
  1299         1250.5404    1167.51414  0.000769823 
  1284         1247.41684   1166.3542   0.000778816 
  1303         1246.90543   1165.19723  0.00076746 
  1288         1248.35118   1164.04322  0.000776398 
  1243         1251.43171   1162.89217  0.000804505 
  1340         1256.09045   1161.74409  0.000746269 
  1254         1262.47829   1160.59897  0.000797448 
  1289         1270.98336   1159.45682  0.000775795 
  1225         1282.35409   1158.31764  0.000816327 
  1263         1298.02245   1157.18142  0.000791766 
  1261         1320.70555   1156.04817  0.000793021 
  1275         1355.3099    1154.91789  0.000784314 
  1317         1409.87403   1153.79058  0.000759301 
  1418         1496.00162   1152.66624  0.000705219 
  1469         1627.67322   1151.54486  0.000680735 
  1563         1817.68104   1150.42646  0.000639795 
  1738         2071.73593   1149.31103  0.000575374 
  1955         2381.21183   1148.19856  0.000511509 
  2153         2714.37593   1147.08907  0.000464468 
  2302         3008.24961   1145.98254  0.000434405 
  2322         3179.42501   1144.87899  0.000430663 
  2437         3184.86941   1143.77841  0.000410341 
  2346         3071.66525   1142.6808   0.000426257 
  2257         2926.71812   1141.58615  0.000443066 
  2200         2806.11051   1140.49448  0.000454545 
  2132         2714.22328   1139.40578  0.000469043 
  2035         2614.29318   1138.32005  0.0004914 
  1966         2465.68688   1137.23729  0.000508647 
  1850         2268.20556   1136.1575   0.000540541 
  1701         2056.21534   1135.08068  0.000587889 
  1708         1862.72807   1134.00683  0.00058548 
  1562         1704.8587    1132.93594  0.000640205 
  1511         1586.04154   1131.86803  0.000661813 
  1463         1500.80675   1130.80308  0.000683527 
  1439         1440.65098   1129.7411   0.000694927 
  1384         1399.3826    1128.68209  0.000722543 
  1395         1374.24376   1127.62604  0.000716846 
  1436         1365.04533   1126.57296  0.000696379 
  1388         1373.77858   1125.52284  0.000720461 
  1550         1404.10227   1124.47569  0.000645161 
  1480         1459.96155   1123.4315   0.000675676 
  1610         1543.41486   1122.39028  0.000621118 
  1701         1651.83318   1121.35201  0.000587889 
  1780         1774.82502   1120.31671  0.000561798 
  1852         1890.83175   1119.28437  0.000539957 
  1957         1968.56361   1118.25499  0.000510986 
  1948         1984.60947   1117.22856  0.000513347 
  2004         1947.04725   1116.2051   0.000499002 
  1939         1887.83217   1115.18459  0.00051573 
  1793         1834.21213   1114.16703  0.000557724 
  1803         1795.70512   1113.15243  0.000554631 
  1803         1765.81443   1112.14079  0.000554631 
  1797         1732.9408    1111.13209  0.000556483 
  1753         1697.02208   1110.12635  0.000570451 
  1734         1673.44389   1109.12355  0.000576701 
  1786         1680.51993   1108.1237   0.00055991 
  1862         1729.59674   1107.1268   0.000537057 
  1966         1821.80858   1106.13285  0.000508647 
  2174         1945.97843   1105.14184  0.000459982 
  2302         2075.54311   1104.15377  0.000434405 
  2454         2170.11932   1103.16864  0.000407498 
  2501         2197.63177   1102.18645  0.00039984 
  2439         2166.27005   1101.2072   0.000410004 
  2363         2115.43788   1100.23089  0.000423191 
  2340         2077.80665   1099.25751  0.00042735 
  2271         2061.03163   1098.28706  0.000440335 
  2250         2047.34956   1097.31954  0.000444444 
  2140         2005.98712   1096.35496  0.00046729 
  1991         1921.25523   1095.3933   0.00050226 
  1864         1807.79874   1094.43457  0.000536481 
  1740         1692.12945   1093.47876  0.000574713 
  1632         1592.48642   1092.52587  0.000612745 
  1542         1514.8921    1091.57591  0.000648508 
  1534         1455.7465    1090.62886  0.00065189 
  1455         1407.19605   1089.68473  0.000687285 
  1489         1364.46277   1088.74351  0.000671592 
  1362         1328.13134   1087.80521  0.000734214 
  1350         1300.67245   1086.86981  0.000740741 
  1356         1284.27629   1085.93733  0.000737463 
  1317         1280.7086    1085.00774  0.000759301 
  1373         1291.3123    1084.08107  0.000728332 
  1382         1316.60705   1083.15729  0.000723589 
  1417         1355.74995   1082.23641  0.000705716 
  1430         1405.83441   1081.31843  0.000699301 
  1519         1460.8271    1080.40335  0.000658328 
  1543         1511.50072   1079.49115  0.000648088 
  1511         1551.0285    1078.58185  0.000661813 
  1555         1583.19978   1077.67543  0.000643087 
  1604         1618.65971   1076.77189  0.000623441 
  1596         1662.65589   1075.87124  0.000626566 
  1700         1708.04126   1074.97347  0.000588235 
  1603         1736.04314   1074.07858  0.00062383 
  1663         1728.82844   1073.18655  0.000601323 
  1548         1688.53359   1072.29741  0.000645995 
  1555         1635.58855   1071.41113  0.000643087 
  1542         1590.07596   1070.52771  0.000648508 
  1511         1562.23014   1069.64716  0.000661813 
  1584         1552.88044   1068.76947  0.000631313 
  1579         1558.26754   1067.89464  0.000633312 
  1621         1578.10567   1067.02266  0.000616903 
  1756         1617.37691   1066.15354  0.000569476 
  1723         1678.59479   1065.28726  0.000580383 
  1876         1754.78177   1064.42383  0.000533049 
  1957         1826.5679    1063.56325  0.000510986 
  1949         1866.57541   1062.7055   0.000513084 
  1965         1858.29183   1061.85059  0.000508906 
  1882         1813.44895   1060.99852  0.00053135 
  1910         1759.27676   1060.14927  0.00052356 
  1847         1715.86301   1059.30286  0.000541419 
  1841         1688.54584   1058.45927  0.000543183 
  1834         1670.09143   1057.6185   0.000545256 
  1832         1650.66872   1056.78055  0.000545852 
  1777         1631.93321   1055.94541  0.000562746 
  1896         1629.22251   1055.11309  0.000527426 
  1871         1660.68188   1054.28357  0.000534474 
  1971         1739.13797   1053.45686  0.000507357 
  2070         1868.96798   1052.63295  0.000483092 
  2159         2043.66646   1051.81184  0.000463177 
  2253         2241.45082   1050.99353  0.000443853 
  2443         2423.55091   1050.178    0.000409333 
  2603         2551.84089   1049.36527  0.000384172 
  2659         2622.78971   1048.55532  0.000376081 
  2720         2663.75305   1047.74814  0.000367647 
  2680         2690.23889   1046.94375  0.000373134 
  2731         2687.82439   1046.14213  0.000366166 
  2569         2634.25784   1045.34328  0.000389257 
  2473         2527.17607   1044.5472   0.000404367 
  2317         2386.47672   1043.75387  0.000431593 
  2254         2243.55545   1042.96331  0.000443656 
  2120         2123.3567    1042.1755   0.000471698 
  2084         2032.25987   1041.39045  0.000479846 
  1998         1965.69791   1040.60814  0.000500501 
  1864         1925.05047   1039.82857  0.000536481 
  1993         1919.04198   1039.05175  0.000501756 
  1831         1949.98371   1038.27766  0.00054615 
  1767         2004.68785   1037.5063   0.000565931 
  1793         2052.98662   1036.73767  0.000557724 
  1734         2058.87107   1035.97176  0.000576701 
  1809         2009.9092    1035.20858  0.000552792 
  1724         1929.58026   1034.44811  0.000580046 
  1638         1850.83668   1033.69035  0.000610501 
  1667         1792.06066   1032.9353   0.00059988 
  1589         1752.3035    1032.18295  0.000629327 
  1591         1715.43002   1031.43331  0.000628536 
  1561         1663.42865   1030.68635  0.000640615 
  1627         1592.55656   1029.94209  0.000614628 
  1474         1511.68445   1029.20052  0.000678426 
  1400         1431.66877   1028.46163  0.000714286 
  1444         1361.50579   1027.72541  0.000692521 
  1308         1307.14642   1026.99188  0.000764526 
  1424         1270.67762   1026.26101  0.000702247 
  1366         1251.21835   1025.5328   0.000732064 
  1384         1246.28492   1024.80726  0.000722543 
  1367         1253.45548   1024.08437  0.000731529 
  1427         1271.68008   1023.36414  0.000700771 
  1363         1300.27406   1022.64655  0.000733676 
  1476         1336.33573   1021.93161  0.000677507 
  1538         1372.58379   1021.2193   0.000650195 
  1539         1397.13202   1020.50963  0.000649773 
  1478         1399.59912   1019.80259  0.00067659 
  1458         1381.27264   1019.09817  0.000685871 
  1484         1353.90614   1018.39638  0.000673854 
  1482         1328.66704   1017.6972   0.000674764 
  1420         1310.23516   1017.00063  0.000704225 
  1438         1296.68163   1016.30667  0.00069541 
  1409         1281.88383   1015.61531  0.000709723 
  1375         1261.52447   1014.92654  0.000727273 
  1334         1237.69778   1014.24037  0.000749625 
  1328         1216.30276   1013.55679  0.000753012 
  1316         1203.03464   1012.87579  0.000759878 
  1267         1202.77945   1012.19737  0.000789266 
  1297         1220.21805   1011.52152  0.00077101 
  1257         1259.80418   1010.84824  0.000795545 
  1324         1324.8865    1010.17752  0.000755287 
  1338         1415.97585   1009.50936  0.000747384 
  1467         1528.31031   1008.84375  0.000681663 
  1529         1648.8603    1008.18069  0.000654022 
  1549         1753.15398   1007.52018  0.000645578 
  1584         1809.86481   1006.8622   0.000631313 
  1603         1803.29715   1006.20676  0.00062383 
  1555         1750.90655   1005.55385  0.000643087 
  1531         1685.57285   1004.90346  0.000653168 
  1506         1630.10554   1004.25559  0.000664011 
  1462         1589.7416    1003.61023  0.000683995 
  1421         1554.3157    1002.96738  0.00070373 
  1497         1507.57031   1002.32703  0.000668003 
  1412         1443.07839   1001.68918  0.000708215 
  1268         1369.11438   1001.05383  0.000788644 
  1224         1297.6749    1000.42096  0.000816993 
  1143         1236.49918   999.79057   0.000874891 
  1231         1188.8356    999.16266   0.000812348 
  1208         1154.94708   998.53723   0.000827815 
  1129         1133.47438   997.91426   0.00088574 
  1115         1122.6197    997.29375   0.000896861 
  1155         1121.08063   996.67569   0.000865801 
  1196         1128.55792   996.06009   0.00083612 
  1159         1145.66373   995.44693   0.000862813 
  1190         1173.3235    994.83621   0.000840336 
  1212         1211.84627   994.22793   0.000825083 
  1267         1259.88114   993.62207   0.000789266 
  1391         1313.24137   993.01864   0.000718907 
  1381         1363.87095   992.41763   0.000724113 
  1392         1402.03432   991.81903   0.000718391 
  1422         1425.18456   991.22283   0.000703235 
  1413         1443.62473   990.62904   0.000707714 
  1496         1471.74299   990.03764   0.000668449 
  1549         1517.06886   989.44864   0.000645578 
  1549         1575.97117   988.86202   0.000645578 
  1578         1632.72324   988.27778   0.000633714 
  1660         1663.67839   987.69591   0.00060241 
  1579         1653.01404   987.11641   0.000633312 
  1559         1608.24573   986.53927   0.000641437 
  1549         1553.37077   985.96449   0.000645578 
  1524         1510.06776   985.39207   0.000656168 
  1533         1488.74811   984.82198   0.000652316 
  1508         1488.25962   984.25424   0.00066313 
  1513         1498.89806   983.68883   0.000660939 
  1491         1509.71245   983.12575   0.000670691 
  1518         1514.27521   982.56499   0.000658762 
  1562         1507.02247   982.00655   0.000640205 
  1490         1481.25741   981.45042   0.000671141 
  1478         1437.98169   980.89659   0.00067659 
  1398         1389.17503   980.34507   0.000715308 
  1394         1347.75853   979.79584   0.00071736 
  1386         1319.73861   979.24889   0.000721501 
  1400         1303.37115   978.70423   0.000714286 
  1309         1290.80563   978.16184   0.000763942 
  1371         1272.82608   977.62173   0.000729395 
  1332         1245.6179    977.08388   0.000750751 
  1290         1212.21416   976.54828   0.000775194 
  1289         1178.43763   976.01494   0.000775795 
  1202         1149.11618   975.48385   0.000831947 
  1246         1126.7079    974.95499   0.000802568 
  1184         1111.52142   974.42837   0.000844595 
  1181         1102.3323    973.90398   0.00084674 
  1185         1097.47527   973.38181   0.000843882 
  1172         1096.31919   972.86186   0.000853242 
  1198         1100.05604   972.34412   0.000834725 
  1180         1111.26574   971.82858   0.000847458 
  1227         1133.15388   971.31524   0.000814996 
  1341         1168.94685   970.80409   0.000745712 
  1283         1220.90183   970.29513   0.000779423 
  1335         1289.03186   969.78835   0.000749064 
  1440         1369.4144    969.28374   0.000694444 
  1426         1452.22917   968.78131   0.000701262 
  1565         1520.9737    968.28103   0.000638978 
  1617         1559.74181   967.78291   0.000618429 
  1618         1568.22849   967.28693   0.000618047 
  1627         1563.49092   966.7931    0.000614628 
  1682         1564.6749    966.30141   0.00059453 
  1629         1581.19056   965.81185   0.000613874 
  1746         1608.47207   965.32441   0.000572738 
  1714         1628.41876   964.8391    0.000583431 
  1641         1618.95784   964.35589   0.000609385 
  1544         1573.12663   963.87479   0.000647668 
  1487         1505.35116   963.39579   0.000672495 
  1397         1436.54926   962.91888   0.00071582 
  1419         1381.03093   962.44406   0.000704722 
  1368         1344.014     961.97132   0.000730994 
  1356         1323.35158   961.50065   0.000737463 
  1297         1313.57814   961.03206   0.00077101 
  1342         1312.52838   960.56552   0.000745156 
  1274         1323.42517   960.10104   0.000784929 
  1237         1349.5347    959.63861   0.000808407 
  1277         1389.12965   959.17822   0.000783085 
  1282         1433.13788   958.71987   0.000780031 
  1350         1465.14384   958.26355   0.000740741 
  1399         1469.25055   957.80925   0.000714796 
  1367         1444.7894    957.35697   0.000731529 
  1294         1406.94292   956.9067    0.000772798 
  1368         1371.59038   956.45844   0.000730994 
  1333         1345.80236   956.01217   0.000750188 
  1345         1327.05181   955.5679    0.000743494 
  1295         1306.12003   955.12561   0.000772201 
  1259         1274.43504   954.6853    0.000794281 
  1198         1231.96574   954.24696   0.000834725 
  1218         1185.77369   953.81058   0.000821018 
  1151         1142.71961   953.37617   0.00086881 
  1215         1106.23924   952.94371   0.000823045 
  1072         1076.91832   952.5132    0.000932836 
  1136         1053.93165   952.08462   0.000880282 
  1063         1036.25878   951.65798   0.000940734 
  1053         1022.9863    951.23327   0.000949668 
  1004         1013.22426   950.81047   0.000996016 
  1015         1006.18258   950.38959   0.000985222 
  1008         1001.26201   949.97062   0.000992063 
  1020         998.02983    949.55355   0.000980392 
  997          996.14903    949.13837   0.001003009 
  983          995.31372    948.72508   0.001017294 
  1028         995.18124    948.31368   0.000972763 
  1006         995.31863    947.90414   0.000994036 
  982          995.27742    947.49648   0.00101833 
  1011         994.90969    947.09067   0.00098912 
  971          994.53326    946.68672   0.001029866 
  1023         994.60066    946.28462   0.000977517 
  966          995.29077    945.88436   0.001035197 
  1013         996.35186    945.48594   0.000987167 
  1013         997.09868    945.08934   0.000987167 
  978          996.72104    944.69457   0.001022495 
  1048         994.99373    944.30161   0.000954198 
  1013         992.51168    943.91046   0.000987167 
  1027         990.07231    943.52111   0.00097371 
  977          988.1564     943.13355   0.001023541 
  1018         986.85839    942.74779   0.000982318 
  949          985.95846    942.36381   0.001053741 
  1047         985.11876    941.9816    0.00095511 
  982          984.20104    941.60116   0.00101833 
  1000         983.35248    941.22249   0.001     
  969          982.79899    940.84556   0.001031992 
  1047         982.69948    940.47039   0.00095511 
  1055         983.14003    940.09696   0.000947867 
  960          984.16604    939.72527   0.001041667 
  1036         985.80733    939.3553    0.000965251 
  1003         988.10455    938.98706   0.000997009 
  1013         991.14176    938.62053   0.000987167 
  1017         995.09384    938.25571   0.000983284 
  1004         1000.2967    937.89259   0.000996016 
  984          1007.38667   937.53117   0.00101626 
  1059         1017.49275   937.17143   0.000944287 
  1016         1032.48037   936.81338   0.000984252 
  1057         1055.08626   936.457     0.000946074 
  1077         1088.86842   936.10229   0.000928505 
  1165         1137.58083   935.74925   0.000858369 
  1187         1204.09649   935.39786   0.00084246 
  1237         1288.83877   935.04811   0.000808407 
  1340         1387.81738   934.70001   0.000746269 
  1381         1490.09806   934.35354   0.000724113 
  1575         1576.18783   934.0087    0.000634921 
  1552         1625.25082   933.66549   0.00064433 
  1603         1633.63537   933.32388   0.00062383 
  1593         1619.64508   932.98389   0.000627746 
  1614         1604.57662   932.64549   0.000619579 
  1660         1598.04699   932.30869   0.00060241 
  1676         1596.46391   931.97348   0.000596659 
  1666         1585.82223   931.63985   0.00060024 
  1654         1551.14827   931.3078    0.000604595 
  1543         1491.44172   930.97731   0.000648088 
  1501         1420.16465   930.64838   0.000666223 
  1380         1351.6356    930.32101   0.000724638 
  1475         1293.10865   929.99518   0.000677966 
  1287         1245.45755   929.67089   0.000777001 
  1287         1205.74751   929.34814   0.000777001 
  1262         1170.59182   929.02692   0.000792393 
  1237         1139.38274   928.70721   0.000808407 
  1172         1113.52976   928.38902   0.000853242 
  1155         1094.20998   928.07234   0.000865801 
  1166         1081.91814   927.75716   0.000857633 
  1101         1076.96512   927.44347   0.000908265 
  1228         1079.99042   927.13127   0.000814332 
  1190         1092.47537   926.82054   0.000840336 
  1198         1117.11779   926.51129   0.000834725 
  1318         1157.86666   926.20351   0.000758725 
  1330         1219.29795   925.89719   0.00075188 
  1449         1305.23309   925.59232   0.000690131 
  1559         1416.73194   925.28889   0.000641437 
  1700         1549.74827   924.98691   0.000588235 
  1870         1691.83496   924.68636   0.000534759 
  2017         1819.68051   924.38724   0.000495786 
  2038         1906.1551    924.08953   0.000490677 
  2096         1944.16335   923.79324   0.000477099 
  2091         1958.31537   923.49835   0.00047824 
  2234         1981.68632   923.20486   0.000447628 
  2303         2030.6986    922.91277   0.000434216 
  2301         2096.80777   922.62206   0.000434594 
  2337         2149.68887   922.33273   0.000427899 
  2414         2155.99668   922.04477   0.00041425 
  2354         2106.44476   921.75818   0.000424809 
  2289         2017.6205    921.47295   0.000436872 
  2163         1911.58923   921.18907   0.000462321 
  2159         1806.41513   920.90654   0.000463177 
  1935         1713.68235   920.62534   0.000516796 
  1849         1634.135     920.34548   0.000540833 
  1727         1562.10968   920.06694   0.000579039 
  1759         1495.63902   919.78973   0.000568505 
  1634         1436.92539   919.51382   0.000611995 
  1581         1388.0411    919.23922   0.000632511 
  1516         1352.71717   918.96592   0.000659631 
  1416         1337.50465   918.69391   0.000706215 
  1474         1348.01823   918.42318   0.000678426 
  1390         1385.67388   918.15374   0.000719424 
  1467         1446.34479   917.88557   0.000681663 
  1425         1518.7527    917.61866   0.000701754 
  1454         1583.7687    917.35301   0.000687758 
  1442         1621.46071   917.08862   0.000693481 
  1433         1626.63063   916.82547   0.000697837 
  1455         1610.75215   916.56356   0.000687285 
  1470         1586.09602   916.30288   0.000680272 
  1364         1557.6298    916.04343   0.000733138 
  1411         1527.10575   915.78519   0.000708717 
  1368         1494.64259   915.52817   0.000730994 
  1348         1457.15733   915.27236   0.00074184 
  1286         1413.6228    915.01774   0.000777605 
  1279         1369.05294   914.76432   0.000781861 
  1295         1329.0616    914.51208   0.000772201 
  1259         1295.96243   914.26102   0.000794281 
  1239         1271.31692   914.01114   0.000807103 
  1305         1257.81339   913.76242   0.000766284 
  1221         1257.2286    913.51486   0.000819001 
  1269         1269.25618   913.26846   0.000788022 
  1307         1293.66498   913.0232    0.000765111 
  1317         1331.07589   912.77908   0.000759301 
  1309         1379.32247   912.5361    0.000763942 
  1346         1429.2285    912.29424   0.000742942 
  1383         1464.03346   912.05351   0.000723066 
  1324         1467.6211    911.81388   0.000755287 
  1329         1438.84391   911.57537   0.000752445 
  1363         1392.4063    911.33795   0.000733676 
  1263         1345.48137   911.10163   0.000791766 
  1176         1308.33296   910.8664    0.00085034 
  1250         1282.2372    910.63225   0.0008    
  1271         1260.66105   910.39918   0.000786782 
  1220         1233.86466   910.16717   0.000819672 
  1104         1197.35194   909.93623   0.000905797 
  1072         1155.05292   909.70634   0.000932836 
  1037         1113.59366   909.4775    0.00096432 
  1075         1077.48054   909.2497    0.000930233 
  996          1048.66785   909.02294   0.001004016 
  1067         1027.3918    908.79721   0.000937207 
  1017         1012.84364   908.5725    0.000983284 
  1020         1003.81526   908.34881   0.000980392 
  983          998.97546    908.12613   0.001017294 
  1032         997.28041    907.90445   0.000968992 
  993          998.08534    907.68378   0.001007049 
  1025         1001.16058   907.46409   0.00097561 
  1024         1006.80608   907.24539   0.000976562 
  1033         1015.87315   907.02766   0.000968054 
  1081         1030.06447   906.81091   0.000925069 
  1065         1052.18706   906.59513   0.000938967 
  1115         1086.32512   906.3803    0.000896861 
  1197         1137.5891    906.16643   0.000835422 
  1287         1211.23896   905.95351   0.000777001 
  1372         1311.04418   905.74152   0.000728863 
  1609         1437.12055   905.53047   0.000621504 
  1808         1582.84231   905.32035   0.000553097 
  1865         1730.98193   905.11115   0.000536193 
  1987         1851.91391   904.90287   0.000503271 
  2006         1916.11211   904.69549   0.000498504 
  1970         1919.58526   904.48902   0.000507614 
  1889         1885.66453   904.28345   0.000529381 
  1840         1838.46908   904.07876   0.000543478 
  1829         1789.45694   903.87496   0.000546747 
  1849         1742.86513   903.67204   0.000540833 
  1688         1696.85459   903.46999   0.000592417 
  1735         1642.07686   903.26881   0.000576369 
  1570         1572.29664   903.06848   0.000636943 
  1545         1493.37281   902.86901   0.000647249 
  1465         1415.11463   902.67038   0.000682594 
  1402         1342.77735   902.4726    0.000713267 
  1344         1279.34137   902.27565   0.000744048 
  1275         1228.52738   902.07953   0.000784314 
  1292         1192.58231   901.88423   0.000773994 
  1283         1169.99611   901.68975   0.000779423 
  1170         1155.53455   901.49608   0.000854701 
  1268         1141.96752   901.30322   0.000788644 
  1187         1124.31325   901.11115   0.00084246 
  1131         1103.27341   900.91987   0.000884173 
  1198         1082.93203   900.72939   0.000834725 
  1127         1066.57037   900.53968   0.000887311 
  1177         1055.21095   900.35074   0.000849618 
  1135         1047.67804   900.16257   0.000881057 
  1108         1041.09302   899.97517   0.000902527 
  1104         1032.4933    899.78852   0.000905797 
  1082         1021.20196   899.60262   0.000924214 
  1047         1008.91477   899.41747   0.00095511 
  985          997.7293     899.23305   0.001015228 
  1018         989.06086    899.04937   0.000982318 
  1035         983.70442    898.86641   0.000966184 
  1052         982.05009    898.68417   0.00095057 
  982          984.43122    898.50265   0.00101833 
  1018         991.00634    898.32183   0.000982318 
  1084         1002.0123    898.14172   0.000922509 
  1143         1017.78757   897.9623    0.000874891 
  1137         1038.76473   897.78358   0.000879507 
  1170         1065.3345    897.60554   0.000854701 
  1131         1098.19451   897.42818   0.000884173 
  1272         1139.34726   897.25149   0.000786164 
  1282         1192.65787   897.07547   0.000780031 
  1403         1261.13561   896.90012   0.000712758 
  1421         1343.33279   896.72542   0.00070373 
  1499         1430.37497   896.55137   0.000667111 
  1520         1503.89084   896.37796   0.000657895 
  1581         1540.25534   896.20519   0.000632511 
  1585         1527.89069   896.03306   0.000630915 
  1510         1479.92247   895.86155   0.000662252 
  1519         1421.62945   895.69066   0.000658328 
  1460         1372.12437   895.52039   0.000684932 
  1359         1338.77529   895.35073   0.000735835 
  1342         1318.18604   895.18168   0.000745156 
  1345         1298.76533   895.01322   0.000743494 
  1304         1268.45165   894.84536   0.000766871 
  1295         1225.10355   894.67808   0.000772201 
  1142         1176.6447    894.51139   0.000875657 
  1132         1132.34773   894.34527   0.000883392 
  1075         1097.96135   894.17973   0.000930233 
  1016         1075.64576   894.01474   0.000984252 
  1020         1064.74593   893.85032   0.000980392 
  1020         1062.19009   893.68646   0.000980392 
  958          1062.75932   893.52314   0.001043841 
  950          1060.44711   893.36036   0.001052632 
  1023         1051.93427   893.19813   0.000977517 
  952          1038.85383   893.03642   0.00105042 
  940          1025.28919   892.87524   0.00106383 
  982          1014.38193   892.71459   0.00101833 
  922          1007.27834   892.55444   0.001084599 
  961          1003.26988   892.39481   0.001040583 
  903          1000.17703   892.23569   0.00110742 
  931          995.68855    892.07706   0.001074114 
  933          989.30214    891.91893   0.001071811 
  926          982.34955    891.76129   0.001079914 
  914          976.24686    891.60413   0.001094092 
  891          971.49445    891.44744   0.001122334 
  937          967.94112    891.29124   0.001067236 
  980          965.52793    891.13549   0.001020408 
  960          964.45858    890.98022   0.001041667 
  943          964.57613    890.82539   0.001060445 
  887          964.96094    890.67102   0.001127396 
  912          964.34282    890.5171    0.001096491 
  929          962.16714    890.36362   0.001076426 
  920          959.00357    890.21057   0.001086957 
  913          955.92342    890.05796   0.00109529 
  915          953.99801    889.90577   0.001092896 
  924          953.97904    889.754     0.001082251 
  932          956.00853    889.60264   0.001072961 
  915          959.59293    889.4517    0.001092896 
  930          963.98737    889.30116   0.001075269 
  926          968.58959    889.15102   0.001079914 
  924          972.75638    889.00128   0.001082251 
  992          975.86225    888.85193   0.001008065 
  932          978.3141     888.70296   0.001072961 
  963          981.81031    888.55437   0.001038422 
  920          987.98789    888.40616   0.001086957 
  966          997.16619    888.25831   0.001035197 
  969          1007.8402    888.11083   0.001031992 
  933          1016.61681   887.96371   0.001071811 
  911          1019.35046   887.81695   0.001097695 
  952          1014.23081   887.67054   0.00105042 
  910          1003.49703   887.52447   0.001098901 
  890          991.28845    887.37874   0.001123596 
  963          980.74279    887.23334   0.001038422 
  894          973.06889    887.08828   0.001118568 
  902          967.72786    886.94354   0.001108647 
  869          962.93099    886.79912   0.001150748 
  902          956.8288     886.65502   0.001108647 
  903          948.91811    886.51123   0.00110742 
  844          940.13738    886.36775   0.001184834 
  863          931.69919    886.22456   0.001158749 
  864          924.37474    886.08168   0.001157407 
  878          918.47216    885.93908   0.001138952 
  906          913.99259    885.79678   0.001103753 
  853          910.7581     885.65475   0.001172333 
  922          908.50994    885.51301   0.001084599 
  875          906.98268    885.37153   0.001142857 
  865          905.95904    885.23033   0.001156069 
  841          905.28214    885.08939   0.001189061 
  881          904.85201    884.94871   0.001135074 
  868          904.61144    884.80828   0.001152074 
  833          904.53208    884.6681    0.00120048 
  930          904.60369    884.52817   0.001075269 
  861          904.82949    884.38848   0.00116144 
  816          905.22657    884.24903   0.00122549 
  873          905.82725    884.10981   0.001145475 
  871          906.69481    883.97081   0.001148106 
  816          907.93387    883.83204   0.00122549 
  888          909.72364    883.69349   0.001126126 
  828          912.34237    883.55515   0.001207729 
  872          916.18773    883.41703   0.001146789 
  914          921.7842     883.2791    0.001094092 
  838          929.71802    883.14138   0.001193317 
  918          940.52935    883.00386   0.001089325 
  849          954.4986     882.86652   0.001177856 
  904          971.32257    882.72938   0.001106195 
  926          989.77983    882.59241   0.001079914 
  971          1007.77849   882.45563   0.001029866 
  1011         1022.93758   882.31902   0.00098912 
  1018         1032.94598   882.18259   0.000982318 
  1054         1036.14968   882.04632   0.000948767 
  1004         1033.47776   881.91021   0.000996016 
  981          1028.45169   881.77426   0.001019368 
  998          1024.18125   881.63846   0.001002004 
  1042         1021.35922   881.50282   0.000959693 
  1074         1018.59788   881.36731   0.000931099 
  1027         1014.08835   881.23196   0.00097371 
  995          1006.77529   881.09673   0.001005025 
  1071         996.64172    880.96164   0.000933707 
  964          984.94702    880.82668   0.001037344 
  1008         973.65181    880.69185   0.000992063 
  974          964.08747    880.55713   0.001026694 
  980          956.48936    880.42254   0.001020408 
  972          950.39392    880.28805   0.001028807 
  948          945.41361    880.15368   0.001054852 
  957          941.59588    880.01941   0.001044932 
  917          939.16703    879.88524   0.001090513 
  957          938.26253    879.75117   0.001044932 
  899          938.96111    879.61719   0.001112347 
  989          941.37018    879.4833    0.001011122 
  941          945.75539    879.34949   0.001062699 
  903          952.67183    879.21577   0.00110742 
  973          963.09869    879.08213   0.001027749 
  931          978.64678    878.94856   0.001074114 
  994          1001.59953   878.81505   0.001006036 
  1027         1034.79174   878.68162   0.00097371 
  1141         1081.16377   878.54825   0.000876424 
  1189         1142.95464   878.41494   0.000841043 
  1238         1220.41042   878.28168   0.000807754 
  1343         1310.10201   878.14847   0.000744602 
  1377         1403.17429   878.01531   0.000726216 
  1531         1485.68084   877.8822    0.000653168 
  1524         1543.54285   877.74912   0.000656168 
  1482         1569.51321   877.61609   0.000674764 
  1436         1567.96501   877.48308   0.000696379 
  1476         1552.8759    877.35011   0.000677507 
  1452         1538.05402   877.21716   0.000688705 
  1511         1530.44112   877.08423   0.000661813 
  1455         1531.66968   876.95132   0.000687285 
  1571         1539.68446   876.81843   0.000636537 
  1530         1548.645     876.68555   0.000653595 
  1511         1550.27354   876.55268   0.000661813 
  1463         1536.13127   876.41981   0.000683527 
  1515         1499.91248   876.28695   0.000660066 
  1392         1441.89487   876.15408   0.000718391 
  1396         1371.66588   876.02121   0.000716332 
  1285         1302.83783   875.88832   0.00077821 
  1360         1245.7015    875.75543   0.000735294 
  1295         1204.29063   875.62252   0.000772201 
  1248         1176.66222   875.48959   0.000801282 
  1241         1156.29446   875.35664   0.000805802 
  1211         1135.39902   875.22367   0.000825764 
  1096         1110.19029   875.09066   0.000912409 
  1074         1082.48069   874.95763   0.000931099 
  1044         1055.97437   874.82456   0.000957854 
  1058         1033.41923   874.69145   0.00094518 
  1061         1016.51491   874.5583    0.000942507 
  998          1006.38593   874.4251    0.001002004 
  1069         1003.82028   874.29186   0.000935454 
  1007         1009.57361   874.15856   0.000993049 
  1017         1024.63806   874.02521   0.000983284 
  1080         1050.33812   873.89181   0.000925926 
  1175         1088.17083   873.75834   0.000851064 
  1242         1139.28968   873.62481   0.000805153 
  1292         1203.39266   873.49122   0.000773994 
  1297         1277.32503   873.35755   0.00077101 
  1392         1355.46245   873.22382   0.000718391 
  1502         1432.0283    873.09      0.000665779 
  1486         1500.12492   872.95611   0.000672948 
  1579         1547.01139   872.82214   0.000633312 
  1584         1557.98299   872.68808   0.000631313 
  1534         1531.54409   872.55394   0.00065189 
  1590         1483.38761   872.4197    0.000628931 
  1558         1432.07802   872.28538   0.000641849 
  1552         1388.77281   872.15096   0.00064433 
  1479         1357.52255   872.01643   0.000676133 
  1446         1336.36938   871.88181   0.000691563 
  1494         1316.92172   871.74709   0.000669344 
  1428         1288.50945   871.61225   0.00070028 
  1332         1247.05876   871.47731   0.000750751 
  1303         1196.89831   871.34225   0.00076746 
  1214         1144.44641   871.20708   0.000823723 
  1224         1094.81665   871.0718    0.000816993 
  1095         1051.78726   870.93639   0.000913242 
  1083         1017.42353   870.80086   0.000923361 
  1139         991.87847    870.6652    0.000877963 
  987          973.90209    870.52941   0.001013171 
  1019         961.46695    870.3935    0.000981354 
  1007         952.25255    870.25745   0.000993049 
  970          944.24336    870.12126   0.001030928 
  955          936.44054    869.98494   0.00104712 
  892          928.89708    869.84847   0.001121076 
  912          922.01801    869.71186   0.001096491 
  858          916.09692    869.5751    0.001165501 
  851          911.22341    869.4382    0.001175088 
  844          907.35709    869.30114   0.001184834 
  850          904.3836     869.16394   0.001176471 
  878          902.1533     869.02657   0.001138952 
  917          900.51666    868.88905   0.001090513 
  837          899.35839    868.75136   0.001194743 
  853          898.59455    868.61352   0.001172333 
  828          898.18339    868.47551   0.001207729 
  890          898.12329    868.33733   0.001123596 
  859          898.45787    868.19898   0.001164144 
  870          899.29013    868.06046   0.001149425 
  843          900.81724    867.92176   0.00118624 
  882          903.37322    867.78289   0.001133787 
  820          907.4726     867.64384   0.001219512 
  870          913.83222    867.50461   0.001149425 
  884          923.32085    867.36519   0.001131222 
  910          936.8053     867.22559   0.001098901 
  953          954.86297    867.08581   0.001049318 
  994          977.39768    866.94583   0.001006036 
  973          1003.1381    866.80566   0.001027749 
  1010         1029.15496   866.6653    0.000990099 
  966          1050.51495   866.52474   0.001035197 
  1008         1061.30752   866.38398   0.000992063 
  972          1058.64798   866.24303   0.001028807 
  1037         1045.99927   866.10187   0.00096432 
  1030         1030.33064   865.96051   0.000970874 
  1004         1017.28034   865.81894   0.000996016 
  1022         1009.50777   865.67716   0.000978474 
  1017         1007.03228   865.53518   0.000983284 
  971          1007.74368   865.39298   0.001029866 
  1053         1008.36083   865.25057   0.000949668 
  978          1006.68509   865.10794   0.001022495 
  958          1003.45818   864.9651    0.001043841 
  931          1001.00384   864.82204   0.001074114 
  932          1000.6226    864.67876   0.001072961 
  896          1001.39514   864.53525   0.001116071 
  935          1000.37176   864.39152   0.001069519 
  923          994.63607    864.24757   0.001083424 
  847          984.03361    864.10338   0.001180638 
  898          971.39049    863.95897   0.001113586 
  905          959.8605     863.81433   0.001104972 
  948          951.24824    863.66945   0.001054852 
  901          945.86321    863.52434   0.001109878 
  924          942.74153    863.37899   0.001082251 
  879          939.8449     863.2334    0.001137656 
  842          935.0751     863.08758   0.001187648 
  896          927.78974    862.94151   0.001116071 
  827          919.02247    862.7952    0.00120919 
  852          910.21472    862.64865   0.001173709 
  846          902.33157    862.50185   0.001182033 
  840          895.80467    862.3548    0.001190476 
  883          890.71273    862.20751   0.001132503 
  825          886.91822    862.05996   0.001212121 
  887          884.18097    861.91216   0.001127396 
  870          882.23152    861.76411   0.001149425 
  832          880.8371     861.61581   0.001201923 
  830          879.82006    861.46725   0.001204819 
  837          879.06055    861.31843   0.001194743 
  767          878.48404    861.16935   0.001303781 
  830          878.04802    861.02001   0.001204819 
  795          877.73036    860.87042   0.001257862 
  821          877.52209    860.72056   0.001218027 
  835          877.42332    860.57043   0.001197605 
  867          877.43988    860.42004   0.001153403 
  845          877.57304    860.26938   0.001183432 
  816          877.84884    860.11846   0.00122549 
  842          878.26056    859.96726   0.001187648 
  784          878.79769    859.8158    0.00127551 
  856          879.42797    859.66407   0.001168224 
  911          880.08811    859.51206   0.001097695 
  826          880.69468    859.35978   0.001210654 
  799          881.21858    859.20722   0.001251564 
  857          881.71187    859.05439   0.001166861 
  850          882.28792    858.90128   0.001176471 
  818          883.04866    858.74789   0.001222494 
  840          884.06079    858.59422   0.001190476 
  863          885.3611     858.44028   0.001158749 
  781          886.97001    858.28605   0.00128041 
  839          888.91427    858.13154   0.001191895 
  853          891.29119    857.97675   0.001172333 
  874          894.32379    857.82167   0.001144165 
  884          898.3997     857.66631   0.001131222 
  827          904.12795    857.51066   0.00120919 
  838          912.27561    857.35472   0.001193317 
  894          923.7859     857.1985    0.001118568 
  922          939.64369    857.04199   0.001084599 
  895          960.65941    856.88518   0.001117318 
  972          987.17358    856.72809   0.001028807 
  1043         1018.69029   856.57071   0.000958773 
  1021         1053.28568   856.41303   0.000979432 
  1086         1087.11041   856.25506   0.00092081 
  1055         1115.65828   856.0968    0.000947867 
  1093         1138.03831   855.93824   0.000914913 
  1089         1159.34158   855.77939   0.000918274 
  1081         1186.55588   855.62024   0.000925069 
  1126         1223.05813   855.46079   0.000888099 
  1147         1266.00816   855.30105   0.00087184 
  1230         1305.43654   855.14101   0.000813008 
  1119         1326.6486    854.98067   0.000893655 
  1154         1319.56509   854.82003   0.000866551 
  1177         1287.8074    854.65909   0.000849618 
  1096         1245.25707   854.49785   0.000912409 
  1197         1205.79344   854.33631   0.000835422 
  1040         1177.7503    854.17447   0.000961538 
  1060         1163.57365   854.01233   0.000943396 
  1064         1160.71754   853.84988   0.00093985 
  1135         1163.18654   853.68713   0.000881057 
  1150         1165.87699   853.52407   0.000869565 
  1131         1169.09276   853.36071   0.000884173 
  1207         1177.05102   853.19705   0.0008285 
  1091         1192.33743   853.03308   0.00091659 
  1139         1212.61239   852.8688    0.000877963 
  1168         1229.7392    852.70422   0.000856164 
  1158         1232.62897   852.53933   0.000863558 
  1092         1215.6373    852.37414   0.000915751 
  1106         1184.27456   852.20864   0.000904159 
  1200         1149.62362   852.04283   0.000833333 
  1119         1120.21877   851.87671   0.000893655 
  1085         1099.81033   851.71028   0.000921659 
  1061         1088.07546   851.54354   0.000942507 
  1063         1081.05106   851.3765    0.000940734 
  1057         1072.05686   851.20914   0.000946074 
  979          1055.58605   851.04148   0.00102145 
  1056         1031.47394   850.87351   0.00094697 
  969          1003.84558   850.70522   0.001031992 
  919          976.88419    850.53663   0.001088139 
  920          953.00098    850.36772   0.001086957 
  873          933.20687    850.19851   0.001145475 
  919          917.69431    850.02898   0.001088139 
  882          906.11637    849.85914   0.001133787 
  925          897.82785    849.68899   0.001081081 
  856          892.11926    849.51853   0.001168224 
  847          888.36751    849.34776   0.001180638 
  885          886.11777    849.17668   0.001129944 
  837          885.055      849.00528   0.001194743 
  869          884.94626    848.83358   0.001150748 
  848          885.57176    848.66156   0.001179245 
  844          886.63822    848.48923   0.001184834 
  862          887.69408    848.31659   0.001160093 
  858          888.1963     848.14363   0.001165501 
  876          887.84528    847.97037   0.001141553 
  860          886.92057    847.79679   0.001162791 
  902          886.1109     847.6229    0.001108647 
  886          886.11646    847.4487    0.001128668 
  968          887.48698    847.27419   0.001033058 
  907          890.61552    847.09936   0.001102536 
  888          895.69476    846.92423   0.001126126 
  877          902.70874    846.74878   0.001140251 
  938          911.3564     846.57302   0.001066098 
  1007         921.12272    846.39695   0.000993049 
  956          931.02976    846.22057   0.001046025 
  977          939.1578     846.04388   0.001023541 
  1006         943.0027     845.86688   0.000994036 
  877          941.23104    845.68957   0.001140251 
  922          935.25163    845.51195   0.001084599 
  929          928.00888    845.33401   0.001076426 
  991          921.95408    845.15577   0.001009082 
  925          918.39674    844.97722   0.001081081 
  963          917.58688    844.79836   0.001038422 
  935          918.91269    844.61919   0.001069519 
  1008         921.09995    844.43972   0.000992063 
  939          923.02501    844.25993   0.001064963 
  928          924.76886    844.07984   0.001077586 
  960          927.52606    843.89944   0.001041667 
  883          932.43857    843.71873   0.001132503 
  941          939.74879    843.53771   0.001062699 
  994          948.43153    843.35639   0.001006036 
  1002         956.34555    843.17476   0.000998004 
  913          961.20149    842.99283   0.00109529 
  895          962.17298    842.81059   0.001117318 
  951          959.82414    842.62805   0.001051525 
  1028         954.92697    842.4452    0.000972763 
  937          948.56636    842.26205   0.001067236 
  952          942.36881    842.07859   0.00105042 
  935          937.56466    841.89483   0.001069519 
  952          934.17878    841.71077   0.00105042 
  934          931.28534    841.52641   0.001070664 
  988          928.00012    841.34174   0.001012146 
  896          924.09594    841.15678   0.001116071 
  883          919.59978    840.97151   0.001132503 
  922          914.60535    840.78595   0.001084599 
  854          909.5594     840.60008   0.00117096 
  842          905.12947    840.41392   0.001187648 
  879          901.8041     840.22746   0.001137656 
  866          899.91163    840.0407    0.001154734 
  902          899.83485    839.85364   0.001108647 
  877          902.05348    839.66629   0.001140251 
  866          907.12365    839.47864   0.001154734 
  885          915.70724    839.2907    0.001129944 
  865          928.57932    839.10247   0.001156069 
  927          946.50246    838.91394   0.001078749 
  915          970.00071    838.72511   0.001092896 
  959          999.07493    838.536     0.001042753 
  970          1033.22922   838.34659   0.001030928 
  1036         1071.46369   838.1569    0.000965251 
  1034         1111.31184   837.96691   0.000967118 
  1037         1147.44048   837.77663   0.00096432 
  1037         1173.28094   837.58607   0.00096432 
  1059         1186.56283   837.39522   0.000944287 
  1095         1191.81252   837.20408   0.000913242 
  1055         1194.9388    837.01266   0.000947867 
  1070         1197.46219   836.82095   0.000934579 
  1088         1196.60936   836.62895   0.000919118 
  1041         1190.05693   836.43668   0.000960615 
  1085         1178.86797   836.24412   0.000921659 
  1166         1165.26695   836.05128   0.000857633 
  1078         1151.05633   835.85815   0.000927644 
  1075         1139.44556   835.66475   0.000930233 
  1062         1134.82926   835.47107   0.00094162 
  1105         1139.79337   835.27711   0.000904977 
  1065         1153.50363   835.08288   0.000938967 
  1135         1172.80213   834.88836   0.000881057 
  1137         1194.19356   834.69357   0.000879507 
  1131         1213.42618   834.49851   0.000884173 
  1176         1224.37825   834.30317   0.00085034 
  1133         1222.74916   834.10756   0.000882613 
  1155         1212.44045   833.91168   0.000865801 
  1152         1204.45374   833.71553   0.000868056 
  1263         1209.74455   833.51911   0.000791766 
  1291         1234.98352   833.32242   0.000774593 
  1390         1281.63295   833.12547   0.000719424 
  1476         1345.41468   832.92824   0.000677507 
  1506         1415.03049   832.73075   0.000664011 
  1598         1472.11997   832.533     0.000625782 
  1754         1496.96228   832.33498   0.000570125 
  1599         1481.05412   832.13671   0.000625391 
  1545         1434.71111   831.93817   0.000647249 
  1413         1378.51664   831.73937   0.000707714 
  1456         1329.46775   831.54031   0.000686813 
  1442         1295.25671   831.34099   0.000693481 
  1398         1275.05037   831.14142   0.000715308 
  1463         1262.13134   830.94159   0.000683527 
  1368         1247.16634   830.7415    0.000730994 
  1337         1221.86797   830.54116   0.000747943 
  1286         1183.90452   830.34058   0.000777605 
  1261         1138.48337   830.13973   0.000793021 
  1194         1093.26152   829.93864   0.000837521 
  1049         1053.33692   829.73731   0.000953289 
  1096         1020.23922   829.53572   0.000912409 
  1013         993.13335    829.33389   0.000987167 
  1028         970.66195    829.13181   0.000972763 
  966          952.37204    828.92949   0.001035197 
  1009         938.58247    828.72692   0.00099108 
  962          929.63926    828.52412   0.001039501 
  919          925.68387    828.32107   0.001088139 
  973          926.71136    828.11779   0.001027749 
  979          932.55424    827.91426   0.00102145 
  986          942.70496    827.7105    0.001014199 
  1045         956.01292    827.50651   0.000956938 
  1034         970.32761    827.30228   0.000967118 
  1109         982.95143    827.09782   0.000901713 
  1131         992.31018    826.89313   0.000884173 
  1154         998.94088    826.68821   0.000866551 
  1087         1003.74669   826.48306   0.000919963 
  1133         1005.93721   826.27768   0.000882613 
  1052         1003.70697   826.07208   0.00095057 
  1005         996.92752    825.86625   0.000995025 
  1038         987.79541    825.6602    0.000963391 
  1024         978.56965    825.45393   0.000976562 
  1059         970.25689    825.24744   0.000944287 
  1043         963.39046    825.04073   0.000958773 
  1045         958.48854    824.8338    0.000956938 
  1022         955.23077    824.62665   0.000978474 
  981          951.94099    824.41929   0.001019368 
  966          946.5725     824.21171   0.001035197 
  931          938.37063    824.00393   0.001074114 
  968          928.29413    823.79593   0.001033058 
  920          918.08688    823.58772   0.001086957 
  988          909.47894    823.37931   0.001012146 
  953          903.75263    823.17069   0.001049318 
  944          901.59732    822.96186   0.001059322 
  970          903.15818    822.75283   0.001030928 
  935          908.10549    822.5436    0.001069519 
  1027         915.65442    822.33417   0.00097371 
  979          924.74442    822.12454   0.00102145 
  1024         934.6199     821.91471   0.000976562 
  1040         945.41174    821.70469   0.000961538 
  1067         957.76942    821.49447   0.000937207 
  1046         971.46119    821.28405   0.000956023 
  1103         984.24054    821.07345   0.000906618 
  1052         992.03769    820.86265   0.00095057 
  1044         991.48012    820.65167   0.000957854 
  1066         983.02555    820.4405    0.000938086 
  1078         970.35415    820.22914   0.000927644 
  1003         957.26804    820.0176    0.000997009 
  1086         946.20571    819.80588   0.00092081 
  988          938.29707    819.59398   0.001012146 
  984          933.36939    819.3819    0.00101626 
  969          929.86001    819.16963   0.001031992 
  973          925.21685    818.9572    0.001027749 
  999          917.61196    818.74459   0.001001001 
  837          907.36579    818.5318    0.001194743 
  947          896.20555    818.31884   0.001055966 
  900          885.67053    818.10572   0.001111111 
  905          876.58233    817.89242   0.001104972 
  854          869.25425    817.67896   0.00117096 
  863          863.78392    817.46533   0.001158749 
  895          860.1338     817.25154   0.001117318 
  830          858.19151    817.03759   0.001204819 
  914          857.85261    816.82347   0.001094092 
  851          859.08006    816.6092    0.001175088 
  874          861.90841    816.39477   0.001144165 
  888          866.40329    816.18018   0.001126126 
  881          872.59892    815.96545   0.001135074 
  898          880.38157    815.75055   0.001113586 
  940          889.38423    815.53551   0.00106383 
  887          898.86119    815.32032   0.001127396 
  935          907.78207    815.10498   0.001069519 
  907          915.68417    814.8895    0.001102536 
  949          923.73616    814.67387   0.001053741 
  932          934.49802    814.4581    0.001072961 
  967          950.56036    814.24218   0.001034126 
  938          973.52014    814.02613   0.001066098 
  1016         1003.56507   813.80994   0.000984252 
  1077         1038.97359   813.59362   0.000928505 
  1107         1075.34828   813.37716   0.000903342 
  1096         1105.58326   813.16057   0.000912409 
  1103         1123.18998   812.94385   0.000906618 
  1169         1128.16805   812.727     0.000855432 
  1155         1127.6376    812.51002   0.000865801 
  1180         1129.7559    812.29291   0.000847458 
  1178         1138.61671   812.07568   0.000848896 
  1175         1152.95569   811.85833   0.000851064 
  1169         1167.21372   811.64086   0.000855432 
  1213         1175.15299   811.42327   0.000824402 
  1255         1174.16158   811.20557   0.000796813 
  1229         1165.79734   810.98774   0.00081367 
  1223         1153.93628   810.76981   0.000817661 
  1245         1142.65763   810.55176   0.000803213 
  1288         1134.25078   810.3336    0.000776398 
  1230         1128.44251   810.11533   0.000813008 
  1280         1121.85567   809.89696   0.00078125 
  1221         1108.88129   809.67848   0.000819001 
  1131         1086.32478   809.45989   0.000884173 
  1187         1056.93565   809.24121   0.00084246 
  1144         1026.60879   809.02242   0.000874126 
  1068         999.7529     808.80354   0.00093633 
  1007         977.93903    808.58456   0.000993049 
  1006         960.88818    808.36549   0.000994036 
  1051         947.481      808.14632   0.000951475 
  1007         935.88135    807.92706   0.000993049 
  928          923.88053    807.70771   0.001077586 
  930          910.34085    807.48828   0.001075269 
  923          895.93418    807.26875   0.001083424 
  951          882.0915     807.04915   0.001051525 
  851          869.8577     806.82946   0.001175088 
  862          859.66771    806.60969   0.001160093 
  894          851.54999    806.38984   0.001118568 
  829          845.29259    806.16991   0.001206273 
  810          840.57505    805.94991   0.001234568 
  810          837.05309    805.72984   0.001234568 
  801          834.4137     805.50969   0.001248439 
  802          832.40695    805.28947   0.001246883 
  858          830.85212    805.06918   0.001165501 
  795          829.62836    804.84883   0.001257862 
  812          828.65906    804.62841   0.001231527 
  818          827.8977     804.40793   0.001222494 
  798          827.31662    804.18739   0.001253133 
  753          826.9002     803.96678   0.001328021 
  801          826.64104    803.74612   0.001248439 
  779          826.53738    803.52541   0.001283697 
  858          826.59325    803.30463   0.001165501 
  826          826.81931    803.08381   0.001210654 
  860          827.23109    802.86293   0.001162791 
  815          827.85625    802.64201   0.001226994 
  826          828.73677    802.42104   0.001210654 
  804          829.93878    802.20002   0.001243781 
  862          831.56756    801.97896   0.001160093 
  784          833.78903    801.75786   0.00127551 
  784          836.85871    801.53671   0.00127551 
  794          841.15213    801.31553   0.001259446 
  850          847.18965    801.09431   0.001176471 
  866          855.64147    800.87306   0.001154734 
  863          867.2796     800.65177   0.001158749 
  885          882.88028    800.43045   0.001129944 
  841          902.98986    800.2091    0.001189061 
  902          927.59496    799.98773   0.001108647 
  966          955.6983     799.76632   0.001035197 
  940          985.08594    799.5449    0.00106383 
  944          1012.85798   799.32345   0.001059322 
  908          1035.91269   799.10198   0.001101322 
  982          1050.55794   798.88048   0.00101833 
  991          1053.23572   798.65898   0.001009082 
  964          1044.2732    798.43745   0.001037344 
  959          1029.29562   798.21592   0.001042753 
  897          1015.38124   797.99437   0.001114827 
  961          1007.41941   797.77281   0.001040583 
  978          1007.3297    797.55124   0.001022495 
  982          1014.97129   797.32966   0.00101833 
  1015         1028.86016   797.10808   0.000985222 
  989          1046.12719   796.8865    0.001011122 
  1123         1062.67085   796.66491   0.000890472 
  1075         1074.53941   796.44333   0.000930233 
  1064         1078.55309   796.22174   0.00093985 
  1087         1071.95569   796.00016   0.000919963 
  1031         1054.60567   795.77859   0.000969932 
  969          1030.79473   795.55702   0.001031992 
  1041         1006.41318   795.33546   0.000960615 
  1008         985.47729    795.11391   0.000992063 
  942          969.69908    794.89238   0.001061571 
  1035         959.44675    794.67085   0.000966184 
  965          953.89886    794.44935   0.001036269 
  978          950.68365    794.22786   0.001022495 
  1079         946.53846    794.00639   0.000926784 
  952          939.50699    793.78494   0.00105042 
  980          930.39639    793.56351   0.001020408 
  934          921.45737    793.34211   0.001070664 
  907          914.36967    793.12073   0.001102536 
  963          909.74429    792.89938   0.001038422 
  939          907.42132    792.67806   0.001064963 
  856          906.44974    792.45677   0.001168224 
  880          905.0327     792.23551   0.001136364 
  890          901.41745    792.01429   0.001123596 
  929          895.48109    791.79311   0.001076426 
  920          888.78952    791.57196   0.001086957 
  884          883.31317    791.35085   0.001131222 
  871          880.4751     791.12978   0.001148106 
  884          881.13137    790.90876   0.001131222 
  902          885.77202    790.68778   0.001108647 
  981          894.63882    790.46685   0.001019368 
  892          907.87361    790.24596   0.001121076 
  990          925.80959    790.02513   0.001010101 
  1045         949.49195    789.80434   0.000956938 
  1051         980.45751    789.58361   0.000951475 
  1135         1019.42263   789.36294   0.000881057 
  1185         1064.90208   789.14232   0.000843882 
  1185         1111.86522   788.92175   0.000843882 
  1211         1150.76838   788.70125   0.000825764 
  1224         1169.73076   788.48081   0.000816993 
  1250         1162.46392   788.26043   0.0008    
  1259         1134.52318   788.04011   0.000794281 
  1138         1098.58912   787.81987   0.000878735 
  1148         1065.82566   787.59969   0.00087108 
  1146         1042.52813   787.37957   0.0008726 
  1133         1030.56766   787.15953   0.000882613 
  1093         1028.1464    786.93957   0.000914913 
  1065         1030.06032   786.71967   0.000938967 
  1084         1028.93552   786.49986   0.000922509 
  1075         1019.14209   786.28012   0.000930233 
  1094         1000.81161   786.06045   0.000914077 
  996          978.59332    785.84087   0.001004016 
  1033         957.12652    785.62138   0.000968054 
  1011         938.83114    785.40196   0.00098912 
  908          924.22397    785.18263   0.001101322 
  952          912.89915    784.96339   0.00105042 
  952          904.02358    784.74424   0.00105042 
  854          896.3514     784.52517   0.00117096 
  853          888.72687    784.3062    0.001172333 
  835          881.02899    784.08732   0.001197605 
  847          874.16265    783.86854   0.001180638 
  845          869.11       783.64985   0.001183432 
  887          866.29608    783.43126   0.001127396 
  879          865.61296    783.21277   0.001137656 
  843          866.69666    782.99438   0.00118624 
  895          869.066      782.77609   0.001117318 
  837          871.95531    782.55791   0.001194743 
  863          874.28254    782.33983   0.001158749 
  828          875.02148    782.12186   0.001207729 
  845          873.66933    781.904     0.001183432 
  907          870.68301    781.68625   0.001102536 
  843          867.52188    781.46861   0.00118624 
  908          865.90168    781.25108   0.001101322 
  861          867.02481    781.03367   0.00116144 
  947          871.32366    780.81637   0.001055966 
  902          878.46238    780.59919   0.001108647 
  954          887.19634    780.38213   0.001048218 
  979          895.31812    780.16519   0.00102145 
  936          900.35151    779.94837   0.001068376 
  877          901.35153    779.73168   0.001140251 
  872          900.0032     779.51511   0.001146789 
  903          899.33099    779.29866   0.00110742 
  919          901.87606    779.08234   0.001088139 
  889          908.97991    778.86616   0.001124859 
  876          920.75545    778.6501    0.001141553 
  910          935.97372    778.43417   0.001098901 
  925          952.00235    778.21838   0.001081081 
  892          965.78485    778.00272   0.001121076 
  974          976.25266    777.7872    0.001026694 
  910          985.45338    777.57182   0.001098901 
  934          996.39681    777.35657   0.001070664 
  943          1010.23012   777.14147   0.001060445 
  960          1024.94588   776.9265    0.001041667 
  905          1036.00499   776.71168   0.001104972 
  957          1039.47193   776.49701   0.001044932 
  952          1035.6009    776.28248   0.00105042 
  915          1028.35884   776.06809   0.001092896 
  964          1022.4124    775.85386   0.001037344 
  940          1021.59317   775.63977   0.00106383 
  979          1028.16826   775.42584   0.00102145 
  1017         1041.82371   775.21206   0.000983284 
  1000         1059.34927   774.99843   0.001     
  1048         1076.0031    774.78496   0.000954198 
  1107         1088.49064   774.57164   0.000903342 
  1133         1096.8054    774.35848   0.000882613 
  1161         1102.23421   774.14548   0.000861326 
  1185         1103.67328   773.93264   0.000843882 
  1110         1097.17194   773.71996   0.000900901 
  1087         1080.24114   773.50744   0.000919963 
  1110         1055.50235   773.29509   0.000900901 
  1062         1028.36596   773.0829    0.00094162 
  1134         1002.92656   772.87088   0.000881834 
  1049         981.41313    772.65902   0.000953289 
  1047         965.06275    772.44734   0.00095511 
  1007         953.95583    772.23582   0.000993049 
  1018         946.24577    772.02448   0.000982318 
  997          938.33103    771.81331   0.001003009 
  997          926.83291    771.60231   0.001003009 
  960          911.20216    771.39149   0.001041667 
  907          893.7124     771.18084   0.001102536 
  879          877.21065    770.97038   0.001137656 
  821          863.61077    770.76008   0.001218027 
  894          853.83484    770.54997   0.001118568 
  878          848.06516    770.34004   0.001138952 
  887          845.96438    770.1303    0.001127396 
  930          846.72275    769.92073   0.001075269 
  879          849.01661    769.71135   0.001137656 
  848          851.07577    769.50215   0.001179245 
  879          851.29432    769.29314   0.001137656 
  805          849.2808     769.08432   0.001242236 
  868          846.03599    768.87569   0.001152074 
  880          842.98421    768.66724   0.001136364 
  864          841.18367    768.45899   0.001157407 
  911          841.14395    768.25093   0.001097695 
  905          842.80069    768.04306   0.001104972 
  875          845.50883    767.83539   0.001142857 
  857          848.30931    767.62791   0.001166861 
  920          850.58606    767.42063   0.001086957 
  876          852.71799    767.21354   0.001141553 
  875          856.06042    767.00665   0.001142857 
  890          862.24546    766.79997   0.001123596 
  907          872.45438    766.59348   0.001102536 
  975          887.05079    766.38719   0.001025641 
  995          905.26416    766.18111   0.001005025 
  1055         924.72105    765.97523   0.000947867 
  1068         941.20936    765.76955   0.00093633 
  1062         949.88886    765.56408   0.00094162 
  1105         948.19735    765.35881   0.000904977 
  1033         937.53658    765.15375   0.000968054 
  1035         921.89376    764.9489    0.000966184 
  1009         905.64398    764.74426   0.00099108 
  953          892.15077    764.53983   0.001049318 
  990          883.10428    764.33561   0.001010101 
  996          878.4785     764.1316    0.001004016 
  969          876.67253    763.92781   0.001031992 
  937          874.94151    763.72422   0.001067236 
  987          870.62016    763.52086   0.001013171 
  939          862.631      763.3177    0.001064963 
  941          851.69438    763.11477   0.001062699 
  883          839.40566    762.91205   0.001132503 
  854          827.38182    762.70955   0.00117096 
  851          816.79391    762.50727   0.001175088 
  855          808.2285     762.3052    0.001169591 
  840          801.86756    762.10336   0.001190476 
  886          797.65803    761.90174   0.001128668 
  786          795.43273    761.70034   0.001272265 
  795          794.97582    761.49917   0.001257862 
  778          796.05252    761.29822   0.001285347 
  789          798.36688    761.09749   0.001267427 
  801          801.50548    760.89699   0.001248439 
  789          804.78927    760.69671   0.001267427 
  802          807.23025    760.49666   0.001246883 
  808          807.83549    760.29684   0.001237624 
  812          806.32138    760.09725   0.001231527 
  848          803.41193    759.89788   0.001179245 
  832          800.25702    759.69875   0.001201923 
  809          797.79358    759.49985   0.001236094 
  876          796.58268    759.30118   0.001141553 
  809          796.86787    759.10274   0.001236094 
  867          798.62113    758.90453   0.001153403 
  759          801.53308    758.70655   0.001317523 
  862          805.04126    758.50882   0.001160093 
  823          808.56927    758.31131   0.001215067 
  875          811.80288    758.11404   0.001142857 
  884          814.50776    757.91701   0.001131222 
  852          816.09184    757.72021   0.001173709 
  835          815.69659    757.52365   0.001197605 
  843          813.00989    757.32733   0.00118624 
  817          808.77507    757.13125   0.00122399 
  836          804.22386    756.9354    0.001196172 
  868          800.32862    756.7398    0.001152074 
  812          797.61445    756.54444   0.001231527 
  839          796.27127    756.34931   0.001191895 
  815          796.21143    756.15443   0.001226994 
  876          797.06927    755.95979   0.001141553 
  787          798.24663    755.7654    0.001270648 
  805          799.22785    755.57124   0.001242236 
  790          800.00372    755.37734   0.001265823 
  845          801.08565    755.18367   0.001183432 
  856          803.02256    754.99025   0.001168224 
  837          806.10291    754.79707   0.001194743 
  811          810.2        754.60415   0.001233046 
  781          814.72451    754.41146   0.00128041 
  819          818.72434    754.21903   0.001221001 
  779          821.48763    754.02684   0.001283697 
  770          823.30905    753.8349    0.001298701 
  821          825.36815    753.6432    0.001218027 
  865          828.84221    753.45176   0.001156069 
  843          834.32427    753.26057   0.00118624 
  838          841.83888    753.06962   0.001193317 
  827          851.27125    752.87892   0.00120919 
  847          862.55584    752.68848   0.001180638 
  889          875.15763    752.49828   0.001124859 
  900          887.39428    752.30834   0.001111111 
  896          896.52615    752.11865   0.001116071 
  926          899.97545    751.92921   0.001079914 
  899          897.08871    751.74002   0.001112347 
  861          889.52282    751.55109   0.00116144 
  839          879.78222    751.3624    0.001191895 
  819          870.07425    751.17398   0.001221001 
  840          862.11706    750.9858    0.001190476 
  849          856.95152    750.79788   0.001177856 
  875          854.51538    750.61021   0.001142857 
  829          853.444      750.4228    0.001206273 
  839          851.47086    750.23564   0.001191895 
  852          846.70834    750.04874   0.001173709 
  810          838.899      749.8621    0.001234568 
  817          829.18693    749.67571   0.00122399 
  835          819.00791    749.48957   0.001197605 
  790          809.50211    749.30369   0.001265823 
  806          801.42019    749.11807   0.001240695 
  788          795.08105    748.93271   0.001269036 
  743          790.38242    748.7476    0.001345895 
  796          786.93316    748.56275   0.001256281 
  749          784.31108    748.37815   0.001335113 
  752          782.35976    748.19382   0.001329787 
  760          781.23606    748.00974   0.001315789 
  792          781.20589    747.82592   0.001262626 
  796          782.45387    747.64236   0.001256281 
  852          785.0063     747.45905   0.001173709 
  828          788.67691    747.27601   0.001207729 
  751          792.96635    747.09322   0.001331558 
  804          796.96448    746.9107    0.001243781 
  783          799.40276    746.72843   0.001277139 
  822          799.23234    746.54642   0.001216545 
  772          796.47845    746.36467   0.001295337 
  819          792.24901    746.18318   0.001221001 
  761          787.87605    746.00195   0.00131406 
  778          784.28389    745.82097   0.001285347 
  769          781.90531    745.64026   0.00130039 
  767          780.78038    745.45981   0.001303781 
  770          780.61783    745.27961   0.001298701 
  747          780.81321    745.09968   0.001338688 
  772          780.57959    744.92001   0.001295337 
  785          779.323      744.74059   0.001273885 
  763          777.05405    744.56144   0.001310616 
  761          774.28489    744.38255   0.00131406 
  775          771.58868    744.20391   0.001290323 
  784          769.36084    744.02554   0.00127551 
  732          767.83336    743.84742   0.00136612 
  700          767.15754    743.66957   0.001428571 
  761          767.45891    743.49197   0.00131406 
  742          768.89023    743.31464   0.001347709 
  753          771.64468    743.13756   0.001328021 
  811          775.94621    742.96075   0.001233046 
  843          782.00476    742.78419   0.00118624 
  790          789.931      742.6079    0.001265823 
  790          799.59609    742.43186   0.001265823 
  842          810.45123    742.25608   0.001187648 
  822          821.34768    742.08056   0.001216545 
  820          830.55802    741.90531   0.001219512 
  838          836.19519    741.73031   0.001193317 
  805          837.07056    741.55557   0.001242236 
  826          833.67825    741.38109   0.001210654 
  816          828.20841    741.20686   0.00122549 
  855          823.24328    741.0329    0.001169591 
  865          820.66016    740.8592    0.001156069 
  805          821.36873    740.68575   0.001242236 
  841          825.39259    740.51256   0.001189061 
  831          831.91553    740.33963   0.001203369 
  799          839.41631    740.16696   0.001251564 
  832          846.07484    739.99454   0.001201923 
  832          850.35784    739.82239   0.001201923 
  797          851.32923    739.65049   0.001254705 
  837          848.51099    739.47884   0.001194743 
  835          842.03519    739.30746   0.001197605 
  810          833.20491    739.13633   0.001234568 
  747          824.13602    738.96546   0.001338688 
  755          816.6567     738.79484   0.001324503 
  818          811.71659    738.62448   0.001222494 
  764          809.45386    738.45438   0.001308901 
  760          809.46163    738.28453   0.001315789 
  798          810.95823    738.11493   0.001253133 
  759          812.87016    737.9456    0.001317523 
  787          814.135      737.77651   0.001270648 
  759          814.32236    737.60768   0.001317523 
  731          813.91556    737.43911   0.001367989 
  729          813.7445     737.27078   0.001371742 
  766          814.13079    737.10272   0.001305483 
  748          814.49992    736.9349    0.001336898 
  725          813.68493    736.76734   0.00137931 
  775          810.87125    736.60003   0.001290323 
  768          806.39558    736.43297   0.001302083 
  773          801.39307    736.26616   0.001293661 
  772          796.98451    736.09961   0.001295337 
  744          793.95526    735.93331   0.001344086 
  770          792.66688    735.76725   0.001298701 
  771          793.00833    735.60145   0.001297017 
  722          794.34032    735.4359    0.001385042 
  756          795.55964    735.2706    0.001322751 
  744          795.49606    735.10554   0.001344086 
  742          793.68055    734.94074   0.001347709 
  812          790.71269    734.77618   0.001231527 
  775          787.72971    734.61187   0.001290323 
  755          785.68973    734.44781   0.001324503 
  771          785.09687    734.284     0.001297017 
  786          786.01336    734.12043   0.001272265 
  818          788.0475     733.95711   0.001222494 
  835          790.30568    733.79403   0.001197605 
  760          791.55707    733.6312    0.001315789 
  771          790.83116    733.46861   0.001297017 
  821          788.09843    733.30627   0.001218027 
  824          784.22633    733.14418   0.001213592 
  775          780.31232    732.98232   0.001290323 
  761          777.20074    732.82071   0.00131406 
  776          775.37239    732.65934   0.00128866 
  835          774.98201    732.49822   0.001197605 
  844          775.88662    732.33733   0.001184834 
  825          777.63246    732.17669   0.001212121 
  800          779.52001    732.01628   0.00125   
  843          780.8055     731.85612   0.00118624 
  808          780.97937    731.69619   0.001237624 
  803          779.88589    731.53651   0.00124533 
  778          777.76856    731.37706   0.001285347 
  789          775.1949     731.21785   0.001267427 
  795          772.78202    731.05888   0.001257862 
  753          770.96237    730.90014   0.001328021 
  761          769.96655    730.74164   0.00131406 
  728          769.89573    730.58338   0.001373626 
  800          770.75435    730.42535   0.00125   
  761          772.46236    730.26755   0.00131406 
  798          774.87848    730.10999   0.001253133 
  742          777.93027    729.95266   0.001347709 
  828          781.81312    729.79556   0.001207729 
  800          787.1411     729.6387    0.00125   
  791          794.82339    729.48206   0.001264223 
  744          805.95385    729.32566   0.001344086 
  827          821.69608    729.16949   0.00120919 
  792          843.1226     729.01354   0.001262626 
  791          870.95895    728.85783   0.001264223 
  866          905.19214    728.70234   0.001154734 
  829          944.49372    728.54708   0.001206273 
  883          985.366      728.39205   0.001132503 
  906          1021.28022   728.23725   0.001103753 
  919          1044.00101   728.08267   0.001088139 
  918          1048.52041   727.92831   0.001089325 
  893          1037.56762   727.77418   0.001119821 
  961          1019.19294   727.62027   0.001040583 
  890          1000.78573   727.46659   0.001123596 
  875          986.46982    727.31312   0.001142857 
  914          978.06494    727.15988   0.001094092 
  893          976.51751    727.00686   0.001119821 
  908          981.83939    726.85406   0.001101322 
  902          992.19554    726.70148   0.001108647 
  900          1003.97216   726.54912   0.001111111 
  911          1014.03455   726.39697   0.001097695 
  917          1022.14979   726.24505   0.001090513 
  924          1029.9726    726.09334   0.001082251 
  933          1037.62326   725.94184   0.001071811 
  959          1041.9952    725.79056   0.001042753 
  920          1038.1612    725.6395    0.001086957 
  935          1022.82414   725.48865   0.001069519 
  901          997.40029    725.33801   0.001109878 
  883          967.38347    725.18758   0.001132503 
  852          938.741      725.03737   0.001173709 
  853          915.49747    724.88736   0.001172333 
  843          899.43637    724.73757   0.00118624 
  812          890.50919    724.58799   0.001231527 
  814          887.1003     724.43861   0.001228501 
  830          886.27454    724.28944   0.001204819 
  867          884.41044    724.14048   0.001153403 
  862          878.56647    723.99172   0.001160093 
  860          868.08491    723.84317   0.001162791 
  792          854.7933     723.69483   0.001262626 
  770          841.41698    723.54669   0.001298701 
  854          830.13865    723.39875   0.00117096 
  765          822.2514     723.25101   0.00130719 
  836          818.32184    723.10348   0.001196172 
  867          818.31271    722.95614   0.001153403 
  822          821.64149    722.80901   0.001216545 
  811          827.11157    722.66207   0.001233046 
  874          832.8937     722.51534   0.001144165 
  900          837.04089    722.3688    0.001111111 
  888          838.71404    722.22245   0.001126126 
  856          838.88484    722.07631   0.001168224 
  886          839.45181    721.93036   0.001128668 
  863          841.97004    721.7846    0.001158749 
  837          847.21449    721.63903   0.001194743 
  856          855.57837    721.49366   0.001168224 
  898          867.61938    721.34848   0.001113586 
  897          883.86316    721.2035    0.001114827 
  913          904.06408    721.0587    0.00109529 
  987          926.69529    720.91409   0.001013171 
  944          948.97741    720.76967   0.001059322 
  990          967.06882    720.62544   0.001010101 
  952          976.78284    720.48139   0.00105042 
  965          975.57063    720.33753   0.001036269 
  957          964.03007    720.19386   0.001044932 
  979          945.33953    720.05037   0.00102145 
  933          923.98337    719.90706   0.001071811 
  895          904.37569    719.76394   0.001117318 
  903          889.50504    719.621     0.00110742 
  883          880.50384    719.47823   0.001132503 
  875          876.78534    719.33565   0.001142857 
  944          876.27255    719.19325   0.001059322 
  932          875.96426    719.05103   0.001072961 
  871          873.28614    718.90899   0.001148106 
  857          867.40997    718.76712   0.001166861 
  841          859.23745    718.62542   0.001189061 
  834          850.62024    718.48391   0.001199041 
  829          843.54666    718.34256   0.001206273 
  870          839.44374    718.20139   0.001149425 
  875          838.85954    718.0604    0.001142857 
  829          841.46425    717.91957   0.001206273 
  905          846.16474    717.77892   0.001104972 
  870          851.64084    717.63843   0.001149425 
  881          857.52347    717.49812   0.001135074 
  878          865.28559    717.35797   0.001138952 
  933          877.62069    717.21799   0.001071811 
  991          897.06849    717.07818   0.001009082 
  938          925.13998    716.93853   0.001066098 
  956          961.8621     716.79905   0.001046025 
  1018         1005.17579   716.65973   0.000982318 
  1046         1049.95646   716.52057   0.000956023 
  1041         1087.33483   716.38158   0.000960615 
  1077         1106.90239   716.24275   0.000928505 
  1054         1102.95835   716.10408   0.000948767 
  1078         1079.33665   715.96556   0.000927644 
  1072         1046.27343   715.82721   0.000932836 
  1025         1013.55943   715.68902   0.00097561 
  1005         987.28064    715.55098   0.000995025 
  987          970.13032    715.4131    0.001013171 
  991          962.13712    715.27537   0.001009082 
  949          960.80253    715.1378    0.001053741 
  969          961.32871    715.00038   0.001031992 
  962          957.79654    714.86312   0.001039501 
  1001         945.81496    714.72601   0.000999001 
  884          925.15114    714.58904   0.001131222 
  875          899.34469    714.45223   0.001142857 
  833          872.67243    714.31557   0.00120048 
  815          848.02033    714.17906   0.001226994 
  804          826.75117    714.04269   0.001243781 
  823          809.24039    713.90647   0.001215067 
  847          795.1822     713.7704    0.001180638 
  749          783.87962    713.63447   0.001335113 
  812          774.64635    713.49869   0.001231527 
  756          767.08287    713.36305   0.001322751 
  771          761.01981    713.22755   0.001297017 
  771          756.3487     713.0922    0.001297017 
  738          752.96638    712.95699   0.001355014 
  795          750.77532    712.82191   0.001257862 
  747          749.68008    712.68698   0.001338688 
  763          749.56619    712.55218   0.001310616 
  720          750.26419    712.41752   0.001388889 
  758          751.49614    712.283     0.001319261 
  745          752.80317    712.14862   0.001342282 
  723          753.54956    712.01437   0.001383126 
  765          753.15419    711.88025   0.00130719 
  730          751.50139    711.74627   0.001369863 
  737          749.03877    711.61242   0.001356852 
  723          746.41368    711.4787    0.001383126 
  768          744.12692    711.34512   0.001302083 
  776          742.44925    711.21166   0.00128866 
  770          741.4768     711.07834   0.001298701 
  777          741.15618    710.94514   0.001287001 
  801          741.30365    710.81207   0.001248439 
  717          741.60522    710.67913   0.0013947 
  703          741.6925     710.54631   0.001422475 
  726          741.34204    710.41362   0.00137741 
  729          740.64213    710.28105   0.001371742 
  748          739.90417    710.14861   0.001336898 
  744          739.4865     710.01629   0.001344086 
  746          739.66364    709.8841    0.001340483 
  724          740.66172    709.75202   0.001381215 
  775          742.67461    709.62007   0.001290323 
  744          745.85708    709.48823   0.001344086 
  783          750.30199    709.35652   0.001277139 
  784          756.00231    709.22492   0.00127551 
  776          762.81658    709.09344   0.00128866 
  793          770.39813    708.96208   0.001261034 
  790          777.98718    708.83084   0.001265823 
  744          784.26058    708.69971   0.001344086 
  744          787.65205    708.56869   0.001344086 
  785          787.38583    708.43779   0.001273885 
  765          784.23887    708.30701   0.00130719 
  757          779.96356    708.17633   0.001321004 
  760          776.19134    708.04577   0.001315789 
  801          773.97853    707.91532   0.001248439 
  735          773.85446    707.78498   0.001360544 
  808          775.98763    707.65474   0.001237624 
  797          780.24738    707.52462   0.001254705 
  777          786.16779    707.39461   0.001287001 
  749          792.98148    707.2647    0.001335113 
  804          799.98318    707.1349    0.001243781 
  832          807.06084    707.0052    0.001201923 
  807          814.72141    706.87562   0.001239157 
  844          823.54616    706.74613   0.001184834 
  792          833.92948    706.61675   0.001262626 
  837          846.60238    706.48748   0.001194743 
  878          863.13332    706.3583    0.001138952 
  859          885.45799    706.22923   0.001164144 
  943          914.85642    706.10026   0.001060445 
  1022         951.13121    705.97139   0.000978474 
  1095         991.92382    705.84262   0.000913242 
  1091         1032.19403   705.71395   0.00091659 
  1127         1064.39895   705.58538   0.000887311 
  1072         1080.98561   705.45691   0.000932836 
  1119         1078.86526   705.32853   0.000893655 
  1080         1062.02008   705.20025   0.000925926 
  1092         1039.16194   705.07207   0.000915751 
  1031         1018.95859   704.94398   0.000969932 
  1051         1007.05141   704.81599   0.000951475 
  1058         1005.4859    704.68809   0.00094518 
  1041         1012.94052   704.56029   0.000960615 
  1066         1025.22671   704.43258   0.000938086 
  1109         1036.59934   704.30496   0.000901713 
  1051         1041.8776    704.17744   0.000951475 
  1031         1038.17144   704.05      0.000969932 
  1061         1025.41486   703.92266   0.000942507 
  1041         1005.73938   703.7954    0.000960615 
  1029         982.36544    703.66824   0.000971817 
  977          958.96053    703.54117   0.001023541 
  984          938.97681    703.41418   0.00101626 
  943          924.41277    703.28728   0.001060445 
  936          915.14447    703.16048   0.001068376 
  933          909.44188    703.03375   0.001071811 
  922          905.46132    702.90712   0.001084599 
  875          902.27535    702.78057   0.001142857 
  891          899.20311    702.6541    0.001122334 
  920          894.75993    702.52772   0.001086957 
  823          887.14296    702.40143   0.001215067 
  847          875.77988    702.27522   0.001180638 
  831          861.92983    702.14909   0.001203369 
  847          847.86262    702.02304   0.001180638 
  821          835.67905    701.89708   0.001218027 
  812          826.59112    701.7712    0.001231527 
  835          820.87865    701.6454    0.001197605 
  789          818.25084    701.51969   0.001267427 
  774          818.00459    701.39405   0.00129199 
  809          818.80765    701.26849   0.001236094 
  818          818.68705    701.14302   0.001222494 
  804          815.73184    701.01762   0.001243781 
  786          809.12257    700.8923    0.001272265 
  711          799.56439    700.76706   0.00140647 
  782          788.75312    700.6419    0.001278772 
  764          778.43319    700.51682   0.001308901 
  766          769.81362    700.39181   0.001305483 
  740          763.48834    700.26688   0.001351351 
  765          759.57574    700.14203   0.00130719 
  771          757.82221    700.01725   0.001297017 
  776          757.64012    699.89255   0.00128866 
  749          758.14715    699.76793   0.001335113 
  710          758.36023    699.64338   0.001408451 
  776          757.5392     699.5189    0.00128866 
  686          755.38269    699.3945    0.001457726 
  745          751.97332    699.27018   0.001342282 
  767          747.72642    699.14592   0.001303781 
  759          743.29093    699.02175   0.001317523 
  741          739.29351    698.89764   0.001349528 
  738          736.15807    698.77361   0.001355014 
  785          734.09941    698.64965   0.001273885 
  729          733.18546    698.52576   0.001371742 
  695          733.38004    698.40194   0.001438849 
  736          734.55259    698.2782    0.001358696 
  749          736.46478    698.15452   0.001335113 
  753          738.78063    698.03092   0.001328021 
  731          741.15413    697.90739   0.001367989 
  728          743.30382    697.78393   0.001373626 
  741          744.94645    697.66054   0.001349528 
  671          745.74711    697.53722   0.001490313 
  759          745.55928    697.41398   0.001317523 
  759          744.69635    697.2908    0.001317523 
  761          743.8011     697.16769   0.00131406 
  734          743.50941    697.04465   0.001362398 
  714          744.30654    696.92168   0.00140056 
  729          746.56373    696.79877   0.001371742 
  785          750.60351    696.67594   0.001273885 
  710          756.75263    696.55318   0.001408451 
  731          765.38404    696.43048   0.001367989 
  772          776.91049    696.30786   0.001295337 
  825          791.73127    696.1853    0.001212121 
  790          810.19178    696.06281   0.001265823 
  794          832.44215    695.94038   0.001259446 
  809          857.94715    695.81803   0.001236094 
  822          884.75282    695.69574   0.001216545 
  841          908.92688    695.57352   0.001189061 
  849          925.23884    695.45137   0.001177856 
  852          930.08756    695.32929   0.001173709 
  857          924.38849    695.20727   0.001166861 
  817          912.56412    695.08532   0.00122399 
  844          898.97504    694.96344   0.001184834 
  844          886.09165    694.84162   0.001184834 
  850          875.00348    694.71988   0.001176471 
  816          866.42322    694.5982    0.00122549 
  798          860.85287    694.47658   0.001253133 
  859          858.00756    694.35504   0.001164144 
  843          856.19822    694.23356   0.00118624 
  830          852.75513    694.11214   0.001204819 
  831          845.77806    693.9908    0.001203369 
  812          835.57027    693.86952   0.001231527 
  827          823.91181    693.74831   0.00120919 
  764          812.3457     693.62716   0.001308901 
  812          801.46214    693.50609   0.001231527 
  789          791.2888     693.38508   0.001267427 
  781          781.81375    693.26413   0.00128041 
  761          773.23934    693.14326   0.00131406 
  808          765.95825    693.02245   0.001237624 
  803          760.37131    692.90171   0.00124533 
  730          756.69254    692.78103   0.001369863 
  783          754.87063    692.66043   0.001277139 
  743          754.71358    692.53989   0.001345895 
  821          756.08314    692.41942   0.001218027 
  777          759.0501     692.29901   0.001287001 
  813          763.6727     692.17868   0.001230012 
  801          769.72158    692.05841   0.001248439 
  755          776.40678    691.93821   0.001324503 
  791          782.31391    691.81808   0.001264223 
  840          785.78747    691.69802   0.001190476 
  805          785.86493    691.57802   0.001242236 
  826          783.02158    691.4581    0.001210654 
  801          778.81565    691.33824   0.001248439 
  789          774.94332    691.21845   0.001267427 
  872          772.65561    691.09873   0.001146789 
  822          772.65496    690.97908   0.001216545 
  808          775.05849    690.8595    0.001237624 
  791          779.26482    690.73999   0.001264223 
  840          783.86468    690.62055   0.001190476 
  815          786.89974    690.50118   0.001226994 
  814          786.75402    690.38188   0.001228501 
  850          783.0967     690.26265   0.001176471 
  781          776.85548    690.14349   0.00128041 
  780          769.3906     690.0244    0.001282051 
  785          761.88304    689.90538   0.001273885 
  811          755.25635    689.78644   0.001233046 
  762          750.18719    689.66756   0.001312336 
  751          746.99108    689.54876   0.001331558 
  739          745.53088    689.43003   0.00135318 
  820          745.24045    689.31138   0.001219512 
  767          745.31309    689.19279   0.001303781 
  727          745.07152    689.07428   0.001375516 
  771          744.20551    688.95584   0.001297017 
  776          742.6373     688.83748   0.00128866 
  739          740.31512    688.71919   0.00135318 
  725          737.20758    688.60097   0.00137931 
  731          733.45705    688.48283   0.001367989 
  730          729.48672    688.36477   0.001369863 
  759          725.87459    688.24677   0.001317523 
  698          723.09632    688.12886   0.001432665 
  694          721.40747    688.01102   0.001440922 
  729          720.8473     687.89326   0.001371742 
  700          721.27062    687.77557   0.001428571 
  688          722.35527    687.65796   0.001453488 
  713          723.62687    687.54043   0.001402525 
  734          724.51026    687.42297   0.001362398 
  714          724.45247    687.30559   0.00140056 
  721          723.19249    687.18829   0.001386963 
  724          720.97407    687.07108   0.001381215 
  765          718.39976    686.95393   0.00130719 
  730          716.07657    686.83687   0.001369863 
  753          714.43668    686.71989   0.001328021 
  731          713.74681    686.60299   0.001367989 
  706          714.16344    686.48617   0.001416431 
  694          715.76267    686.36943   0.001440922 
  665          718.52705    686.25278   0.001503759 
  782          722.32349    686.1362    0.001278772 
  726          726.90352    686.01971   0.00137741 
  752          731.95807    685.9033    0.001329787 
  756          737.10351    685.78697   0.001322751 
  774          741.69912    685.67073   0.00129199 
  720          744.74354    685.55457   0.001388889 
  724          745.28659    685.43849   0.001381215 
  725          743.14961    685.3225    0.00137931 
  755          739.07085    685.2066    0.001324503 
  699          734.15681    685.09078   0.001430615 
  739          729.39863    684.97505   0.00135318 
  761          725.51677    684.8594    0.00131406 
  709          722.89857    684.74385   0.001410437 
  713          721.62584    684.62838   0.001402525 
  715          721.49423    684.51299   0.001398601 
  694          722.01877    684.3977    0.001440922 
  636          722.48263    684.2825    0.001572327 
  717          722.17812    684.16738   0.0013947 
  738          720.79262    684.05236   0.001355014 
  713          718.53447    683.93742   0.001402525 
  699          715.88458    683.82258   0.001430615 
  667          713.33249    683.70782   0.00149925 
  705          711.28683    683.59316   0.00141844 
  702          710.05745    683.4786    0.001424501 
  761          709.86783    683.36412   0.00131406 
  691          710.8787     683.24974   0.001447178 
  661          713.20189    683.13545   0.001512859 
  689          716.89054    683.02126   0.001451379 
  682          721.90436    682.90716   0.001466276 
  709          728.03729    682.79315   0.001410437 
  702          734.80217    682.67925   0.001424501 
  700          741.29633    682.56543   0.001428571 
  757          746.25442    682.45172   0.001321004 
  757          748.56415    682.3381    0.001321004 
  741          748.02001    682.22458   0.001349528 
  756          745.52236    682.11116   0.001322751 
  706          742.51428    681.99783   0.001416431 
  711          740.26516    681.88461   0.00140647 
  735          739.53427    681.77148   0.001360544 
  707          740.52936    681.65846   0.001414427 
  769          742.95399    681.54553   0.00130039 
  745          746.12121    681.43271   0.001342282 
  762          749.22297    681.31999   0.001312336 
  727          751.61302    681.20737   0.001375516 
  717          752.90962    681.09485   0.0013947 
  731          752.99804    680.98243   0.001367989 
  746          751.98904    680.87012   0.001340483 
  765          750.0998     680.75791   0.00130719 
  773          747.67138    680.64581   0.001293661 
  764          745.25577    680.53381   0.001308901 
  747          743.41178    680.42191   0.001338688 
  740          742.31103    680.31012   0.001351351 
  718          741.57321    680.19844   0.001392758 
  713          740.45141    680.08686   0.001402525 
  704          738.36553    679.97539   0.001420455 
  746          735.33238    679.86403   0.001340483 
  738          731.85161    679.75278   0.001355014 
  717          728.42637    679.64163   0.0013947 
  676          725.27264    679.53059   0.00147929 
  695          722.43763    679.41966   0.001438849 
  752          720.03324    679.30884   0.001329787 
  787          718.27804    679.19813   0.001270648 
  672          717.34902    679.08753   0.001488095 
  740          717.25055    678.97703   0.001351351 
  684          717.8249     678.86665   0.001461988 
  753          718.89938    678.75639   0.001328021 
  730          720.5032     678.64623   0.001369863 
  716          722.94007    678.53618   0.001396648 
  739          726.61443    678.42625   0.00135318 
  752          731.78566    678.31643   0.001329787 
  806          738.38858    678.20672   0.001240695 
  738          745.90653    678.09712   0.001355014 
  793          753.31166    677.98764   0.001261034 
  785          759.25948    677.87827   0.001273885 
  774          762.57705    677.76902   0.00129199 
  799          762.63339    677.65988   0.001251564 
  752          759.47761    677.55086   0.001329787 
  744          753.99047    677.44195   0.001344086 
  747          747.68325    677.33315   0.001338688 
  742          742.05511    677.22447   0.001347709 
  786          738.11399    677.11591   0.001272265 
  763          736.29539    677.00746   0.001310616 
  762          736.537      676.89913   0.001312336 
  785          738.34281    676.79091   0.001273885 
  758          740.89092    676.68281   0.001319261 
  766          743.25901    676.57483   0.001305483 
  776          744.64135    676.46696   0.00128866 
  824          744.43024    676.35921   0.001213592 
  789          742.37463    676.25157   0.001267427 
  819          738.80587    676.14406   0.001221001 
  797          734.56776    676.03666   0.001254705 
  814          730.65043    675.92938   0.001228501 
  755          727.88052    675.82221   0.001324503 
  810          726.80508    675.71516   0.001234568 
  758          727.69653    675.60823   0.001319261 
  786          730.56986    675.50142   0.001272265 
  795          735.17171    675.39473   0.001257862 
  846          740.93927    675.28815   0.001182033 
  816          747.04225    675.18169   0.00122549 
  831          752.51511    675.07534   0.001203369 
  858          756.33089    674.96912   0.001165501 
  826          757.51119    674.86301   0.001210654 
  819          755.61964    674.75702   0.001221001 
  825          751.31119    674.65114   0.001212121 
  826          746.10876    674.54538   0.001210654 
  827          741.59099    674.43974   0.00120919 
  780          738.8779     674.33422   0.001282051 
  787          738.5824     674.22881   0.001270648 
  798          740.88528    674.12351   0.001253133 
  809          745.62704    674.01834   0.001236094 
  813          752.37281    673.91328   0.001230012 
  784          760.39297    673.80833   0.00127551 
  804          768.50261    673.7035    0.001243781 
  746          775.00524    673.59878   0.001340483 
  798          778.04063    673.49418   0.001253133 
  824          776.33137    673.38969   0.001213592 
  783          770.00059    673.28532   0.001277139 
  746          760.66176    673.18105   0.001340483 
  745          750.48836    673.07691   0.001342282 
  715          741.22722    672.97287   0.001398601 
  755          733.88801    672.86894   0.001324503 
  727          728.88305    672.76513   0.001375516 
  712          726.19821    672.66143   0.001404494 
  690          725.49276    672.55783   0.001449275 
  689          726.095      672.45435   0.001451379 
  706          727.01589    672.35098   0.001416431 
  739          727.10412    672.24771   0.00135318 
  667          725.56413    672.14455   0.00149925 
  673          722.42724    672.0415    0.001485884 
  746          718.40414    671.93855   0.001340483 
  670          714.32825    671.83571   0.001492537 
  677          710.79205    671.73298   0.001477105 
  692          708.11262    671.63034   0.001445087 
  669          706.41451    671.52781   0.001494768 
  655          705.7088     671.42539   0.001526718 
  711          705.92671    671.32306   0.00140647 
  746          706.95253    671.22083   0.001340483 
  691          708.64633    671.11871   0.001447178 
  698          710.94283    671.01668   0.001432665 
  684          713.9655     670.91474   0.001461988 
  692          718.11437    670.81291   0.001445087 
  726          724.00097    670.71117   0.00137741 
  724          732.33041    670.60952   0.001381215 
  730          743.80505    670.50796   0.001369863 
  764          759.01417    670.4065    0.001308901 
  780          778.31202    670.30512   0.001282051 
  823          801.64642    670.20384   0.001215067 
  872          828.31845    670.10264   0.001146789 
  827          856.50717    670.00152   0.00120919 
  856          882.65369    669.9005    0.001168224 
  866          901.59538    669.79955   0.001154734 
  937          908.51718    669.69869   0.001067236 
  832          902.13937    669.5979    0.001201923 
  895          885.90212    669.4972    0.001117318 
  860          865.71218    669.39657   0.001162791 
  877          846.88361    669.29601   0.001140251 
  822          832.79551    669.19553   0.001216545 
  887          824.97291    669.09512   0.001127396 
  807          823.55075    668.99479   0.001239157 
  848          827.51082    668.89451   0.001179245 
  854          834.65651    668.79431   0.00117096 
  891          841.55793    668.69417   0.001122334 
  858          844.13227    668.59409   0.001165501 
  847          839.44488    668.49407   0.001180638 
  854          827.5378     668.39411   0.00117096 
  787          811.15081    668.2942    0.001270648 
  823          793.6997     668.19435   0.001215067 
  796          777.6965     668.09455   0.001256281 
  811          764.41667    667.9948    0.001233046 
  828          754.15249    667.8951    0.001207729 
  762          746.57781    667.79544   0.001312336 
  758          741.09951    667.69582   0.001319261 
  803          737.15641    667.59625   0.00124533 
  748          734.2928     667.49671   0.001336898 
  761          732.13456    667.3972    0.00131406 
  725          730.51662    667.29773   0.00137931 
  779          729.56129    667.19828   0.001283697 
  729          729.50934    667.09886   0.001371742 
  760          730.42506    666.99947   0.001315789 
  786          732.19296    666.9001    0.001272265 
  740          734.66286    666.80074   0.001351351 
  823          737.67682    666.7014    0.001215067 
  752          740.86904    666.60207   0.001329787 
  769          743.50685    666.50275   0.00130039 
  788          744.65312    666.40343   0.001269036 
  760          743.74747    666.30412   0.001315789 
  739          741.18874    666.20481   0.00135318 
  731          738.15697    666.10549   0.001367989 
  741          735.89715    666.00616   0.001349528 
  776          735.23953    665.90683   0.00128866 
  719          736.57283    665.80748   0.001390821 
  754          740.01341    665.70811   0.00132626 
  773          745.50717    665.60871   0.001293661 
  807          752.71002    665.5093    0.001239157 
  771          760.68954    665.40985   0.001297017 
  792          767.73086    665.31037   0.001262626 
  789          771.70729    665.21085   0.001267427 
  800          771.28477    665.11129   0.00125   
  720          766.93227    665.01169   0.001388889 
  778          760.46521    664.91203   0.001285347 
  787          753.68993    664.81232   0.001270648 
  759          747.63068    664.71256   0.001317523 
  791          742.63681    664.61273   0.001264223 
  749          738.87628    664.51283   0.001335113 
  760          736.61181    664.41286   0.001315789 
  691          736.04287    664.31282   0.001447178 
  718          736.9985     664.2127    0.001392758 
  681          738.8247     664.11249   0.001468429 
  780          740.59353    664.01219   0.001282051 
  694          741.55597    663.91179   0.001440922 
  702          741.42849    663.81129   0.001424501 
  698          740.21289    663.71069   0.001432665 
  685          738.04885    663.60998   0.001459854 
  711          735.28948    663.50916   0.00140647 
  699          732.46751    663.40821   0.001430615 
  696          730.08972    663.30713   0.001436782 
  716          728.43549    663.20593   0.001396648 
  671          727.38522    663.10458   0.001490313 
  716          726.42979    663.0031    0.001396648 
  650          725.00979    662.90146   0.001538462 
  659          722.98083    662.79967   0.001517451 
  707          720.66639    662.69772   0.001414427 
  701          718.48567    662.5956    0.001426534 
  712          716.71734    662.49331   0.001404494 
  690          715.61668    662.39084   0.001449275 
  703          715.5926     662.28818   0.001422475 
  664          717.14074    662.18534   0.001506024 
  693          720.65028    662.08229   0.001443001 
  689          726.26387    661.97904   0.001451379 
  704          733.81132    661.87558   0.001420455 
  696          742.80393    661.7719    0.001436782 
  744          752.47873    661.668     0.001344086 
  704          761.79526    661.56386   0.001420455 
  774          769.27312    661.45948   0.00129199 
  776          773.16803    661.35486   0.00128866 
  742          772.40531    661.24998   0.001347709 
  803          767.50455    661.14485   0.00124533 
  726          760.29777    661.03944   0.00137741 
  777          752.8239     660.93376   0.001287001 
  772          746.5625     660.82779   0.001295337 
  766          742.37757    660.72154   0.001305483 
  742          740.63571    660.61498   0.001347709 
  778          741.21189    660.50812   0.001285347 
  780          743.42895    660.40094   0.001282051 
  778          746.14244    660.29343   0.001285347 
  785          748.06282    660.1856    0.001273885 
  766          748.22205    660.07742   0.001305483 
  737          746.39249    659.96889   0.001356852 
  749          743.15032    659.86001   0.001335113 
  704          739.4532     659.75076   0.001420455 
  738          736.01941    659.64113   0.001355014 
  708          733.00232    659.53112   0.001412429 
  772          730.08631    659.42071   0.001295337 
  703          726.79442    659.3099    0.001422475 
  708          722.77173    659.19868   0.001412429 
  696          718.00013    659.08704   0.001436782 
  680          712.77014    658.97496   0.001470588 
  691          707.5222     658.86244   0.001447178 
  761          702.72611    658.74947   0.00131406 
  725          698.76462    658.63604   0.00137931 
  654          695.84673    658.52213   0.001529052 
  706          693.98536    658.40775   0.001416431 
  692          693.01238    658.29287   0.001445087 
  707          692.61525    658.17749   0.001414427 
  721          692.39622    658.06159   0.001386963 
  729          692.00491    657.94517   0.001371742 
  739          691.28878    657.82821   0.00135318 
  691          690.36999    657.71071   0.001447178 
  686          689.56084    657.59264   0.001457726 
  683          689.18402    657.47401   0.001464129 
  675          689.45888    657.3548    0.001481481 
  709          690.48415    657.23499   0.001410437 
  733          692.27171    657.11458   0.001364256 
  688          694.81352    656.99355   0.001453488 
  699          698.15356    656.8719    0.001430615 
  696          702.3515     656.7496    0.001436782 
  724          707.34236    656.62665   0.001381215 
  767          712.79182    656.50303   0.001303781 
  737          718.13748    656.37873   0.001356852 
  798          722.8374     656.25375   0.001253133 
  718          726.5905     656.12806   0.001392758 
  775          729.28649    656.00165   0.001290323 
  766          730.92149    655.87451   0.001305483 
  752          731.57562    655.74662   0.001329787 
  729          731.28729    655.61798   0.001371742 
  714          730.05697    655.48856   0.00140056 
  759          728.18275    655.35836   0.001317523 
  772          726.41175    655.22736   0.001295337 
  756          725.56139    655.09555   0.001322751 
  720          726.06679    654.9629    0.001388889 
  762          727.85858    654.82941   0.001312336 
  749          730.48207    654.69507   0.001335113 
  750          733.21003    654.55985   0.001333333 
  749          735.0375     654.42374   0.001335113 
  760          734.89341    654.28673   0.001315789 
  732          732.20689    654.1488    0.00136612 
  727          727.23964    654.00994   0.001375516 
  728          720.81655    653.87012   0.001373626 
  701          713.89526    653.72934   0.001426534 
  695          707.37019    653.58758   0.001438849 
  707          701.92806    653.44482   0.001414427 
  678          697.95383    653.30104   0.001474926 
  625          695.52401    653.15623   0.0016    
  716          694.45308    653.01037   0.001396648 
  703          694.30581    652.86345   0.001422475 
  725          694.42788    652.71544   0.00137931 
  684          694.12879    652.56633   0.001461988 
  694          693.03544    652.4161    0.001440922 
  681          691.33991    652.26473   0.001468429 
  677          689.62301    652.11221   0.001477105 
  671          688.48375    651.95852   0.001490313 
  708          688.33571    651.80364   0.001412429 
  647          689.37965    651.64755   0.001545595 
  715          691.61217    651.49023   0.001398601 
  667          694.80993    651.33166   0.00149925 
  678          698.53097    651.17182   0.001474926 
  678          702.18715    651.0107    0.001474926 
  687          705.20497    650.84827   0.001455604 
  669          707.12084    650.68452   0.001494768 
  676          707.51439    650.51942   0.00147929 
  671          706.04851    650.35295   0.001490313 
  720          702.79949    650.1851    0.001388889 
  732          698.44503    650.01584   0.00136612 
  629          693.93867    649.84515   0.001589825 
  635          690.05326    649.67302   0.001574803 
  660          687.19846    649.49941   0.001515152 
  655          685.45608    649.32431   0.001526718 
  646          684.65529    649.1477    0.001547988 
  628          684.47093    648.96955   0.001592357 
  655          684.53518    648.78984   0.001526718 
  632          684.5        648.60855   0.001582278 
  686          684.00633    648.42566   0.001457726 
  601          682.70496    648.24114   0.001663894 
  687          680.46844    648.05498   0.001455604 
  631          677.54998    647.86714   0.001584786 
  666          674.4247     647.6776    0.001501502 
  633          671.51001    647.48634   0.001579779 
  657          669.0296     647.29334   0.00152207 
  646          667.02217    647.09857   0.001547988 
  634          665.39163    646.90201   0.001577287 
  629          663.98003    646.70363   0.001589825 
  696          662.66523    646.50341   0.001436782 
  712          661.4196     646.30131   0.001404494 
  638          660.27401    646.09733   0.001567398 
  639          659.25906    645.89142   0.001564945 
  631          658.38898    645.68357   0.001584786 
  675          657.67468    645.47374   0.001481481 
  646          657.11558    645.26192   0.001547988 
  702          656.67839    645.04807   0.001424501 
  651          656.29511    644.83217   0.001536098 
  574          655.88932    644.61419   0.00174216 
  645          655.4065     644.3941    0.001550388 
  670          654.8192     644.17187   0.001492537 
  665          654.13175    643.94749   0.001503759 
  710          653.38876    643.7209    0.001408451 
  639          652.66075    643.4921    0.001564945 
  676          652.01136    643.26105   0.00147929 
  630          651.47854    643.02772   0.001587302 
  616          651.07524    642.79208   0.001623377 
  659          650.79533    642.5541    0.001517451 
  634          650.61876    642.31376   0.001577287 
  681          650.51942    642.07101   0.001468429 
  608          650.48426    641.82584   0.001644737 
  618          650.52966    641.5782    0.001618123 
  627          650.7069     641.32808   0.001594896 
  633          651.08721    641.07543   0.001579779 
  617          651.74696    640.82022   0.001620746 
  638          652.76081    640.56243   0.001567398 
  654          654.19761    640.30202   0.001529052 
  661          656.10912    640.03896   0.001512859 
  664          658.51384    639.77321   0.001506024 
  667          661.36625    639.50474   0.00149925 
  682          664.5047     639.23352   0.001466276 
  644          667.60443    638.95951   0.001552795 
  693          670.21663    638.68269   0.001443001 
  602          671.95367    638.40301   0.00166113 
  660          672.72527    638.12044   0.001515152 
  661          672.73182    637.83494   0.001512859 
  637          672.25119    637.54648   0.001569859 
  671          671.5428     637.25503   0.001490313 
  670          670.93416    636.96055   0.001492537 
  670          670.82796    636.66299   0.001492537 
  708          671.56879    636.36234   0.001412429 
  663          673.31551    636.05853   0.001508296 
  661          675.98114    635.75155   0.001512859 
  718          679.18425    635.44135   0.001392758 
  639          682.25742    635.1279    0.001564945 
  651          684.47013    634.81115   0.001536098 
  672          685.45916    634.49106   0.001488095 
  723          685.48582    634.16761   0.001383126 
  680          685.17221    633.84074   0.001470588 
  661          685.06101    633.51042   0.001512859 
  639          685.41771    633.17661   0.001564945 
  627          686.2382     632.83926   0.001594896 
  693          687.33841    632.49835   0.001443001 
  690          688.4878     632.15381   0.001449275 
  667          689.45069    631.80563   0.00149925 
  680          689.84234    631.45374   0.001470588 
  671          689.08179    631.09811   0.001490313 
  622          686.6926     630.7387    0.001607717 
  668          682.72119    630.37546   0.001497006 
  701          677.79397    630.00836   0.001426534 
  728          672.75846    629.63734   0.001373626 
  648          668.28537    629.26236   0.00154321 
  648          664.70449    628.88338   0.00154321 
  676          662.02717    628.50036   0.00147929 
  706          660.057      628.11324   0.001416431 
  614          658.53089    627.72198   0.001628664 
  695          657.21568    627.32654   0.001438849 
  690          655.88922    626.92687   0.001449275 
  692          654.28622    626.52292   0.001445087 
  676          652.17946    626.11464   0.00147929 
  677          649.54672    625.70199   0.001477105 
  661          646.60488    625.28493   0.001512859 
  632          643.6612     624.86339   0.001582278 
  625          640.9571     624.43733   0.0016    
  660          638.61799    624.00671   0.001515152 
  629          636.67024    623.57147   0.001589825 
  662          635.07397    623.13157   0.001510574 
  695          633.75108    622.68694   0.001438849 
  650          632.62316    622.23755   0.001538462 
  597          631.65145    621.78334   0.001675042 
  632          630.84603    621.32426   0.001582278 
  626          630.23714    620.86025   0.001597444 
  630          629.84324    620.39127   0.001587302 
  686          629.65434    619.91725   0.001457726 
  605          629.62084    619.43816   0.001652893 
  683          629.63943    618.95392   0.001464129 
  707          629.55479    618.4645    0.001414427 
  670          629.20391    617.96983   0.001492537 
  706          628.49996    617.46985   0.001416431 
  722          627.47279    616.96452   0.001385042 
  708          626.22562    616.45378   0         
  632          0            0           0         
  671          0            0           0         
  701          0            0           0         
  679          0            0           0         
  680          0            0           0         
  690          0            0           0         
  637          0            0           0         
  731          0            0           0         
  667          0            0           0         
  707          0            0           0         
  649          0            0           0         
  722          0            0           0         
  676          0            0           0         
  708          0            0           0         
  678          0            0           0         
  691          0            0           0         
  719          0            0           0         
  666          0            0           0         
  677          0            0           0         
  700          0            0           0         
  710          0            0           0         
  731          0            0           0         
  742          0            0           0         
  708          0            0           0         
  691          0            0           0         
  695          0            0           0         
  747          0            0           0         
  699          0            0           0         
  707          0            0           0         
  710          0            0           0         
  715          0            0           0         
  679          0            0           0         
  703          0            0           0         
  690          0            0           0         
  760          0            0           0         
  705          0            0           0         
  762          0            0           0         
  724          0            0           0         
  748          0            0           0         
  648          0            0           0         
  697          0            0           0         
  686          0            0           0         
  721          0            0           0         
  685          0            0           0         
  663          0            0           0         
  735          0            0           0         
  705          0            0           0         
  708          0            0           0         
  713          0            0           0         
  696          0            0           0         
  667          0            0           0         
  675          0            0           0         
  669          0            0           0         
  685          0            0           0         
  673          0            0           0         
  676          0            0           0         
  714          0            0           0         
  748          0            0           0         
  715          0            0           0         
  676          0            0           0         
  742          0            0           0         
  727          0            0           0         
  680          0            0           0         
  732          0            0           0         
  681          0            0           0         
  664          0            0           0         
  681          0            0           0         
  678          0            0           0         
  653          0            0           0         
  678          0            0           0         
  699          0            0           0         
  651          0            0           0         
  678          0            0           0         
  686          0            0           0         
  618          0            0           0         
  658          0            0           0         
  649          0            0           0         
  634          0            0           0         
  699          0            0           0         
  644          0            0           0         
  647          0            0           0         
  681          0            0           0         
  652          0            0           0         
  636          0            0           0         
  645          0            0           0         
  617          0            0           0         
  632          0            0           0         
  620          0            0           0         
  658          0            0           0         
  634          0            0           0         
  629          0            0           0         
  715          0            0           0         
  670          0            0           0         
  667          0            0           0         
  685          0            0           0         
  636          0            0           0         
  649          0            0           0         
  701          0            0           0         
  657          0            0           0         
  632          0            0           0         
  598          0            0           0         
  623          0            0           0         
  596          0            0           0         
  671          0            0           0         
  675          0            0           0         
  669          0            0           0         
  660          0            0           0         
  667          0            0           0         
  658          0            0           0         
  603          0            0           0         
  655          0            0           0         
  672          0            0           0         
  610          0            0           0         
  593          0            0           0         
  612          0            0           0         
  610          0            0           0         
  664          0            0           0         
  593          0            0           0         
  589          0            0           0         
  649          0            0           0         
  655          0            0           0         
  629          0            0           0         
  579          0            0           0         
  611          0            0           0         
  612          0            0           0         
  663          0            0           0         
  578          0            0           0         
  654          0            0           0         
  601          0            0           0         
  654          0            0           0         
  639          0            0           0         
  626          0            0           0         
  643          0            0           0         
  651          0            0           0         
  639          0            0           0         
  677          0            0           0         
  626          0            0           0         
  637          0            0           0         
  617          0            0           0         
  662          0            0           0         
  597          0            0           0         
  651          0            0           0         
  656          0            0           0         
  670          0            0           0         
  675          0            0           0         
  604          0            0           0         
  687          0            0           0         
  670          0            0           0         
  609          0            0           0         
  617          0            0           0         
  651          0            0           0         
  672          0            0           0         
  650          0            0           0         
  672          0            0           0         
  644          0            0           0         
  630          0            0           0         
  620          0            0           0         
  667          0            0           0         
  663          0            0           0         
  665          0            0           0         
  742          0            0           0         
  602          0            0           0         
  681          0            0           0         
  654          0            0           0         
  581          0            0           0         
  650          0            0           0         
  617          0            0           0         
  680          0            0           0         
  657          0            0           0         
  668          0            0           0         
  680          0            0           0         
  646          0            0           0         
  659          0            0           0         
  691          0            0           0         
  621          0            0           0         
  641          0            0           0         
  661          0            0           0         
  661          0            0           0         
  611          0            0           0         
  642          0            0           0         
  678          0            0           0         
  689          0            0           0         
  671          0            0           0         
  657          0            0           0         
  608          0            0           0         
  660          0            0           0         
  650          0            0           0         
  639          0            0           0         
  661          0            0           0         
  704          0            0           0         
  650          0            0           0         
  644          0            0           0         
  663          0            0           0         
  668          0            0           0         
  645          0            0           0         
  683          0            0           0         
  689          0            0           0         
  681          0            0           0         
  686          0            0           0         
  696          0            0           0         
  681          0            0           0         
  678          0            0           0         
  716          0            0           0         
  669          0            0           0         
  650          0            0           0         
  671          0            0           0         
  651          0            0           0         
  631          0            0           0         
  657          0            0           0         
  638          0            0           0         
  629          0            0           0         
  664          0            0           0         
  665          0            0           0         
  666          0            0           0         
  653          0            0           0         
  693          0            0           0         
  615          0            0           0         
  660          0            0           0         
  601          0            0           0         
  654          0            0           0         
  622          0            0           0         
  614          0            0           0         
  591          0            0           0         
  634          0            0           0         
  615          0            0           0         
  614          0            0           0         
  643          0            0           0         
  636          0            0           0         
  621          0            0           0         
  575          0            0           0         
  646          0            0           0         
  634          0            0           0         
  578          0            0           0         
  610          0            0           0         
  619          0            0           0         
  583          0            0           0         
  671          0            0           0         
  612          0            0           0         
  643          0            0           0         
  657          0            0           0         
  603          0            0           0         
  632          0            0           0         
  616          0            0           0         
  634          0            0           0         
  640          0            0           0         
  659          0            0           0         
  639          0            0           0         
  640          0            0           0         
  621          0            0           0         
  647          0            0           0         
  649          0            0           0         
  645          0            0           0         
  637          0            0           0         
  641          0            0           0         
  610          0            0           0         
  616          0            0           0         
  637          0            0           0         
  670          0            0           0         
  642          0            0           0         
  668          0            0           0         
  665          0            0           0         
  723          0            0           0         
  685          0            0           0         
  670          0            0           0         
  677          0            0           0         
  683          0            0           0         
  683          0            0           0         
  654          0            0           0         
  683          0            0           0         
  660          0            0           0         
  706          0            0           0         
  639          0            0           0         
  661          0            0           0         
  634          0            0           0         
  657          0            0           0         
  691          0            0           0         
  620          0            0           0         
  681          0            0           0         
  652          0            0           0         
  644          0            0           0         
  591          0            0           0         
  627          0            0           0         
  690          0            0           0         
  578          0            0           0         
  611          0            0           0         
  616          0            0           0         
  617          0            0           0         
  620          0            0           0         
  656          0            0           0         
  625          0            0           0         
  631          0            0           0         
  668          0            0           0         
  587          0            0           0         
  638          0            0           0         
  630          0            0           0         
  620          0            0           0         
  634          0            0           0         
  607          0            0           0         
  665          0            0           0         
  625          0            0           0         
  574          0            0           0         
  642          0            0           0         
  649          0            0           0         
  583          0            0           0         
  644          0            0           0         
  649          0            0           0         
  613          0            0           0         
  591          0            0           0         
  629          0            0           0         
  623          0            0           0         
  649          0            0           0         
  593          0            0           0         
  619          0            0           0         
  625          0            0           0         
  645          0            0           0         
  616          0            0           0         
  643          0            0           0         
  653          0            0           0         
  606          0            0           0         
  662          0            0           0         
  623          0            0           0         
  606          0            0           0         
  593          0            0           0         
  591          0            0           0         
  593          0            0           0         
  611          0            0           0         
  592          0            0           0         
  622          0            0           0         
  652          0            0           0         
  613          0            0           0         
  597          0            0           0         
  601          0            0           0         
  619          0            0           0         
  598          0            0           0         
  637          0            0           0         
  648          0            0           0         
  614          0            0           0         
  612          0            0           0         
  647          0            0           0         
  619          0            0           0         
  613          0            0           0         
  603          0            0           0         
  673          0            0           0         
  636          0            0           0         
  613          0            0           0         
  611          0            0           0         
  620          0            0           0         
  627          0            0           0         
  638          0            0           0         
  657          0            0           0         
  655          0            0           0         
  619          0            0           0         
  620          0            0           0         
  683          0            0           0         
  615          0            0           0         
  610          0            0           0         
  620          0            0           0         
  637          0            0           0         
  661          0            0           0         
  631          0            0           0         
  649          0            0           0         
  633          0            0           0         
  636          0            0           0         
  630          0            0           0         
  647          0            0           0         
  657          0            0           0         
  585          0            0           0         
  659          0            0           0         
  653          0            0           0         
  608          0            0           0         
  650          0            0           0         
  613          0            0           0         
  633          0            0           0         
  616          0            0           0         
  678          0            0           0         
  600          0            0           0         
  615          0            0           0         
  631          0            0           0         
  620          0            0           0         
  604          0            0           0         
  592          0            0           0         
  660          0            0           0         
  615          0            0           0         
  596          0            0           0         
  628          0            0           0         
  653          0            0           0         
  604          0            0           0         
  663          0            0           0         
  626          0            0           0         
  652          0            0           0         
  619          0            0           0         
  652          0            0           0         
  589          0            0           0         
  666          0            0           0         
  630          0            0           0         
  605          0            0           0         
  642          0            0           0         
  640          0            0           0         
  639          0            0           0         
  624          0            0           0         
  649          0            0           0         
  634          0            0           0         
  652          0            0           0         
  591          0            0           0         
  623          0            0           0         
  614          0            0           0         
  627          0            0           0         
  610          0            0           0         
  612          0            0           0         
  683          0            0           0         
  636          0            0           0         
  589          0            0           0         
  585          0            0           0         
  567          0            0           0         
  629          0            0           0         
  604          0            0           0         
  604          0            0           0         
  594          0            0           0         
  568          0            0           0         
  609          0            0           0         
  520          0            0           0         
  632          0            0           0         
  591          0            0           0         
  612          0            0           0         
  580          0            0           0         
  595          0            0           0         
  585          0            0           0         
  617          0            0           0         
  603          0            0           0         
  597          0            0           0         
  578          0            0           0         
  641          0            0           0         
  587          0            0           0         
  606          0            0           0         
  614          0            0           0         
  583          0            0           0         
  601          0            0           0         
  608          0            0           0         
  622          0            0           0         
  646          0            0           0         
  594          0            0           0         
  610          0            0           0         
  600          0            0           0         
  592          0            0           0         
  650          0            0           0         
  605          0            0           0         
  654          0            0           0         
  613          0            0           0         
  620          0            0           0         
  590          0            0           0         
  578          0            0           0         
  628          0            0           0         
  574          0            0           0         
  622          0            0           0         
  616          0            0           0         
  587          0            0           0         
  590          0            0           0         
  601          0            0           0         
  626          0            0           0         
  628          0            0           0         
  623          0            0           0         
  602          0            0           0         
  638          0            0           0         
  647          0            0           0         
  597          0            0           0         
  680          0            0           0         
  623          0            0           0         
  572          0            0           0         
  617          0            0           0         
  600          0            0           0         
  602          0            0           0         
  619          0            0           0         
  671          0            0           0         
  636          0            0           0         
  648          0            0           0         
  596          0            0           0         
  625          0            0           0         
  647          0            0           0         
  596          0            0           0         
  632          0            0           0         
  579          0            0           0         
  569          0            0           0         
  609          0            0           0         
  590          0            0           0         
  605          0            0           0         
  587          0            0           0         
  594          0            0           0         
  606          0            0           0         
  567          0            0           0         
  598          0            0           0         
  614          0            0           0         
  638          0            0           0         
  567          0            0           0         
  590          0            0           0         
  554          0            0           0         
  574          0            0           0         
  568          0            0           0         
  591          0            0           0         
  590          0            0           0         
  634          0            0           0         
  623          0            0           0         
  596          0            0           0         
  626          0            0           0         
  632          0            0           0         
  596          0            0           0         
  561          0            0           0         
  631          0            0           0         
  618          0            0           0         
  597          0            0           0         
  632          0            0           0         
  567          0            0           0         
  618          0            0           0         
  615          0            0           0         
  625          0            0           0         
  608          0            0           0         
  676          0            0           0         
  638          0            0           0         
  567          0            0           0         
  625          0            0           0         
  619          0            0           0         
  658          0            0           0         
  590          0            0           0         
  652          0            0           0         
  605          0            0           0         
  644          0            0           0         
  629          0            0           0         
  671          0            0           0         
  597          0            0           0         
  626          0            0           0         
  637          0            0           0         
  623          0            0           0         
  653          0            0           0         
  648          0            0           0         
  604          0            0           0         
  582          0            0           0         
  692          0            0           0         
  636          0            0           0         
  633          0            0           0         
  605          0            0           0         
  620          0            0           0         
  638          0            0           0         
  644          0            0           0         
  599          0            0           0         
  673          0            0           0         
  666          0            0           0         
  653          0            0           0         
  565          0            0           0         
  595          0            0           0         
  650          0            0           0         
  655          0            0           0         
  594          0            0           0         
  643          0            0           0         
  605          0            0           0         
  659          0            0           0         
  596          0            0           0         
  651          0            0           0         
  663          0            0           0         
  650          0            0           0         
  634          0            0           0         
  633          0            0           0         
  641          0            0           0         
  684          0            0           0         
  595          0            0           0         
  640          0            0           0         
  620          0            0           0         
  641          0            0           0         
  607          0            0           0         
  659          0            0           0         
  592          0            0           0         
  646          0            0           0         
  618          0            0           0         
  608          0            0           0         
  658          0            0           0         
  652          0            0           0         
  637          0            0           0         
  659          0            0           0         
  659          0            0           0         
  641          0            0           0         
  621          0            0           0         
  686          0            0           0         
  627          0            0           0         
  625          0            0           0         
  634          0            0           0         
  655          0            0           0         
  636          0            0           0         
  634          0            0           0         
  626          0            0           0         
  587          0            0           0         
  595          0            0           0         
  650          0            0           0         
  634          0            0           0         
  656          0            0           0         
  640          0            0           0         
  627          0            0           0         
  678          0            0           0         
  646          0            0           0         
  621          0            0           0         
  666          0            0           0         
  647          0            0           0         
  613          0            0           0         
  632          0            0           0         
  633          0            0           0         
  609          0            0           0         
  632          0            0           0         
  625          0            0           0         
  597          0            0           0         
  609          0            0           0         
  608          0            0           0         
  673          0            0           0         
  661          0            0           0         
  628          0            0           0         
  641          0            0           0         
  586          0            0           0         
  629          0            0           0         
  628          0            0           0         
  694          0            0           0         
  649          0            0           0         
  638          0            0           0         
  617          0            0           0         
  662          0            0           0         
  598          0            0           0         
  613          0            0           0         
  616          0            0           0         
  609          0            0           0         
  562          0            0           0         
  613          0            0           0         
  601          0            0           0         
  626          0            0           0         
  619          0            0           0         
  659          0            0           0         
  620          0            0           0         
  643          0            0           0         
  606          0            0           0         
  600          0            0           0         
  592          0            0           0         
  627          0            0           0         
  604          0            0           0         
  606          0            0           0         
  658          0            0           0         
  620          0            0           0         
  650          0            0           0         
  617          0            0           0         
  682          0            0           0         
  640          0            0           0         
  582          0            0           0         
  638          0            0           0         
  617          0            0           0         
  664          0            0           0         
  679          0            0           0         
  693          0            0           0         
  653          0            0           0         
  692          0            0           0         
  712          0            0           0         
  686          0            0           0         
  668          0            0           0         
  677          0            0           0         
  666          0            0           0         
  659          0            0           0         
  602          0            0           0         
  624          0            0           0         
  664          0            0           0         
  678          0            0           0         
  691          0            0           0         
  688          0            0           0         
  627          0            0           0         
  665          0            0           0         
  639          0            0           0         
  689          0            0           0         
  628          0            0           0         
  654          0            0           0         
  633          0            0           0         
  607          0            0           0         
  636          0            0           0         
  617          0            0           0         
  641          0            0           0         
  630          0            0           0         
  625          0            0           0         
  625          0            0           0         
  658          0            0           0         
  616          0            0           0         
  640          0            0           0         
  649          0            0           0         
  637          0            0           0         
  618          0            0           0         
  603          0            0           0         
  628          0            0           0         
  622          0            0           0         
  626          0            0           0         
  678          0            0           0         
  608          0            0           0         
  656          0            0           0         
  680          0            0           0         
  621          0            0           0         
  667          0            0           0         
  651          0            0           0         
  618          0            0           0         
  623          0            0           0         
  623          0            0           0         
  634          0            0           0         
  596          0            0           0         
  647          0            0           0         
  653          0            0           0         
  647          0            0           0         
  611          0            0           0         
  619          0            0           0         
  632          0            0           0         
  622          0            0           0         
  604          0            0           0         
  597          0            0           0         
  614          0            0           0         
  628          0            0           0         
  589          0            0           0         
  602          0            0           0         
  641          0            0           0         
  629          0            0           0         
  600          0            0           0         
  559          0            0           0         
  647          0            0           0         
  649          0            0           0         
  591          0            0           0         
  584          0            0           0         
  637          0            0           0         
  600          0            0           0         
  593          0            0           0         
  569          0            0           0         
  578          0            0           0         
  580          0            0           0         
  645          0            0           0         
  620          0            0           0         
  584          0            0           0         
  557          0            0           0         
  615          0            0           0         
  547          0            0           0         
  611          0            0           0         
  595          0            0           0         
  648          0            0           0         
  635          0            0           0         
  602          0            0           0         
  605          0            0           0         
  587          0            0           0         
  680          0            0           0         
  627          0            0           0         
  645          0            0           0         
  604          0            0           0         
  579          0            0           0         
  607          0            0           0         
  594          0            0           0         
  634          0            0           0         
  609          0            0           0         
  613          0            0           0         
  573          0            0           0         
  603          0            0           0         
  584          0            0           0         
  579          0            0           0         
  597          0            0           0         
  603          0            0           0         
  615          0            0           0         
  557          0            0           0         
  557          0            0           0         
  564          0            0           0         
  567          0            0           0         
  623          0            0           0         
  597          0            0           0         
  589          0            0           0         
  573          0            0           0         
  578          0            0           0         
  603          0            0           0         
  561          0            0           0         
  562          0            0           0         
  548          0            0           0         
  624          0            0           0         
  589          0            0           0         
  548          0            0           0         
  586          0            0           0         
  596          0            0           0         
  557          0            0           0         
  524          0            0           0         
  593          0            0           0         
  574          0            0           0         
  590          0            0           0         
  610          0            0           0         
  587          0            0           0         
  592          0            0           0         
  548          0            0           0         
  611          0            0           0         
  634          0            0           0         
  577          0            0           0         
  584          0            0           0         
  637          0            0           0         
  621          0            0           0         
  569          0            0           0         
  597          0            0           0         
  605          0            0           0         
  630          0            0           0         
  639          0            0           0         
  617          0            0           0         
  630          0            0           0         
  598          0            0           0         
  584          0            0           0         
  648          0            0           0         
  641          0            0           0         
  597          0            0           0         
  620          0            0           0         
  593          0            0           0         
  636          0            0           0         
  585          0            0           0         
  613          0            0           0         
  610          0            0           0         
  624          0            0           0         
  654          0            0           0         
  647          0            0           0         
  593          0            0           0         
  618          0            0           0         
  610          0            0           0         
  595          0            0           0         
  613          0            0           0         
  660          0            0           0         
  673          0            0           0         
  613          0            0           0         
  602          0            0           0         
  642          0            0           0         
  648          0            0           0         
  577          0            0           0         
  617          0            0           0         
  564          0            0           0         
  598          0            0           0         
  603          0            0           0         
  595          0            0           0         
  607          0            0           0         
  615          0            0           0         
  607          0            0           0         
  596          0            0           0         
  631          0            0           0         
  551          0            0           0         
  585          0            0           0         
  586          0            0           0         
  598          0            0           0         
  599          0            0           0         
  587          0            0           0         
  584          0            0           0         
  600          0            0           0         
  622          0            0           0         
  589          0            0           0         
  561          0            0           0         
  570          0            0           0         
  616          0            0           0         
  544          0            0           0         
  597          0            0           0         
  566          0            0           0         
  602          0            0           0         
  575          0            0           0         
  579          0            0           0         
  602          0            0           0         
  501          0            0           0         
  556          0            0           0         
  640          0            0           0         
  569          0            0           0         
  618          0            0           0         
  616          0            0           0         
  608          0            0           0         
  590          0            0           0         
  550          0            0           0         
  613          0            0           0         
  594          0            0           0         
  595          0            0           0         
  608          0            0           0         
  649          0            0           0         
  612          0            0           0         
  629          0            0           0         
  615          0            0           0         
  591          0            0           0         
  621          0            0           0         
  621          0            0           0         
  585          0            0           0         
  630          0            0           0         
  597          0            0           0         
  583          0            0           0         
  540          0            0           0         
  612          0            0           0         
  588          0            0           0         
  586          0            0           0         
  571          0            0           0         
  613          0            0           0         
  582          0            0           0         
  577          0            0           0         
  609          0            0           0         
  576          0            0           0         
  573          0            0           0         
  617          0            0           0         
  594          0            0           0         
  585          0            0           0         
  535          0            0           0         
  594          0            0           0         
  591          0            0           0         
  574          0            0           0         
  567          0            0           0         
  584          0            0           0         
  558          0            0           0         
  551          0            0           0         
  538          0            0           0         
  578          0            0           0         
  547          0            0           0         
  580          0            0           0         
  558          0            0           0         
  569          0            0           0         
  548          0            0           0         
  555          0            0           0         
  576          0            0           0         
  545          0            0           0         
  531          0            0           0         
  568          0            0           0         
  546          0            0           0         
  568          0            0           0         
  564          0            0           0         
  580          0            0           0         
  619          0            0           0         
  582          0            0           0         
  544          0            0           0         
  597          0            0           0         
  579          0            0           0         
  575          0            0           0         
  619          0            0           0         
  568          0            0           0         
  552          0            0           0         
  598          0            0           0         
  581          0            0           0         
  582          0            0           0         
  550          0            0           0         
  552          0            0           0         
  546          0            0           0         
  597          0            0           0         
  616          0            0           0         
  597          0            0           0         
  568          0            0           0         
  643          0            0           0         
  564          0            0           0         
  569          0            0           0         
  541          0            0           0         
  555          0            0           0         
  560          0            0           0         
  576          0            0           0         
  550          0            0           0         
  586          0            0           0         
  570          0            0           0         
  562          0            0           0         
  590          0            0           0         
  596          0            0           0         
  559          0            0           0         
  554          0            0           0         
  607          0            0           0         
  594          0            0           0         
  571          0            0           0         
  572          0            0           0         
  588          0            0           0         
  605          0            0           0         
  603          0            0           0         
  552          0            0           0         
  578          0            0           0         
  621          0            0           0         
  581          0            0           0         
  640          0            0           0         
  574          0            0           0         
  606          0            0           0         
  582          0            0           0         
  602          0            0           0         
  603          0            0           0         
  580          0            0           0         
  624          0            0           0         
  603          0            0           0         
  571          0            0           0         
  601          0            0           0         
  578          0            0           0         
  553          0            0           0         
  549          0            0           0         
  545          0            0           0         
  567          0            0           0         
  572          0            0           0         
  536          0            0           0         
  611          0            0           0         
  569          0            0           0         
  570          0            0           0         
  576          0            0           0         
  563          0            0           0         
  554          0            0           0         
  579          0            0           0         
  565          0            0           0         
  563          0            0           0         
  585          0            0           0         
  571          0            0           0         
  569          0            0           0         
  554          0            0           0         
  564          0            0           0         
  605          0            0           0         
  565          0            0           0         
  533          0            0           0         
  580          0            0           0         
  572          0            0           0         
  591          0            0           0         
  600          0            0           0         
  595          0            0           0         
  588          0            0           0         
  545          0            0           0         
  536          0            0           0         
  586          0            0           0         
  567          0            0           0         
  564          0            0           0         
  563          0            0           0         
  560          0            0           0         
  562          0            0           0         
  568          0            0           0         
  543          0            0           0         
  566          0            0           0         
  570          0            0           0         
  614          0            0           0         
  583          0            0           0         
  627          0            0           0         
  561          0            0           0         
  560          0            0           0         
  544          0            0           0         
  594          0            0           0         
  579          0            0           0         
  580          0            0           0         
  593          0            0           0         
  588          0            0           0         
  583          0            0           0         
  612          0            0           0         
  571          0            0           0         
  589          0            0           0         
  586          0            0           0         
  567          0            0           0         
  558          0            0           0         
  600          0            0           0         
  585          0            0           0         
  574          0            0           0         
  594          0            0           0         
  548          0            0           0         
  541          0            0           0         
  588          0            0           0         
  605          0            0           0         
  610          0            0           0         
  569          0            0           0         
  585          0            0           0         
  578          0            0           0         
  578          0            0           0         
  550          0            0           0         
  572          0            0           0         
  633          0            0           0         
  584          0            0           0         
  617          0            0           0         
  597          0            0           0         
  585          0            0           0         
  621          0            0           0         
  582          0            0           0         
  557          0            0           0         
  585          0            0           0         
  583          0            0           0         
  550          0            0           0         
  577          0            0           0         
  570          0            0           0         
  573          0            0           0         
  593          0            0           0         
  561          0            0           0         
  567          0            0           0         
  625          0            0           0         
  554          0            0           0         
  580          0            0           0         
  515          0            0           0         
  562          0            0           0         
  551          0            0           0         
  575          0            0           0         
  531          0            0           0         
  592          0            0           0         
  617          0            0           0         
  601          0            0           0         
  572          0            0           0         
  582          0            0           0         
  558          0            0           0         
  542          0            0           0         
  554          0            0           0         
  556          0            0           0         
  580          0            0           0         
  549          0            0           0         
  563          0            0           0         
  558          0            0           0         
  553          0            0           0         
  565          0            0           0         
  623          0            0           0         
  544          0            0           0         
  596          0            0           0         
  594          0            0           0         
  587          0            0           0         
  583          0            0           0         
  534          0            0           0         
  520          0            0           0         
  535          0            0           0         
  588          0            0           0         
  571          0            0           0         
  553          0            0           0         
  588          0            0           0         
  565          0            0           0         
  632          0            0           0         
  573          0            0           0         
  605          0            0           0         
  579          0            0           0         
  554          0            0           0         
  573          0            0           0         
  607          0            0           0         
  593          0            0           0         
  577          0            0           0         
  592          0            0           0         
  611          0            0           0         
  604          0            0           0         
  556          0            0           0         
  568          0            0           0         
  563          0            0           0         
  584          0            0           0         
  584          0            0           0         
  559          0            0           0         
  598          0            0           0         
  636          0            0           0         
  595          0            0           0         
  610          0            0           0         
  641          0            0           0         
  572          0            0           0         
  649          0            0           0         
  592          0            0           0         
  579          0            0           0         
  561          0            0           0         
  618          0            0           0         
  574          0            0           0         
  582          0            0           0         
  536          0            0           0         
  587          0            0           0         
  562          0            0           0         
  585          0            0           0         
  601          0            0           0         
  554          0            0           0         
  618          0            0           0         
  610          0            0           0         
  593          0            0           0         
  560          0            0           0         
  574          0            0           0         
  608          0            0           0         
  603          0            0           0         
  588          0            0           0         
  606          0            0           0         
  580          0            0           0         
  574          0            0           0         
  568          0            0           0         
  590          0            0           0         
  550          0            0           0         
  587          0            0           0         
  562          0            0           0         
  590          0            0           0         
  580          0            0           0         
  587          0            0           0         
  571          0            0           0         
  602          0            0           0         
  605          0            0           0         
  588          0            0           0         
  599          0            0           0         
  591          0            0           0         
  573          0            0           0         
  564          0            0           0         
  569          0            0           0         
  585          0            0           0         
  582          0            0           0         
  630          0            0           0         
  614          0            0           0         
  593          0            0           0         
  567          0            0           0         
  574          0            0           0         
  616          0            0           0         
  590          0            0           0         
  593          0            0           0         
  612          0            0           0         
  591          0            0           0         
  611          0            0           0         
  554          0            0           0         
  617          0            0           0         
  618          0            0           0         
  558          0            0           0         
  552          0            0           0         
  578          0            0           0         
  598          0            0           0         
  628          0            0           0         
  598          0            0           0         
  634          0            0           0         
  601          0            0           0         
  560          0            0           0         
  548          0            0           0         
  550          0            0           0         
  611          0            0           0         
  602          0            0           0         
  614          0            0           0         
  566          0            0           0         
  642          0            0           0         
  585          0            0           0         
  563          0            0           0         
  577          0            0           0         
  548          0            0           0         
  574          0            0           0         
  592          0            0           0         
  618          0            0           0         
  587          0            0           0         
  593          0            0           0         
  583          0            0           0         
  585          0            0           0         
  575          0            0           0         
  597          0            0           0         
  570          0            0           0         
  541          0            0           0         
  607          0            0           0         
  628          0            0           0         
  569          0            0           0         
  590          0            0           0         
  632          0            0           0         
  566          0            0           0         
  600          0            0           0         
  549          0            0           0         
  602          0            0           0         
  583          0            0           0         
  594          0            0           0         
  572          0            0           0         
  539          0            0           0         
  591          0            0           0         
  577          0            0           0         
  571          0            0           0         
  581          0            0           0         
  559          0            0           0         
  584          0            0           0         
  547          0            0           0         
  570          0            0           0         
  586          0            0           0         
  555          0            0           0         
  613          0            0           0         
  594          0            0           0         
  582          0            0           0         
  605          0            0           0         
  549          0            0           0         
  546          0            0           0         
  551          0            0           0         
  589          0            0           0         
  590          0            0           0         
  553          0            0           0         
  547          0            0           0         
  571          0            0           0         
  568          0            0           0         
  572          0            0           0         
  573          0            0           0         
  559          0            0           0         
  565          0            0           0         
  578          0            0           0         
  575          0            0           0         
  544          0            0           0         
  609          0            0           0         
  523          0            0           0         
  524          0            0           0         
  553          0            0           0         
  551          0            0           0         
  544          0            0           0         
  571          0            0           0         
  543          0            0           0         
  573          0            0           0         
  603          0            0           0         
  578          0            0           0         
  533          0            0           0         
  577          0            0           0         
  570          0            0           0         
  545          0            0           0         
  560          0            0           0         
  578          0            0           0         
  566          0            0           0         
  584          0            0           0         
  610          0            0           0         
  569          0            0           0         
  504          0            0           0         
  561          0            0           0         
  550          0            0           0         
  580          0            0           0         
  620          0            0           0         
  559          0            0           0         
  554          0            0           0         
  575          0            0           0         
  526          0            0           0         
  578          0            0           0         
  558          0            0           0         
  549          0            0           0         
  618          0            0           0         
  507          0            0           0         
  557          0            0           0         
  553          0            0           0         
  561          0            0           0         
  566          0            0           0         
  560          0            0           0         
  563          0            0           0         
  553          0            0           0         
  608          0            0           0         
  544          0            0           0         
  548          0            0           0         
  578          0            0           0         
  514          0            0           0         
  519          0            0           0         
  582          0            0           0         
  535          0            0           0         
  552          0            0           0         
  589          0            0           0         
  592          0            0           0         
  558          0            0           0         
  514          0            0           0         
  579          0            0           0         
  574          0            0           0         
  562          0            0           0         
  616          0            0           0         
  602          0            0           0         
  552          0            0           0         
  603          0            0           0         
  637          0            0           0         
  606          0            0           0         
  587          0            0           0         
  609          0            0           0         
  615          0            0           0         
  603          0            0           0         
  648          0            0           0         
  605          0            0           0         
  611          0            0           0         
  599          0            0           0         
  590          0            0           0         
  568          0            0           0         
  592          0            0           0         
  569          0            0           0         
  571          0            0           0         
  562          0            0           0         
  604          0            0           0         
  587          0            0           0         
  595          0            0           0         
  568          0            0           0         
  563          0            0           0         
  554          0            0           0         
  589          0            0           0         
  596          0            0           0         
  567          0            0           0         
  570          0            0           0         
  581          0            0           0         
  608          0            0           0         
  605          0            0           0         
  552          0            0           0         
  553          0            0           0         
  589          0            0           0         
  594          0            0           0         
  578          0            0           0         
  604          0            0           0         
  585          0            0           0         
  550          0            0           0         
  536          0            0           0         
  546          0            0           0         
  553          0            0           0         
  590          0            0           0         
  554          0            0           0         
  554          0            0           0         
  588          0            0           0         
  550          0            0           0         
  557          0            0           0         
  554          0            0           0         
  560          0            0           0         
  543          0            0           0         
  599          0            0           0         
  522          0            0           0         
  539          0            0           0         
  566          0            0           0         
  577          0            0           0         
  546          0            0           0         
  593          0            0           0         
  593          0            0           0         
  556          0            0           0         
  584          0            0           0         
  569          0            0           0         
  563          0            0           0         
  578          0            0           0         
  535          0            0           0         
  603          0            0           0         
  552          0            0           0         
  556          0            0           0         
  584          0            0           0         
  531          0            0           0         
  531          0            0           0         
  541          0            0           0         
  538          0            0           0         
  540          0            0           0         
  601          0            0           0         
  594          0            0           0         
  566          0            0           0         
  563          0            0           0         
  568          0            0           0         
  567          0            0           0         
  563          0            0           0         
  564          0            0           0         
  589          0            0           0         
  587          0            0           0         
  561          0            0           0         
  602          0            0           0         
  612          0            0           0         
  563          0            0           0         
  570          0            0           0         
  538          0            0           0         
  600          0            0           0         
  640          0            0           0         
  583          0            0           0         
  576          0            0           0         
  570          0            0           0         
  591          0            0           0         
  603          0            0           0         
  594          0            0           0         
  580          0            0           0         
  570          0            0           0         
  595          0            0           0         
  598          0            0           0         
  625          0            0           0         
  570          0            0           0         
  572          0            0           0         
  593          0            0           0         
  583          0            0           0         
  566          0            0           0         
  597          0            0           0         
  602          0            0           0         
  617          0            0           0         
  637          0            0           0         
  548          0            0           0         
  579          0            0           0         
  561          0            0           0         
  597          0            0           0         
  623          0            0           0         
  628          0            0           0         
  618          0            0           0         
  619          0            0           0         
  589          0            0           0         
  573          0            0           0         
  565          0            0           0         
  629          0            0           0         
  575          0            0           0         
  583          0            0           0         
  559          0            0           0         
  574          0            0           0         
  530          0            0           0         
  555          0            0           0         
  525          0            0           0         
  565          0            0           0         
  608          0            0           0         
  569          0            0           0         
  565          0            0           0         
  565          0            0           0         
  568          0            0           0         
  558          0            0           0         
  496          0            0           0         
  548          0            0           0         
  551          0            0           0         
  591          0            0           0         
  513          0            0           0         
  551          0            0           0         
  595          0            0           0         
  548          0            0           0         
  529          0            0           0         
  572          0            0           0         
  509          0            0           0         
  590          0            0           0         
  550          0            0           0         
  515          0            0           0         
  551          0            0           0         
  542          0            0           0         
  573          0            0           0         
  553          0            0           0         
  561          0            0           0         
  611          0            0           0         
  563          0            0           0         
  568          0            0           0         
  519          0            0           0         
  601          0            0           0         
  554          0            0           0         
  530          0            0           0         
  580          0            0           0         
  546          0            0           0         
  538          0            0           0         
  532          0            0           0         
  599          0            0           0         
  586          0            0           0         
  569          0            0           0         
  593          0            0           0         
  559          0            0           0         
  551          0            0           0         
  595          0            0           0         
  563          0            0           0         
  613          0            0           0         
  575          0            0           0         
  558          0            0           0         
  580          0            0           0         
  579          0            0           0         
  590          0            0           0         
  582          0            0           0         
  577          0            0           0         
  534          0            0           0         
  552          0            0           0         
  571          0            0           0         
  550          0            0           0         
  559          0            0           0         
  521          0            0           0         
  578          0            0           0         
  532          0            0           0         
  579          0            0           0         
  578          0            0           0         
  542          0            0           0         
  552          0            0           0         
  547          0            0           0         
  540          0            0           0         
  548          0            0           0         
  573          0            0           0         
  588          0            0           0         
  543          0            0           0         
  531          0            0           0         
  592          0            0           0         
  597          0            0           0         
  611          0            0           0         
  566          0            0           0         
  589          0            0           0         
  577          0            0           0         
  591          0            0           0         
  628          0            0           0         
  599          0            0           0         
  559          0            0           0         
  525          0            0           0         
  536          0            0           0         
  553          0            0           0         
  628          0            0           0         
  582          0            0           0         
  574          0            0           0         
  539          0            0           0         
  578          0            0           0         
  593          0            0           0         
  573          0            0           0         
  596          0            0           0         
  535          0            0           0         
  558          0            0           0         
  548          0            0           0         
  594          0            0           0         
  583          0            0           0         
  606          0            0           0         
  564          0            0           0         
  558          0            0           0         
  557          0            0           0         
  594          0            0           0         
  520          0            0           0         
  586          0            0           0         
  597          0            0           0         
  572          0            0           0         
  544          0            0           0         
  547          0            0           0         
  559          0            0           0         
  553          0            0           0         
  541          0            0           0         
  570          0            0           0         
  572          0            0           0         
  602          0            0           0         
  525          0            0           0         
  531          0            0           0         
  556          0            0           0         
  565          0            0           0         
  535          0            0           0         
  574          0            0           0         
  537          0            0           0         
  580          0            0           0         
  585          0            0           0         
  550          0            0           0         
  556          0            0           0         
  557          0            0           0         
  568          0            0           0         
  568          0            0           0         
  554          0            0           0         
  577          0            0           0         
  533          0            0           0         
  533          0            0           0         
  536          0            0           0         
  539          0            0           0         
  519          0            0           0         
  605          0            0           0         
  606          0            0           0         
  530          0            0           0         
  529          0            0           0         
  536          0            0           0         
  582          0            0           0         
  598          0            0           0         
  593          0            0           0         
  569          0            0           0         
  585          0            0           0         
  594          0            0           0         
  557          0            0           0         
  564          0            0           0         
  553          0            0           0         
  591          0            0           0         
  554          0            0           0         
  567          0            0           0         
  570          0            0           0         
  615          0            0           0         
  561          0            0           0         
  540          0            0           0         
  569          0            0           0         
  564          0            0           0         
  534          0            0           0         
  591          0            0           0         
  614          0            0           0         
  562          0            0           0         
  589          0            0           0         
  563          0            0           0         
  567          0            0           0         
  600          0            0           0         
  555          0            0           0         
  545          0            0           0         
  592          0            0           0         
  574          0            0           0         
  569          0            0           0         
  576          0            0           0         
  630          0            0           0         
  552          0            0           0         
  611          0            0           0         
  600          0            0           0         
  622          0            0           0         
  519          0            0           0         
  637          0            0           0         
  565          0            0           0         
  535          0            0           0         
  584          0            0           0         
  534          0            0           0         
  572          0            0           0         
  593          0            0           0         
  595          0            0           0         
  501          0            0           0         
  602          0            0           0         
  570          0            0           0         
  530          0            0           0         
  547          0            0           0         
  530          0            0           0         
  524          0            0           0         
  565          0            0           0         
  557          0            0           0         
  589          0            0           0         
  533          0            0           0         
  520          0            0           0         
  574          0            0           0         
  554          0            0           0         
  609          0            0           0         
  583          0            0           0         
  537          0            0           0         
  555          0            0           0         
  551          0            0           0         
  570          0            0           0         
  574          0            0           0         
  552          0            0           0         
  560          0            0           0         
  546          0            0           0         
  568          0            0           0         
  553          0            0           0         
  559          0            0           0         
  569          0            0           0         
  580          0            0           0         
  557          0            0           0         
  573          0            0           0         
  534          0            0           0         
  583          0            0           0         
  552          0            0           0         
  574          0            0           0         
  564          0            0           0         
  559          0            0           0         
  546          0            0           0         
  540          0            0           0         
  572          0            0           0         
  529          0            0           0         
  593          0            0           0         
  575          0            0           0         
  650          0            0           0         
  535          0            0           0         
  527          0            0           0         
  549          0            0           0         
  580          0            0           0         
  544          0            0           0         
  530          0            0           0         
  549          0            0           0         
  566          0            0           0         
  572          0            0           0         
  541          0            0           0         
  546          0            0           0         
  577          0            0           0         
  531          0            0           0         
  557          0            0           0         
  553          0            0           0         
  551          0            0           0         
  590          0            0           0         
  556          0            0           0         
  527          0            0           0         
  540          0            0           0         
  540          0            0           0         
  542          0            0           0         
  572          0            0           0         
  562          0            0           0         
  572          0            0           0         
  529          0            0           0         
  547          0            0           0         
  531          0            0           0         
  576          0            0           0         
  521          0            0           0         
  553          0            0           0         
  565          0            0           0         
  593          0            0           0         
  519          0            0           0         
  530          0            0           0         
  572          0            0           0         
  529          0            0           0         
  533          0            0           0         
  541          0            0           0         
  563          0            0           0         
  555          0            0           0         
  549          0            0           0         
  545          0            0           0         
  560          0            0           0         
  557          0            0           0         
  544          0            0           0         
  524          0            0           0         
  517          0            0           0         
  484          0            0           0         
  548          0            0           0         
  529          0            0           0         
  533          0            0           0         
  550          0            0           0         
  541          0            0           0         
  527          0            0           0         
  545          0            0           0         
  544          0            0           0         
  486          0            0           0         
  511          0            0           0         
  525          0            0           0         
  524          0            0           0         
  542          0            0           0         
  516          0            0           0         
  573          0            0           0         
  537          0            0           0         
  491          0            0           0         
  523          0            0           0         
  550          0            0           0         
  525          0            0           0         
  497          0            0           0         
  535          0            0           0         
  506          0            0           0         
  512          0            0           0         
  586          0            0           0         
  551          0            0           0         
  487          0            0           0         
  564          0            0           0         
  500          0            0           0         
  517          0            0           0         
  525          0            0           0         
  510          0            0           0         
  529          0            0           0         
  544          0            0           0         
  541          0            0           0         
  515          0            0           0         
  535          0            0           0         
  519          0            0           0         
  521          0            0           0         
  527          0            0           0         
  539          0            0           0         
  536          0            0           0         
  476          0            0           0         
  519          0            0           0         
  532          0            0           0         
  567          0            0           0         
  557          0            0           0         
  534          0            0           0         
  545          0            0           0         
  511          0            0           0         
  476          0            0           0         
  498          0            0           0         
  518          0            0           0         
  522          0            0           0         
  497          0            0           0         
  528          0            0           0         
  557          0            0           0         
  540          0            0           0         
  503          0            0           0         
  510          0            0           0         
  522          0            0           0         
  505          0            0           0         
  554          0            0           0         
  538          0            0           0         
  536          0            0           0         
  519          0            0           0         
  541          0            0           0         
  534          0            0           0         
  556          0            0           0         
  534          0            0           0         
  582          0            0           0         
  516          0            0           0         
  562          0            0           0         
  496          0            0           0         
  510          0            0           0         
  569          0            0           0         
  502          0            0           0         
  497          0            0           0         
  522          0            0           0         
  512          0            0           0         
  503          0            0           0         
  501          0            0           0         
  492          0            0           0         
  511          0            0           0         
  513          0            0           0         
  507          0            0           0         
  508          0            0           0         
  508          0            0           0         
  492          0            0           0         
  510          0            0           0         
  514          0            0           0         
  504          0            0           0         
  531          0            0           0         
  486          0            0           0         
  543          0            0           0         
  502          0            0           0         
  530          0            0           0         
  517          0            0           0         
  512          0            0           0         
  461          0            0           0         
  530          0            0           0         
  507          0            0           0         
  555          0            0           0         
  522          0            0           0         
  485          0            0           0         
  512          0            0           0         
  545          0            0           0         
  486          0            0           0         
  519          0            0           0         
  510          0            0           0         
  510          0            0           0         
  485          0            0           0         
  509          0            0           0         
  487          0            0           0         
  504          0            0           0         
  532          0            0           0         
  515          0            0           0         
  495          0            0           0         
  519          0            0           0         
  525          0            0           0         
  521          0            0           0         
  525          0            0           0         
  507          0            0           0         
  497          0            0           0         
  522          0            0           0         
  503          0            0           0         
  483          0            0           0         
  485          0            0           0         
  512          0            0           0         
  519          0            0           0         
  535          0            0           0         
  495          0            0           0         
  486          0            0           0         
  521          0            0           0         
  493          0            0           0         
  550          0            0           0         
  545          0            0           0         
  488          0            0           0         
  479          0            0           0         
  507          0            0           0         
  508          0            0           0         
  484          0            0           0         
  503          0            0           0         
  491          0            0           0         
  492          0            0           0         
  493          0            0           0         
  521          0            0           0         
  473          0            0           0         
  479          0            0           0         
  529          0            0           0         
  504          0            0           0         
  510          0            0           0         
  530          0            0           0         
  502          0            0           0         
  510          0            0           0         
  559          0            0           0         
  512          0            0           0         
  496          0            0           0         
  474          0            0           0         
  537          0            0           0         
  500          0            0           0         
  531          0            0           0         
  509          0            0           0         
  505          0            0           0         
  520          0            0           0         
  442          0            0           0         
  492          0            0           0         
  506          0            0           0         
  499          0            0           0         
  528          0            0           0         
  515          0            0           0         
  532          0            0           0         
  486          0            0           0         
  497          0            0           0         
  471          0            0           0         
  535          0            0           0         
  529          0            0           0         
#--eof--eof--eof--eof--eof--eof--eof--eof--eof--eof--eof--eof--eof--eof--eof--#
